# Supplementary material for: Anti-Trypanosoma cruzi antibody profiling in patients with Chagas disease treated with benznidazole assessed by genome phage display
Source: PLoS Negl Trop Dis. 2023 Jan 6;17(1):e0011019. doi: 10.1371/journal.pntd.0011019 (PMC9851536; doi:10.1371/journal.pntd.0011019)
Supplement: S1 Table — (XLSX) [file pntd.0011019.s001.xlsx]

## Sheet: Supp.Table S1
		Non-responder
	PaperId	sex	age	clinical_status	treatment	exclusion	failure d60	failure m6	failure 12m	failure 3y	failure	failure_times	adr_15	dermat_15	digest_15	neuro_15	pain_15	hepatic_tox15	renal_15	leucopenia_15	other_15	adr_30	dermat_30	digest_30	neuro_30	pain_30	hepatic_tox30	renal_30	leucopenia_30	other_30	adr_60	dermat_60	digest_60	neuro_60	pain_60	hepatic_tox60	renal_60	leucopenia_60	other_60	ct1sbkdnausa	ct2sbkdnausa	ct3sbkdnausa	ct4sbkdnausa	ct5sbkdnausa	ct5sbkdnausa_1	ressbkdnausa	ct1tqdnasatbr	ct2tqdnasatbr	ct3tqdnasatbr
	1	1	43	2	1	0	0	0	0	1	1	1	1	0	1	0	0	0	0	0	0	0	0	0	0	0	0	0	0	0	0	0	0	0	0	0	0	0	0	35.3	37.6	36.9	40.2	45	45	Positive	31.9	31.1	30.5
	2	1	66	2	1	0	0	0	1	1	1	2	0	0	0	0	0	0	0	0	0	0	0	0	0	0	0	0	0	0	0	0	0	0	0	0	0	0	0	ND	ND	ND	ND	ND	ND	ND	ND	ND	ND
	3	1	51	1	1	0	0	1	0	1	1	2	0	0	0	0	0	0	0	0	0	0	0	0	0	0	0	0	0	0	0	0	0	0	0	0	0	0	0	45	45	40.4	45	45	45	negative	28.4	29.3	29.8
	4	0	42	2	1	0	0	1	0	1	1	2	1	0	1	0	0	0	0	0	0	1	0	1	0	0	0	0	0	0	0	0	0	0	0	0	0	0	0	40	45	45	45	45	45	negative	36.7	36.4	36.4
	5	1	48	2	1	0	0	0	0	0	0	0	0	0	0	0	0	0	0	0	0	0	0	0	0	0	0	0	0	0	0	0	0	0	0	0	0	0	0	38.9	45	45	45	45	45	negative	29.8	29.7	31.7
	6	1	59	2	1	0	0	0	0	0	0	0	0	0	0	0	0	0	0	0	0	0	0	0	0	0	0	0	0	0	0	0	0	0	0	0	0	0	0	45	45	45	45	45	45	negative	37.6	40	40
	7	0	43	1	1	0	0	0	0	0	0	0	0	0	0	0	0	0	0	0	0	0	0	0	0	0	0	0	0	0	0	0	0	0	0	0	0	0	0	45	38.2	45	45	45	45	Positive	39	37.5	31.8
	8	0	52	1	1	0	0	0	0	0	0	0	1	0	1	0	1	0	0	0	0	0	0	0	0	0	0	0	0	0	0	0	0	0	0	0	0	0	0	35.6	37	36.4	38.1	36.2	37.3	Positive	27.3	28.3	28.6
	9	1	42	4	1	0	0	0	0	0	0	0	1	1	0	0	0	0	0	0	0	1	1	0	1	0	0	0	0	0	1	0	1	0	0	0	0	0	0	32.4	34.9	33	37.5	45	45	Positive	32.9	35.1	37.1
	10	1	46	1	1	0	0	0	0	0	0	0	1	0	1	0	0	0	0	0	0	0	0	0	0	0	0	0	0	0	0	0	0	0	0	0	0	0	0	34.6	45	36.6	40.6	37.6	45	Positive	37.1	40	40
	11	1	60	1	1	0	0	0	0	0	0	0	0	0	0	0	0	0	0	0	0	0	1	0	0	0	0	0	0	0	0	0	0	0	0	0	0	0	0	34.4	37.7	38.5	41	45	45	Positive	31.5	29.8	29
	12	1	61	2	2	0	0	0	0	0	0	0	0	0	0	0	0	0	0	0	0	0	0	0	0	0	0	0	0	0	1	1	1	1	0	1	0	1	0	41.5	37.6	37.8	45	45	45	Positive	31	31.7	30.9
	13	1	44	4	1	0	0	0	0	0	0	0	1	1	0	0	0	0	0	0	0	0	0	0	0	0	0	0	0	0	0	0	0	0	0	0	0	0	0	45	45	45	45	45	45	negative	40	40	29
	14	1	56	2	1	0	0	0	1	0	1	1	1	1	0	1	0	0	0	0	0	1	1	0	1	0	0	0	0	0	1	0	0	1	0	1	0	0	0	35.7	35.4	37.6	34.1	33.4	35	Positive	40	40	40
	15	0	45	2	1	0	1	0	0	0	1	1	0	0	0	0	0	0	0	0	0	0	0	0	0	0	0	0	0	0	0	0	0	0	0	0	0	0	0	45	45	45	45	45	45	negative	34.3	45	32.8
	16	1	35	1	1	0	1	1	0	0	1	2	1	1	0	0	0	0	0	0	0	0	0	0	0	0	0	0	0	0	0	0	0	0	0	0	0	0	0	45	45	45	45	45	45	negative	40	35	37.6
	17	0	39	1	1	0	1	1	0	0	1	2	1	0	1	0	0	0	0	0	0	0	0	0	0	0	0	0	0	0	0	0	0	0	0	0	0	0	0	45	45	45	45	45	45	negative	29	31.2	28.8
	18	1	48	2	1	0	1	0	0	0	1	1	1	0	0	0	0	0	1	0	0	0	0	0	0	0	0	0	0	0	0	0	0	0	0	0	0	0	0	45	45	45	45	45	45	negative	40	40	40
	19	1	59	2	1	0	0	1	0	0	1	1	0	0	0	0	0	0	0	0	0	0	0	0	0	0	0	0	0	0	0	0	0	0	0	0	0	0	0	45	45	45	40.6	45	45	negative	35.1	40	40
	20	1	44	1	1	0	1	1	0	0	1	2	0	0	0	0	0	0	0	0	0	0	0	0	0	0	0	0	0	0	0	0	0	0	0	0	0	0	0	45	45	45	45	45	45	negative	36.7	37.6	37.4
	21	1	64	2	1	0	0	0	1	1	1	2	0	0	0	0	0	0	0	0	0	0	0	0	0	0	0	0	0	0	0	0	0	0	0	0	0	0	0	ND	ND	ND	ND	ND	ND	ND	ND	ND	ND
	22	0	62	3	1	0	0	0	1	1	1	2	1	1	0	1	0	0	0	0	0	1	0	1	0	0	0	0	0	0	0	0	0	0	0	0	0	0	0	ND	ND	ND	ND	ND	ND	ND	ND	ND	ND
	23	1	56	1	1	0	1	1	1	1	1	4	1	0	0	1	0	0	0	0	0	0	0	0	0	0	0	0	0	0	0	0	0	0	0	0	0	0	0	34.8	45	45	45	31.6	32.3	Positive	37.9	40	40
	24	0	62	2	1	0	0	1	1	1	1	3	0	0	0	0	0	0	0	0	0	0	0	0	0	0	0	0	0	0	0	0	0	0	0	0	0	0	0	ND	ND	ND	ND	ND	ND	ND	ND	ND	ND
	25	0	46	2	4	0	0	0	1	1	1	2	1	1	0	0	0	0	0	0	0										0	0	0	0	0	0	0	0	0	ND	ND	ND	ND	ND	ND	ND	ND	ND	ND
	26	1	60	4	1	0	0	0	1	0	1	1	0	0	0	0	0	0	0	0	0	0	0	0	0	0	0	0	0	0	0	0	0	0	0	0	0	0	0	ND	ND	ND	ND	ND	ND	ND	ND	ND	ND
	27	1	46	1	1	0	0	0	1	0	1	1	0	0	0	0	0	0	0	0	0	0	0	0	0	0	0	0	0	0	0	0	0	0	0	0	0	0	0	45	45	45	45	45	45	negative	40	40	40
	28	0	54	4	1	0	0	0	1	0	1	1	0	0	0	0	0	0	0	0	0	0	0	0	0	0	0	0	0	0	0	0	0	0	0	0	0	0	0	ND	ND	ND	ND	ND	ND	ND	ND	ND	ND
	29	0	59	2	1	0	0	0	1	0	1	1	1	0	1	0	0	0	0	0	0	0	0	0	0	0	0	0	0	0	0	0	0	0	0	0	0	0	0	35	32.6	40	31.6	36.3	45	Positive	31.5	28.7	30.4
	30	0	59	1	1	0	0	0	1	0	1	1	0	0	0	0	0	0	0	0	0	1	0	0	0	0	0	0	0	0	0	0	0	0	0	0	0	0	0	ND	ND	ND	ND	ND	ND	ND	ND	ND	ND
	31	1	58	4	1	0	0	1	1	0	1	2	1	1	0	0	0	0	0	0	0	0	0	0	0	0	0	0	0	0	1	0	0	1	0	0	0	0	0	45	45	45	45	45	45	negative	31.9	31.1	30.5
	32	0	49	1	1	0	0	0	1	0	1	1	1	1	1	0	0	0	0	0	0	0	0	0	0	0	0	0	0	0	0	0	0	0	0	0	0	0	0	37.9	45	45	45	45	45	negative	29.5	28.1	30.1
	33	0	49	4	1	0	0	1	1	0	1	2	1	0	0	1	0	0	0	0	0	0	0	0	0	0	0	0	0	0	0	0	0	0	0	0	0	0	0	45	45	45	45	45	37.7	negative	33.9	32.5	31.6
	34	0	53	2	1	0	0	0	1	0	1	1	0	0	0	0	0	0	0	0	0	1	0	0	1	1	0	0	0	0	0	0	0	0	0	0	0	0	0	34.7	33.1	33.6	37.3	33.2	45	Positive	33.6	32.7	31.7
	35	1	59	3	1	0	0	0	ND	0		0	0	0	0	0	0	0	0	0	0	1	0	1	0	0	0	0	0	0	0	0	0	0	0	0	0	0	0	39.8	45	45	45	45	45	negative	40	40	29.9
	36	0	48	4	1	0	0	1	1	0	1	2	0	0	0	0	0	0	0	0	0	0	1	0	0	0	0	0	0	0	0	0	0	0	0	0	0	0	0	45	45	45	45	45	45	negative	37.4	40	31.5
	37	1	53	4	1	0	1	0	0	0	1	1	1	0	0	1	0	0	0	0	0	1	0	0	1	0	0	0	0	0	1	0	0	1	0	0	0	0	0	33.9	37	34.2	45	45	45	Positive	40	40	40
	38	1	54	3	1	0	0	1	0	0	1	1	0	0	0	0	0	0	0	0	0	0	0	0	0	0	0	0	0	0	0	0	0	0	0	0	0	0	0	45	45	45	45	45	45	negative	30.5	40	40
	39	1	58	4	1	0	0	1	0	0	1	1	0	0	0	0	0	0	0	0	0	0	0	0	0	0	0	0	0	0	1	1	0	0	0	0	0	0	0	ND	ND	ND	ND	ND	ND	ND	ND	ND	ND
	40	0	44	1	1	0	0	1	0	0	1	1	0	0	0	0	0	0	0	0	0	0	1	0	0	0	0	0	0	0	1	1	0	1	0	0	0	0	0	ND	ND	ND	ND	ND	ND	ND	ND	ND	ND
	41	0	47	4	1	0	0	1	0	0	1	1	1	0	0	1	0	0	0	0	0	1	0	0	1	0	0	0	0	0	1	0	0	1	0	0	0	0	0	ND	ND	ND	ND	ND	ND	ND	ND	ND	ND
[truncated: 152 more columns]

## Sheet: "Code_book"
idpatient
sex
age
clinical_status	1=indeterminate 2=cardiac 3=digestive form 4=mix
treatment	1=100%	2=at least 75%	3=more than 50%	4=less than 50%
exclusion	0=no	1=yes
failure_d60	"d60"	schedule visit on the 60th day after start Bz	0=no	1=yes	PCR positive on this visit
failure_m6	"m6"	schedule visit on the 6th month after start Bz			PCR positive on this visit
failure_12m	"12m"	schedule visit on the 1stn year after start Bz			PCR positive on this visit
failure	0=no	1=yes	PCR positive at least in one of the schedule visits (d60,m6 or 1y)
adr_15	adverse drug reactions on the schedule visit >>> 15th day of Treatment		0=no	1=yes
dermat_15	dermatological related ADRs		0=no	1=yes
digest_15	digestive related ADR		0=no	1=yes
neuro_15	neurological related ADR		0=no	1=yes
ache_15	pain related ADR		0=no	1=yes
hepatic_tox15	hepatotoxicity on this visit		0=no	1=yes
renal_15	abnormalities on renal function		0=no	1=yes
leucopenia_15	leucopneia		0=no	1=yes
other_15			0=no	1=yes
adr_30	adverse drug reactions on the schedule visit >>> 30th day of Treatment
dermat_30
digest_30
neuro_30
ache_30
hepatic_tox30
renal_30
leucopenia_30
other_30
adr_60	adverse drug reactions on the schedule visit >>> 60th day of Treatment
dermat_60
digest_60
neuro_60
ache_60
hepatic_tox60
renal_60
leucopenia_60
other_60
ct1sbkdnausa		screeening PCR
ct2sbkdnausa		screeening PCR
ct3sbkdnausa		screeening PCR
ct4sbkdnausa		screeening PCR
ct5sbkdnausa		screeening PCR
ct5sbkdnausa_1		screeening PCR
ressbkdnausa		screeening PCR
ct1tqdnasatbr		screeening PCR
ct2tqdnasatbr		screeening PCR
ct3tqdnasatbr		screeening PCR
ct4tqdnasatbr		screeening PCR
ct5tqdnasatbr		screeening PCR
ct6tqdnasatbr		screeening PCR
ct7tqdnasatbr		screeening PCR
ct8tqdnasatbr		screeening PCR
restqdnasatbr		screeening PCR
ct1sbdnasatusa		screeening PCR
ct2sbdnasatusa		screeening PCR
ct3sbdnasatusa		screeening PCR
ct4sbdnasatusa		screeening PCR
qty1sbdnasatusa		screeening PCR
qty2sbdnasatusa		screeening PCR
qty3sbdnasatusa		screeening PCR
qty4sbdnasatusa		screeening PCR
ressbdnasatusa		screeening PCR
ct1rsbdnasatusa		screeening PCR
ct2rsbdnasatusa		screeening PCR
ct13rsbdnasatusa		screeening PCR
ct4rsbdnasatusa		screeening PCR
qty1rsbdnasatusa		screeening PCR
qty2rsbdnasatusa		screeening PCR
qty3rsbdnasatusa		screeening PCR
qty4rsbdnasatusa		screeening PCR
resrsbdnasatusa		screeening PCR
pre_ct1		"pre">>> schedule visit on 30th day before the start of treatment
pre_ct2		"ct">>PCR
pre_ct3
pre_ct4
pre_ct5
pre_ct6
pre_ct7
pre_ct8
rep_pre		number of positive replicates out 8
result_pre		at least 2 + replicates out 8
pre_qty1		"qt">>real time
pre_qty2
pre_qty3
pre_qty4
pre_qty5
pre_qty6
pre_qty7
pre_qty8
zero_ct1		"zero">> schedule visit on the start of treatment
zero_ct2
zero_ct3
zero_ct4
zero_ct5
zero_ct6
zero_ct7
zero_ct8
rep_zero		number of positive replicates out 8
result_zero		at least 2 + replicates out 8
zero_qty1
zero_qty2
zero_qty3
zero_qty4
zero_qty5
zero_qty6
zero_qty7
zero_qty8
d60_ct1		"d60">>>>schedule visit on 60th day after the start of treatment
d60_ct2
d60_ct3
d60_ct4
d60_ct5
d60_ct6
d60_ct7
d60_ct8
rep_d60		number of positive replicates out 8
result_d60		at least 2 + replicates out 8
d60_qty1
d60_qty2
d60_qty3
d60_qty4
d60_qty5
d60_qty6
d60_qty7
d60_qty8
m6_ct1
m6_ct2
m6_ct3
m6_ct4
m6_ct5
m6_ct6
m6_ct7
m6_ct8
rep_m6		number of positive replicates out 8
result_m6		at least 2 + replicates out 8
m6_qty1
m6_qty2
m6_qty3
m6_qty4
m6_qty5
m6_qty6
m6_qty7
m6_qty8
m12_ct1		"m12">>>schedule visit after 12 months of start of Bz
m12_ct2
m12_ct3
m12_ct4
m12_ct5
m12_ct6
m12_ct7
m12_ct8
rep_m12		number of positive replicates out 8
result_m12		at least 2 + replicates out 8
m12_qty1
m12_qty2
m12_qty3
m12_qty4
m12_qty5
m12_qty6
m12_qty7
m12_qty8
adverse outcome
serology
