# Supplementary material for: Anti-Trypanosoma cruzi antibody profiling in patients with Chagas disease treated with benznidazole assessed by genome phage display
Source: PLoS Negl Trop Dis. 2023 Jan 6;17(1):e0011019. doi: 10.1371/journal.pntd.0011019 (PMC9851536; doi:10.1371/journal.pntd.0011019)
Supplement: S2 Table — (XLSX) [file pntd.0011019.s002.xlsx]

## Sheet: Table S2
	Time	Sample	Total Reads	Filtered Reads	%	Reads merged	%	Inserts	%	Without Singletons	%	In Frame	%	Hits T. cruzi proteome	%	Clusters
	-	Bib	1871597	469107	25.0645	385229	82.1196	378906	98.3586	-	-	32429	8.55859	1524	4.6995	1513
	T0	1	124589	32239	25.8763	29051	90.1114	28942	99.6248	1	0.00345519	0	0	0	0	0
		2	312484	117124	37.4816	107230	91.5525	106576	99.3901	46766	43.8804	21289	45.5224	17938	84.2595	5
		3	169869	45668	26.8842	37510	82.1363	37358	99.5948	1568	4.19723	775	49.426	637	82.1935	2
		4	207179	61060	29.4721	49609	81.2463	49450	99.6795	2464	4.98281	987	40.0568	163	16.5147	10
		5	224344	38962	17.3671	30288	77.7373	30083	99.3232	6254	20.7892	5911	94.5155	5028	85.0617	10
		6	324814	109175	33.6115	92665	84.8775	92160	99.455	40634	44.0907	7026	17.2909	4694	66.809	6
		7	160613	34028	21.1863	23772	69.8601	23717	99.7686	113	0.476451	100	88.4956	4	4	1
		8	231759	66499	28.6932	55384	83.2855	55152	99.5811	216	0.391645	95	43.9815	59	62.1053	1
		9	163074	49520	30.3666	42145	85.107	41866	99.338	7100	16.9589	0	0	0	0	0
		10	202498	44803	22.1252	39107	87.2866	38944	99.5832	13018	33.4275	11506	88.3853	707	6.14462	4
		11	241343	53944	22.3516	45598	84.5284	45355	99.4671	8405	18.5316	7751	92.2189	7638	98.5421	4
		12	263617	132191	50.1451	123190	93.1909	122856	99.7289	6065	4.93667	2133	35.169	1275	59.775	4
		13	228641	82846	36.2341	73344	88.5305	72935	99.4424	6176	8.46781	3564	57.7073	3048	85.5219	4
		14	215522	77672	36.039	67844	87.3468	67714	99.8084	2670	3.94305	1842	68.9888	1550	84.1477	2
		15	178175	54050	30.3353	42587	78.7919	42342	99.4247	2623	6.19479	2	0.0762486	0	0	0
		16	210212	63496	30.2057	40959	64.5064	40783	99.5703	3951	9.68786	2917	73.8294	1833	62.8385	2
		17	218613	66458	30.3998	56520	85.0462	55860	98.8323	13763	24.6384	9941	72.2299	9903	99.6177	5
		18	246061	91014	36.9884	82174	90.2872	81786	99.5278	587	0.717727	5	0.851789	3	60	2
		19	312069	71916	23.0449	61645	85.7181	61467	99.7112	7030	11.437	61	0.86771	7	11.4754	1
		20	190381	62439	32.7969	52615	84.2662	52447	99.6807	193	0.367991	0	0	0	0	0
