# Supplementary material for: Anti-Trypanosoma cruzi antibody profiling in patients with Chagas disease treated with benznidazole assessed by genome phage display
Source: PLoS Negl Trop Dis. 2023 Jan 6;17(1):e0011019. doi: 10.1371/journal.pntd.0011019 (PMC9851536; doi:10.1371/journal.pntd.0011019)
Supplement: S3 Table — (XLSX) [file pntd.0011019.s003.xlsx]

## Sheet: Table S3
	Time	Sample	Total Reads	Filtered Reads	%	Reads merged	%	Inserts	%	Without Singletons	%	In Frame	%	Hits T. cruzi proteome	%	Clusters
	-	Bib	1871597	469107	25.0645	385229	82.1196	378906	98.3586	-	-	32429	8.55859	1524	4.6995	1513
	T3	1	120049	15944	13.2812	12378	77.6342	12311	99.4587	2	0.0162456	0	0	0	0	0
		2	308673	92554	29.9845	64754	69.9635	64144	99.058	12004	18.7141	10130	84.3885	7737	76.3771	1
		3	177183	53973	30.4617	45592	84.4719	45358	99.4868	211	0.465188	169	80.0948	168	99.4083	4
		4	217464	73257	33.687	54293	74.1131	54164	99.7624	152	0.280629	11	7.23684	11	100	2
		5	214936	73571	34.2293	63271	85.9999	63007	99.5827	9075	14.4032	544	5.99449	230	42.2794	5
		6	275427	78283	28.4224	61041	77.9748	60656	99.3693	221	0.36435	39	17.6471	2	5.12821	2
		7	180280	35543	19.7154	27289	76.7774	27200	99.6739	205	0.753676	13	6.34146	13	100	1
		8	169151	36293	21.456	27535	75.8686	27371	99.4044	398	1.45409	7	1.75879	0	0	0
		9	159647	44187	27.6779	38789	87.7837	38496	99.2446	5489	14.2586	224	4.08089	0	0	0
		10	107642	46345	43.0548	37875	81.724	37718	99.5855	332	0.880216	26	7.83133	4	15.3846	1
		11	184322	67210	36.4634	42986	63.9577	42606	99.116	599	1.40591	198	33.0551	174	87.8788	4
		12	219173	54267	24.7599	45328	83.5277	44748	98.7204	6539	14.6129	2588	39.5779	1870	72.2566	4
		13	209648	82873	39.5296	73013	88.1023	72683	99.548	15988	21.9969	9743	60.9395	8981	92.179	3
		14	334502	152183	45.4954	136828	89.9102	136427	99.7069	9148	6.70542	348	3.80411	275	79.023	1
		15	152332	53607	35.1909	46212	86.2052	46002	99.5456	129	0.280423	5	3.87597	0	0	0
		16	242645	101222	41.7161	80149	79.1814	79707	99.4485	701	0.879471	4	0.570613	2	50	1
		17	386946	118918	30.7325	95823	80.5791	95381	99.5387	4108	4.30694	2177	52.9942	2114	97.1061	3
		18	357047	118119	33.0822	109795	92.9529	108978	99.2559	33	0.0302813	0	0	0	0	0
		19	319384	124278	38.9118	95077	76.5035	94583	99.4804	2110	2.23084	442	20.9479	210	47.5113	2
		20	346540	149947	43.2698	119066	79.4054	118576	99.5885	17174	14.4835	65	0.378479	0	0	0
