# Supplementary material for: Anti-Trypanosoma cruzi antibody profiling in patients with Chagas disease treated with benznidazole assessed by genome phage display
Source: PLoS Negl Trop Dis. 2023 Jan 6;17(1):e0011019. doi: 10.1371/journal.pntd.0011019 (PMC9851536; doi:10.1371/journal.pntd.0011019)
Supplement: S4 Table — (XLSX) [file pntd.0011019.s004.xlsx]

## Sheet: Supp.  All samples Table2-3
							Non-responders
	Patient 2
							T0
Cluster	N_seqs	Consensus	Most_frequent_peptide	Frequency	N_aa	Minimal_size_seq	Frequency	N_aa	Max_size_seq	Frequency	N_aa	Accession_Number	BLASTp_Hit	Organism	Identity(%)	Positive(%)	e-value	Raw_Score	Bitscore	Antigen_length	Query_cover	Alignment_length	Mismatches	Gaps_open	Gaps	Query_start	Query_end	Subject_start	Subject_end
0	17164	GQAAAGDKPSPFGQAAAGDKPPPFGQAAAGDKPSPFGQAAAGDK	SPFGQAAAGDKPPPFGQAAAGDKPS	5262	25	FGQAAAGDKPPPFGQ	19	15	APFVQGAAGDKPSPFGQARAGDKPSPFGQAAAGEKPSPFEQ	1	41	PWU84979.1	putative surface antigen 2 (CA-2)	Trypanosoma cruzi	100	100	1.89E-26	244	98.6	446	100	44	0	0	0	1	44	359	402
1	669	KASVHVDGESLGNEEVPLTGEKPPE	KASVHVDGESLGNEEVPLTGEKPPE	175	25	VDVDGESLGKEEVPLTGEGPPEVL	1	24	MLQGNKASLDVDGESLGEEGVPLTGERPPG	2	30	EKF99511.1	trans-sialidase, putative, partial	Trypanosoma cruzi	88	92	2.41E-08	110	47	347	100	25	3	0	0	1	25	284	308
2	72	TSLGEEEVPLTGEAPLGLV	TSLGEEEVPLTGEAPLGLV	62	19	TSLGEEEVPLTGEAPLGLV	62	19	IDGTSLGEEEVPLTGEAPLG	3	20	EKF98285.1	trans-sialidase, putative, partial	Trypanosoma cruzi	100	100	3.93E-06	90	39.3	109	100	19	0	0	0	1	19	50	68
3	24	PDSFSSTNVSGGVDAAPAPSSTASG	PDSFSSTNVSGGVDAAPAPSSTASG	10	25	PDSFSSTNVSGGVDAAPAPSSTASG	10	25	PDSFSSTNVSGGVDAAPAPSSTASG	10	25	PWU90932.1	putative trans-sialidase	Trypanosoma cruzi	100	100	2.18E-09	117	49.7	914	100	25	0	0	0	1	25	833	857
4	9	APSSTASGETKIPSELNATVPSDHDILLEFRELA	APSSTASGETKIPSELNATVPSDHDILLEFRELA	2	34	APSSTASGETKIPSELNATVPSDHDILLEFRELA	2	34	APSSTASGETKIPSELNATVPSDHDILLEFRELA	2	34	EKG00226.1	trans-sialidase, putative	Trypanosoma cruzi	100	100	6.10E-17	170	70.1	229	100	34	0	0	0	1	34	165	198
							T3
Cluster	N_seqs	Consensus	Most_frequent_peptide	Frequency	N_aa	Minimal_size_seq	Frequency	N_aa	Max_size_seq	Frequency	N_aa	Accession_Number	BLASTp_Hit	Organism	Identity(%)	Positive(%)	e-value	Raw_Score	Bitscore	Antigen_length	Query_cover	Alignment_length	Mismatches	Gaps_open	Gaps	Query_start	Query_end	Subject_start	Subject_end
0	7737	FGQAAAGDKPPPFGQAAAGDKPSPFGQ	PPPFGQAAAGDKPPPFGQAA	1032	20	GQAAAGDKPSPFGQA	35	15	GQAAAGDKPPPFGQAAADDKPPPFGQAAAGDKPSPF	16	36	PWU84979.1	putative surface antigen 2 (CA-2)	Trypanosoma cruzi	100	100	5.32E-14	152	63.2	446	100	27	0	0	0	1	27	370	396
	Patient 3
							T0
Cluster	N_seqs	Consensus	Most_frequent_peptide	Frequency	N_aa	Minimal_size_seq	Frequency	N_aa	Max_size_seq	Frequency	N_aa	Accession_Number	BLASTp_Hit	Organism	Identity(%)	Positive(%)	e-value	Raw_Score	Bitscore	Antigen_length	Query_cover	Alignment_length	Mismatches	Gaps_open	Gaps	Query_start	Query_end	Subject_start	Subject_end
0	635	QAAAGDKPPPFGQAAAGDKPSPFEQAAAG	AGDKPSPFGQAAAGDKPS	72	18	FGQAAAGDKPSPFGQ	2	15	AAGDKPPPFGQAAAGDKPSPFGQAAAGDKPPP	4	32	PWU84979.1	putative surface antigen 2 (CA-2)	Trypanosoma cruzi	96552	96.55	1.13E-13	149	62	446	100	29	1	0	0	1	29	372	400
1	2	GDRPSPFEQAAAGAKPSPFGQ	GDRPSPFEQAAAGAKPSPFGQ	1	21	GDRPSPFEQAAAGAKPSPFGQ	1	21	GDRPSPFEQAAAGAKPSPFGQ	1	21	PWU84979.1	putative surface antigen 2 (CA-2)	Trypanosoma cruzi	80952	85.71	3.60E-06	93	40.4	446	100	21	4	0	0	1	21	364	384
							T3
Cluster	N_seqs	Consensus	Most_frequent_peptide	Frequency	N_aa	Minimal_size_seq	Frequency	N_aa	Max_size_seq	Frequency	N_aa	Accession_Number	BLASTp_Hit	Organism	Identity(%)	Positive(%)	e-value	Raw_Score	Bitscore	Antigen_length	Query_cover	Alignment_length	Mismatches	Gaps_open	Gaps	Query_start	Query_end	Subject_start	Subject_end
0	101	AAGDKPPPFGQAAAGEKPSP	AAGDKPPPFGQAAAGEKPSP	33	20	GDKPPPFGQAAAGEKPS	1	17	AGDKPSPFGQAAAGDKPSPFGQAPA	1	25	PWU84979.1	putative surface antigen 2 (CA-2)	Trypanosoma cruzi	95	100	1.62E-07	103	44.3	446	100	20	1	0	0	1	20	374	393
1	47	VDPDHFRSTTQDAYRPVDPSAYK	VDPDHFRSTTQDAYRPVDPSAYK	17	23	VDPDHFRSTTQDAYRPVDPSAYK	17	23	VDPDHFRSTTQDAYRPVDPSAYK	17	23	PWU97874.1	putative microtubule-associated protein	Trypanosoma cruzi	100	100	6.28E-10	121	51.2	2011	100	23	0	0	0	1	23	1166	1188
2	19	FGQAAAGDKPPPFGQA	FGQAAAGDKPPPFGQA	18	16	FGQAAAGDKPPPFGQA	18	16	FGQAAAGDKPPPFGQA	18	16	PWU84979.1	putative surface antigen 2 (CA-2)	Trypanosoma cruzi	100	100	6.00E-06	90	39.3	446	100	16	0	0	0	1	16	370	385
3	1	MPAGTSEEGSRDDSSMPAGT	MPAGTSEEGSRDDSSMPAGT	1	20	MPAGTSEEGSRDDSSMPAGT	1	20	MPAGTSEEGSRDDSSMPAGT	1	20	PWU87189.1	putative trans-sialidase	Trypanosoma cruzi	94737	94.74	1.06E-05	89	38.9	780	95	19	1	0	0	1	19	726	744
	Patient 4
							T0
Cluster	N_seqs	Consensus	Most_frequent_peptide	Frequency	N_aa	Minimal_size_seq	Frequency	N_aa	Max_size_seq	Frequency	N_aa	Accession_Number	BLASTp_Hit	Organism	Identity(%)	Positive(%)	e-value	Raw_Score	Bitscore	Antigen_length	Query_cover	Alignment_length	Mismatches	Gaps_open	Gaps	Query_start	Query_end	Subject_start	Subject_end
0	66	AAGDKPPPFGQAAAGDKPSPFGQAAAG	PPLFGQAAAGDKPSPFGQ	12	18	GDKPPPFGQAAAGDKPS	5	17	SPFGQAAAGEKPPPFGQAAAGDKPSLFGQAAAGEKPS	1	37	PWU84979.1	putative surface antigen 2 (CA-2)	Trypanosoma cruzi	100	100	7.42E-14	150	62.4	446	100	27	0	0	0	1	27	374	400
1	39	PSTTTTEAPTTTTTRAPSRLREID	TTTTTTEAPNTTITRAPSRLREID	6	24	PSTTTTEAPTPTTTPAPSRLREID	1	24	PEAPTTTTTTRAPTTTELPTTTTTRAPSRLREID	1	34	XP_808990.1	mucin TcMUCII	Trypanosoma cruzi strain CL Brener	100	100	7.62E-09	108	46.2	99	100	24	0	0	0	1	24	50	73
2	16	NTARNTEAPITTTTTRAPSRFREID	NTARNTEAPITTTTTRAPSRFREID	5	25	AGNTEAPATTTTRAPSRLREID	1	22	EAPINTAGNTEAPTTTPITHAPSRLREID	1	29	EKF29049.1	mucin TcMUCII, putative	Trypanosoma cruzi marinkellei	84	92	5.16E-06	92	40	219	100	25	3	1	1	1	25	170	193
3	16	HDIYHQRNPNSSGSVGRRGGVWGRTVSPASTEQGL	HDIYHQGNPNSRGPGGRGERGWGRTVSPASTEQGL	1	35	HDIYHQGNPNSRGPGGRGERGWGRTVSPASTEQGL	1	35	HDIYHQGNPNSRGPGGRGERGWGRTVSPASTEQGL	1	35	EKF98926.1	hypothetical protein TCSYLVIO_010170, partial	Trypanosoma cruzi	72222	75	3.10E-09	117	49.7	276	100	36	9	1	1	1	35	63	98
4	8	VPLTARYGAEMMRAIDD	VPLTARYGAEMMRAIDD	5	17	VPLTARYGAEMMRAIDD	5	17	VPLTARYGAEMMRAIDD	5	17	EKF27476.1	monoglyceride lipase, putative, partial	Trypanosoma cruzi marinkellei	100	100	3.06E-06	93	40.4	250	100	17	0	0	0	1	17	81	97
5	6	ETVDALNEKVWTAEFRQIDTE	ETVDALNEKVWTAEFRQIDTE	4	21	ETVDALNEKVWTAEFRQIDTE	4	21	ETVDALNEKVWTAEFRQIDTE	4	21	EKF99266.1	hypothetical protein TCSYLVIO_009815	Trypanosoma cruzi	100	100	7.29E-09	113	48.1	465	100	21	0	0	0	1	21	292	312
6	4	TDTTPLVIVGPETSVAPVAAQRAIDTV	PLVIVGPETSVAPVAAQRAIDTA	2	23	PLVIVGPETSVAPVAAQRAIDTA	2	23	TDTTPLVIVGPETSVAPVAAQRAIDTV	2	27	EKF27823.1	hypothetical protein MOQ_008444, partial	Trypanosoma cruzi marinkellei	81481	85.19	8.19E-08	106	45.4	262	100	27	5	0	0	1	27	178	204
7	3	VTGTAMPRGMQAFPLRDSAETI	VTGTAMPRGIQAFPLRDSAETI	1	22	VTGTAMPRGIQAFPLRDSAETI	1	22	VTGTAMPRGIQAFPLRDSAETI	1	22	PWU84687.1	putative 60S ribosomal protein	Trypanosoma cruzi	100	100	1.92E-09	116	49.3	203	100	22	0	0	0	1	22	22	43
8	3	AGNTEAPATATTRAPSRLREID	AGNTEAPATATTRAPSRLREID	1	22	AGNTEAPATATTRAPSRLREID	1	22	AGNTEAPATATTRAPSRLREID	1	22	EKF29049.1	mucin TcMUCII, putative	Trypanosoma cruzi marinkellei	90	95	1.36E-05	89	38.9	219	91	20	2	0	0	3	22	174	193
9	2	RQRLVDPSEPPTSPASTEMDETGKAST	RQRLVDPSEPPTSPASTEMDETGKAPT	1	27	RQRLVDPSEPPTSPASTEMDETGKAPT	1	27	RQRLVDPSEPPTSPASTEMDETGKAPT	1	27	XP_822001.1	hypothetical protein	Trypanosoma cruzi strain CL Brener	76923	84.62	1.04E-06	98	42.4	311	96	26	6	0	0	2	27	269	294
							Responders
	Patient 5
							T0
Cluster	N_seqs	Consensus	Most_frequent_peptide	Frequency	N_aa	Minimal_size_seq	Frequency	N_aa	Max_size_seq	Frequency	N_aa	Accession_Number	BLASTp_Hit	Organism	Identity(%)	Positive(%)	e-value	Raw_Score	Bitscore	Antigen_length	Query_cover	Alignment_length	Mismatches	Gaps_open	Gaps	Query_start	Query_end	Subject_start	Subject_end
0	3540	GQAAAGDKPSPFGQAAAGDKPSPFGQAAAGDKPSPFGQAAAGDK	FGQAAAGDKPSPFGQAAAGDKP	218	22	FGQAAAGDKPSPFGQ	57	15	AAGDKPSPFGQAASGEKPSPFGQAAAGDKPPLFGQGT	1	37	PWU84979.1	putative surface antigen 2 (CA-2)	Trypanosoma cruzi	97727	97.73	3.37E-26	243	98.2	446	100	44	1	0	0	1	44	359	402
1	1209	VDPSAYKRALPQEEEEDVGPRHVDPDHFRSTTQ	ALPQEEEEDVGPRHVDPDHFRST	71	23	EEDVGPRHVDPDHFRS	27	16	QDAYRPVGPSAYKRALPQEEEGDVGPGHVDPDHFRST	1	37	PWU97874.1	putative microtubule-associated protein	Trypanosoma cruzi	100	100	5.58E-17	174	71.6	2011	100	33	0	0	0	1	33	1182	1214
2	245	PFKSVFGAPSSTDAKPPAESPFKS	PFKSVFGAPSSTDAKPPAESPFKS	92	24	PFKSVFGAPSSTDAKPPAESPFKS	92	24	TAAKPPAESPFKSGFGAPSSTGAKPPAESPFKNVF	1	35	PWU86111.1	hypothetical protein C4B63_133g26	Trypanosoma cruzi	95833	100	1.33E-08	111	47.4	310	100	24	1	0	0	1	24	65	88
3	16	MGPSAQNYDTQEEEDVGPRHVDPDHFRST	MGPSAQNYDTQEEGDLGPRHVDPDHFPST	1	29	MGPSAQNYDTQEEGDLGPRHVDPDHFPST	1	29	MGPSAQNYDTQEEGDLGPRHVDPDHFPST	1	29	XP_803031.1	microtubule-associated protein, partial	Trypanosoma cruzi strain CL Brener	100	100	2.81E-14	154	63.9	738	100	29	0	0	0	1	29	1	29
4	10	ATHERAVEALAAEEDAARGQLVGGE	ATHERAVEALAAEEDAARGQLVGGE	5	25	ATHERAVEALAAEEDAARGQLVGGE	5	25	ATHERAVEALAAEEDAARGQLVGGE	5	25	PWU88332.1	hypothetical protein C4B63_76g64	Trypanosoma cruzi	100	100	3.14E-09	116	49.3	779	100	25	0	0	0	1	25	641	665
5	3	AAVDELGEAFRSATHERAVEALAAEEDA	AAVDELGEAFRSATHGRAVEALAAEEDA	1	28	AAVDELGEAFRSATHGRAVEALAAEEDA	1	28	AAVDELGEAFRSATHGRAVEALAAEEDA	1	28	PWU88332.1	hypothetical protein C4B63_76g64	Trypanosoma cruzi	96429	100	2.60E-10	124	52.4	779	100	28	1	0	0	1	28	629	656
6	2	SPFGQAAAGDKPPLFGQGTVFDAS	PPFGQAAAGDKPPLFGQGTVFDAS	1	24	PPFGQAAAGDKPPLFGQGTVFDAS	1	24	PPFGQAAAGDKPPLFGQGTVFDAS	1	24	XP_818927.1	surface antigen 2 (CA-2)	Trypanosoma cruzi strain CL Brener	87.5	87.5	1.80E-06	96	41.6	786	100	24	3	0	0	1	24	592	615
7	1	DAKPPAESPFKGGFGAPSSTVAKPPGESPFKN	DAKPPAESPFKGGFGAPSSTVAKPPGESPFKN	1	32	DAKPPAESPFKGGFGAPSSTVAKPPGESPFKN	1	32	DAKPPAESPFKGGFGAPSSTVAKPPGESPFKN	1	32	XP_813515.1	hypothetical protein	Trypanosoma cruzi strain CL Brener	87.5	87.5	8.69E-11	129	54.3	1558	100	32	4	0	0	1	32	1038	1069
8	1	AAGDKPPPVEQAAGGDRPSPFEQA	AAGDKPPPVEQAAGGDRPSPFEQA	1	24	AAGDKPPPVEQAAGGDRPSPFEQA	1	24	AAGDKPPPVEQAAGGDRPSPFEQA	1	24	PWU84979.1	putative surface antigen 2 (CA-2)	Trypanosoma cruzi	79167	83.33	8.94E-07	98	42.4	446	100	24	5	0	0	1	24	374	397
9	1	YKRALPEEGQGDLGPRQVDPDHFRSTTQDA	YKRALPEEGQGDLGPRQVDPDHFRSTTQDA	1	30	YKRALPEEGQGDLGPRQVDPDHFRSTTQDA	1	30	YKRALPEEGQGDLGPRQVDPDHFRSTTQDA	1	30	PWU97874.1	putative microtubule-associated protein	Trypanosoma cruzi	83333	90	2.06E-11	133	55.8	2011	100	30	5	0	0	1	30	1567	1596
	Patient 6
							T0
Cluster	N_seqs	Consensus	Most_frequent_peptide	Frequency	N_aa	Minimal_size_seq	Frequency	N_aa	Max_size_seq	Frequency	N_aa	Accession_Number	BLASTp_Hit	Organism	Identity(%)	Positive(%)	e-value	Raw_Score	Bitscore	Antigen_length	Query_cover	Alignment_length	Mismatches	Gaps_open	Gaps	Query_start	Query_end	Subject_start	Subject_end
0	3583	SPFGQAAAGDKPPPFGQAAAGDKPSPFGQAAAGDKPPL	SPFGQAAAGDKPPPFGQAAAGDKPSPFG	260	28	FGQAAAGDKPSPFGQ	67	15	FEQAAAGDKPSPFGQAGAGDKPSPFGQAAAGDKPSPFE	1	38	PWU84979.1	putative surface antigen 2 (CA-2)	Trypanosoma cruzi	100000	100.00	1.72e-20	201	82.0	446	97	37	0	0	0	1	37	368	404
1	991	SAPAAGGFGSATTTSAPAVGGFGSATT	SAPAAGGFGSAAHTSTPAVG	714	20	GGFGSATTTSAPAVGGFGS	7	19	VGGFGSAAHTLTPAVGGFGPATTTSAPAAGGFGSATTT	1	38	PWU99324.1	hypothetical protein C4B63_9g493	Trypanosoma cruzi	100000	100.00	2.00e-08	110	47.0	727	100	27	0	0	0	1	27	414	440
2	102	TPSTTTTGTPTTTTTRAPSRLREIDS	TPSTTTTGTPTTTTTRAPSRLREIDS	44	26	TPSTTTTGTPTTTTTRAPSRLREIDS	44	26	TPSTTTTGTPTTTTTRAPSRLREIDS	44	26	PWU85205.1	putative mucin TcMUCII	Trypanosoma cruzi	100000	100.00	1.03e-08	111	47.4	188	100	26	0	0	0	1	26	138	163
3	13	LPQEEQEDVGPRHVDPDHFRSTTQDAY	LPQEEQEDVGPRHVDPDHFRSTTQDAY	3	27	LPQEEQEDVGPRHVDPDHFRSTTQDAY	3	27	RALPQEEEEDVGPGHVSPDHFRSTTQDAYRPV	1	32	PWU97874.1	putative microtubule-associated protein	Trypanosoma cruzi	100000	100.00	2.80e-13	146	60.8	2011	100	27	0	0	0	1	27	1571	1597
4	3	VGGFGSAAHTSTPGVGGFGSATTT	VGGFGSAAHTSTPGVGGFGSATTT	1	24	VGGFGSAAHTSTPGVGGFGSATTT	1	24	VGGFGSAAHTSTPGVGGFGSATTT	1	24	PWU99324.1	hypothetical protein C4B63_9g493	Trypanosoma cruzi	91667	91.67	1.51e-06	96	41.6	727	100	24	2	0	0	1	24	236	259
5	2	PINTAGKTEAPTTTTITHAPSRLREID	PINTAGKTEGPTTTTITHAPSRLREID	1	27	PINTAGKTEGPTTTTITHAPSRLREID	1	27	PINTAGKTEGPTTTTITHAPSRLREID	1	27	EKF29049.1	mucin TcMUCII, putative	Trypanosoma cruzi marinkellei	77778	85.19	4.28e-05	86	37.7	219	100	27	5	1	1	1	27	168	193
	Patient 8
							T0
Cluster	N_seqs	Consensus	Most_frequent_peptide	Frequency	N_aa	Minimal_size_seq	Frequency	N_aa	Max_size_seq	Frequency	N_aa	Accession_Number	BLASTp_Hit	Organism	Identity(%)	Positive(%)	e-value	Raw_Score	Bitscore	Antigen_length	Query_cover	Alignment_length	Mismatches	Gaps_open	Gaps	Query_start	Query_end	Subject_start	Subject_end
0	59	DKPPPFGQAAAGDKPSPFGQAAAGDKPSPF	AAGDKPSPFGQAAAGDKP	8	18	FGQAAAGDKPSPFGQ	1	15	EQAAAGDKPPPFGQAAAGDKPSPFGQAAAGAKPP	1	34	PWU84979.1	putative surface antigen 2 (CA-2)	Trypanosoma cruzi	96667	96.67	1.22E-14	157	65.1	446	100	30	1	0	0	1	30	377	406
	Patient 10
							T0
Cluster	N_seqs	Consensus	Most_frequent_peptide	Frequency	N_aa	Minimal_size_seq	Frequency	N_aa	Max_size_seq	Frequency	N_aa	Accession_Number	BLASTp_Hit	Organism	Identity(%)	Positive(%)	e-value	Raw_Score	Bitscore	Antigen_length	Query_cover	Alignment_length	Mismatches	Gaps_open	Gaps	Query_start	Query_end	Subject_start	Subject_end
0	678	TEASTTTTTRAPSRLREID	TEASTTTTTRAPSRLREID	601	19	TEASTTTTTRAPSRLREID	601	19	PEAPTTTTTPRAPTTTELPTTTTTRAPSRLREID	1	34	XP_821913.1	mucin TcMUCII	Trypanosoma cruzi strain CL Brener	100	100	1.72E-05	88	38.5	213	100	19	0	0	0	1	19	169	187
1	21	TTTTTTEAPNTTIPRAPSRLREID	TTTTTTEAPNTTIPRAPSRLREID	9	24	TTTTTTEAPNTTIPRAPSRLREID	9	24	TTTTTTEAPNTTIPRAPSRLREID	9	24	XP_820005.1	mucin TcMUCII	Trypanosoma cruzi strain CL Brener	100	100	0.82	54	25.4	190	42	10	0	0	0	15	24	155	164
2	6	TTTTTTADPTTTSARTPSRLREID	TTTTTTADPTTTSARTPSRLREID	6	24	TTTTTTADPTTTSARTPSRLREID	6	24	TTTTTTADPTTTSARTPSRLREID	6	24	EKG05373.1	mucin TcMUCII, putative	Trypanosoma cruzi	100	100	7.93E-08	105	45.1	204	100	24	0	0	0	1	24	155	178
3	2	TTTTTTSAPEAPSNTTMNTEAPTPTTSRAPLRLREIDV	TTTTTTSAPEAPSNTTMNTEAPTPTTSRAPLRLREIDV	1	38	TTTTTTSAPEAPSNTTMNTEAPTPTTSRAPLRLREIDV	1	38	TTTTTTSAPEAPSNTTMNTEAPTPTTSRAPLRLREIDV	1	38	EKG03739.1	mucin TcMUCII, putative, partial	Trypanosoma cruzi	92308	92.31	4.96E-09	116	49.3	212	68	26	2	0	0	12	37	162	187
	Patient 11
							T0
Cluster	N_seqs	Consensus	Most_frequent_peptide	Frequency	N_aa	Minimal_size_seq	Frequency	N_aa	Max_size_seq	Frequency	N_aa	Accession_Number	BLASTp_Hit	Organism	Identity(%)	Positive(%)	e-value	Raw_Score	Bitscore	Antigen_length	Query_cover	Alignment_length	Mismatches	Gaps_open	Gaps	Query_start	Query_end	Subject_start	Subject_end
0	7136	ALPQEEEEDVGPRHVDPDHFRSTTQ	LPQEEEEDVGPRHVDPDHFRS	1105	21	EEDVGPRHVDPDHFRS	25	16	ALPQEEEEDVGPRHVDPGPFPSTTQDAYRPVDPSAY	1	36	PWU97874.1	putative microtubule-associated protein	Trypanosoma cruzi	100	100	1.64E-11	133	55.8	2011	100	25	0	0	0	1	25	1190	1214
1	493	QAAAGDKPPPFGQAAAGDKPSPFGQAAAGDKPS	AAGDKPPPFGQAAAGDKPS	114	19	AAGDKPPPFGQAAAGD	1	16	GQAAAGDKPPPFGQAAANAKPPPFGQAAAGNKPSPF	1	36	PWU84979.1	putative surface antigen 2 (CA-2)	Trypanosoma cruzi	100	100	8.25E-17	173	71.2	446	97	32	0	0	0	1	32	372	403
2	8	EELEQKAAENERLAEELEQKAAENE	EELEQKAAENERLAEELEQKAAENE	3	25	EELEQKAAENERLAEELEQKAAENE	3	25	EELEQKAAENERLAEELEQKAAENE	3	25	PWU95940.1	putative Flagellar attachment zone protein 1	Trypanosoma cruzi	100	100	3.06E-07	101	43.5	2036	100	25	0	0	0	1	25	1088	1112
3	1	EEQEDVGPRHVGPDQFPPTTQDAYRPVDPS	EEQEDVGPRHVGPDQFPPTTQDAYRPVDPS	1	30	EEQEDVGPRHVGPDQFPPTTQDAYRPVDPS	1	30	EEQEDVGPRHVGPDQFPPTTQDAYRPVDPS	1	30	PWU97874.1	putative microtubule-associated protein	Trypanosoma cruzi	86667	86.67	3.46E-11	131	55.1	2011	100	30	4	0	0	1	30	1574	1603
							T3
Cluster	N_seqs	Consensus	Most_frequent_peptide	Frequency	N_aa	Minimal_size_seq	Frequency	N_aa	Max_size_seq	Frequency	N_aa	Accession_Number	BLASTp_Hit	Organism	Identity(%)	Positive(%)	e-value	Raw_Score	Bitscore	Antigen_length	Query_cover	Alignment_length	Mismatches	Gaps_open	Gaps	Query_start	Query_end	Subject_start	Subject_end
0	164	SPFGQAAAGDKPPPFGQAAAGDKPSPFG	SPFGQAAAGDKPPPFGQAAAGDKPSPFG	18	28	GQAAAGDKPSPFGQA	2	15	DKPSPFGQAAAGDKPPPFGQAAEGEKPSPFGQAAAGDK	2	38	PWU84979.1	putative surface antigen 2 (CA-2)	Trypanosoma cruzi	100	100	1.29E-14	156	64.7	446	100	28	0	0	0	1	28	368	395
1	8	ALPQEEEEDVGPRHVDPDHFRSTTQDA	ALPQEEEEDVGPRHVDPDHFRSTTQDA	2	27	ALPQEEEEDVGPRHVDPDHFRSTTQDA	2	27	ALPQEEEEDVGPRHVDPDHFRSTTQDA	2	27	PWU97874.1	putative microtubule-associated protein	Trypanosoma cruzi	100	100	8.21E-13	143	59.7	2011	100	27	0	0	0	1	27	1190	1216
2	1	DKPSLFGQAAAGDNPSPFGQAAAGDK	DKPSLFGQAAAGDNPSPFGQAAAGDK	1	26	DKPSLFGQAAAGDNPSPFGQAAAGDK	1	26	DKPSLFGQAAAGDNPSPFGQAAAGDK	1	26	PWU84979.1	putative surface antigen 2 (CA-2)	Trypanosoma cruzi	88462	88.46	1.68E-10	126	53.1	446	100	26	3	0	0	1	26	365	390
3	1	DKPSPFGQAAGGEKPPPFGPAAAGDK	DKPSPFGQAAGGEKPPPFGPAAAGDK	1	26	DKPSPFGQAAGGEKPPPFGPAAAGDK	1	26	DKPSPFGQAAGGEKPPPFGPAAAGDK	1	26	PWU84979.1	putative surface antigen 2 (CA-2)	Trypanosoma cruzi	88462	92.31	9.45E-11	127	53.5	446	100	26	3	0	0	1	26	365	390
	Patient 12
							T0
Cluster	N_seqs	Consensus	Most_frequent_peptide	Frequency	N_aa	Minimal_size_seq	Frequency	N_aa	Max_size_seq	Frequency	N_aa	Accession_Number	BLASTp_Hit	Organism	Identity(%)	Positive(%)	e-value	Raw_Score	Bitscore	Antigen_length	Query_cover	Alignment_length	Mismatches	Gaps_open	Gaps	Query_start	Query_end	Subject_start	Subject_end
0	909	AAGDKPSPFGQAAAGDKPSPFGQAAAGDKPLPFEQA	AAGDKPSPFGQAAAGDKPLPFEQA	340	24	SPFGQAAAGDKPFPFEQA	1	18	AAGDKPSPFGQAGPGAKPPPFGKAAAGDKPLPFEQA	1	36	PWU84979.1	putative surface antigen 2 (CA-2)	Trypanosoma cruzi	91667	91.67	1.95E-17	178	73.2	446	100	36	3	0	0	1	36	362	397
1	361	MPAGTSEEGSRDDSPMPAGASEEGSRDD	MPAGTSEEGSRDDSSMPAGASEEGSRDD	34	28	MPAGASEEGSRGDSSMPA	1	18	PMPAGTSEEGSRGDSSMPPGTSGEGSRGDSPMPA	1	34	PWU87189.1	putative trans-sialidase	Trypanosoma cruzi	89286	89.29	2.07E-09	118	50.1	780	100	28	3	0	0	1	28	726	753
2	3	SAYKRALPQEEEEDVGPRHVDPDHFRST	SAYKRALPQEREADVGPGPVDPDHFRST	1	28	SAYKRALPQEREADVGPGPVDPDHFRST	1	28	SAYKRALPQEREADVGPGPVDPDHFRST	1	28	PWU97874.1	putative microtubule-associated protein	Trypanosoma cruzi	100	100	1.34E-13	149	62	2011	100	28	0	0	0	1	28	1185	1212
3	2	AAGEKLPFGKAAAGDKPPPFGQA	AAGEKLPFGKAAAGDKPPPFGQA	1	23	AAGEKLPFGKAAAGDKPPPFGQA	1	23	AAGEKLPFGKAAAGDKPPPFGQA	1	23	PWU84979.1	putative surface antigen 2 (CA-2)	Trypanosoma cruzi	83333	91.67	7.80E-08	105	45.1	446	100	24	3	1	1	1	23	362	385
							T3
Cluster	N_seqs	Consensus	Most_frequent_peptide	Frequency	N_aa	Minimal_size_seq	Frequency	N_aa	Max_size_seq	Frequency	N_aa	Accession_Number	BLASTp_Hit	Organism	Identity(%)	Positive(%)	e-value	Raw_Score	Bitscore	Antigen_length	Query_cover	Alignment_length	Mismatches	Gaps_open	Gaps	Query_start	Query_end	Subject_start	Subject_end
0	1681	MPAGTSEEGSRGDNSMPAGASEEGSRG	MPAGTSEEGSRGDNSMPAGASEEGSRG	109	27	MPAGTSEEGSRGDSSMPAG	2	19	SSMPAGASEEGSRGDSPMPAGASEEGSRGDSPMPAGA	1	37	PWU87189.1	putative trans-sialidase	Trypanosoma cruzi	88889	92.59	9.32E-09	113	48.1	780	100	27	3	0	0	1	27	726	752
1	128	DKPPPFGQAAAGDKPSLFGQAAAGDKP	AGDKPSLFGQAAAGDKP	79	17	AGDKPSLFGQAAAGDKP	79	17	AAADDKPPPFGQAPAGDKPSPFGQAAAGDKP	1	31	PWU84979.1	putative surface antigen 2 (CA-2)	Trypanosoma cruzi	96296	96.3	2.95E-12	139	58.2	446	100	27	1	0	0	1	27	377	403
2	59	KVAEAEKQRAAEATKVAEAEKQR	KVAEAEKQRAAEATKVAEAEKQR	26	23	KVAEAEKQRAAEATKVAEAEKQR	26	23	KVAEAEKQRAAEATKVAEAEKQR	26	23	XP_818212.1	R27-2 protein	Trypanosoma cruzi strain CL Brener	100	100	3.09E-06	94	40.8	1138	100	23	0	0	0	1	23	280	302
3	2	SSMPAGTSQEGIRDDRSMRGGASEEGSRDD	SSMPAGTSQEGTRDDSSMPPGASEEGSRDD	1	30	SSMPAGTSQEGTRDDSSMPPGASEEGSRDD	1	30	SSMPAGTSQEGTRDDSSMPPGASEEGSRDD	1	30	PWU87189.1	putative trans-sialidase	Trypanosoma cruzi	76667	80	4.26E-07	101	43.5	780	100	30	7	0	0	1	30	724	753
	Patient 13
							T0
Cluster	N_seqs	Consensus	Most_frequent_peptide	Frequency	N_aa	Minimal_size_seq	Frequency	N_aa	Max_size_seq	Frequency	N_aa	Accession_Number	BLASTp_Hit	Organism	Identity(%)	Positive(%)	e-value	Raw_Score	Bitscore	Antigen_length	Query_cover	Alignment_length	Mismatches	Gaps_open	Gaps	Query_start	Query_end	Subject_start	Subject_end
0	2929	SPFGQAAAGDKPSPFGQAAAGDKPSPFGQA	QAAAGDKPPPFGQAAAGDKP	460	20	GQAAAGDKPSPFGQA	4	15	DKPSPFGQAAAGDKPPPFGKAAAGEKPSPLGQAAAGDK	1	38	PWU84979.1	putative surface antigen 2 (CA-2)	Trypanosoma cruzi	96667	96.67	2.02E-15	162	67	446	100	30	1	0	0	1	30	368	397
1	53	LPQEEQEDVGPRHVDPDHFRSTTQ	LPQEEQEDVGPRHVDPDHFRSTTQ	4	24	ALPQEEEEDVGPRHVDPDHFRS	4	22	LPQEEQEDVGPRHVDPDPFPSTTQDAY	1	27	PWU97874.1	putative microtubule-associated protein	Trypanosoma cruzi	100	100	6.33E-11	128	53.9	2011	100	24	0	0	0	1	24	1571	1594
2	51	DSVTLTSLWSSRTAQARPASMRLVDGV	DSVTLTSLWSSRTAQARPASMRLVDGV	15	27	DSVTLTSLWSSRTAQARPASMRLVDGV	15	27	DSVTLTSLWSSRTAQARPASMRLVDGV	15	27	XP_820768.1	hypothetical protein	Trypanosoma cruzi strain CL Brener	88889	88.89	4.69E-10	117	49.7	109	100	27	3	0	0	1	27	22	48
3	15	PAVGGFGSATTTSAPAAGGFGSATTTSAPA	PAVGGFGSATTTSAPAAGGFGSATTTSAPA	3	30	PAVGGFGSATTTSAPAAGGFGSATTTSAPA	3	30	PAVGGFGSATTTSAPAAGGFGSATTTSAPA	3	30	XP_810212.1	hypothetical protein	Trypanosoma cruzi strain CL Brener	100	100	5.39E-10	122	51.6	908	100	30	0	0	0	1	30	416	445
							T3
Cluster	N_seqs	Consensus	Most_frequent_peptide	Frequency	N_aa	Minimal_size_seq	Frequency	N_aa	Max_size_seq	Frequency	N_aa	Accession_Number	BLASTp_Hit	Organism	Identity(%)	Positive(%)	e-value	Raw_Score	Bitscore	Antigen_length	Query_cover	Alignment_length	Mismatches	Gaps_open	Gaps	Query_start	Query_end	Subject_start	Subject_end
0	8978	SPFGQAAAGDKPPPFGQAAAGDKPSPFGQAAAG	SPFGQAAAGDKPPPFGQAAAGDKPSPFG	444	28	GDKPSPFGQAAAGDK	42	15	AGDKPSPFGQAAAGDKPSPFGKAPPGEKPSPFGQAAAGDK	1	40	PWU84979.1	putative surface antigen 2 (CA-2)	Trypanosoma cruzi	100	100	2.36E-18	184	75.5	446	100	33	0	0	0	1	33	368	400
1	2	QEGQAETKRNSVRRGDDPPSAAATPAGTT	QEGQAETKCNSVRRGTDPPSAAATPAGTT	1	29	QEGQAETKCNSVRRGTDPPSAAATPAGTT	1	29	QEGQAETKCNSVRRGTDPPSAAATPAGTT	1	29	PWU95420.1	hypothetical protein C4B63_22g72	Trypanosoma cruzi	64286	78.57	3.81E-04	79	35	655	90	28	8	1	2	4	29	45	72
2	1	DKPPPFGQAASGEKPSPFGKAAAGEKPSPF	DKPPPFGQAASGEKPSPFGKAAAGEKPSPF	1	30	DKPPPFGQAASGEKPSPFGKAAAGEKPSPF	1	30	DKPPPFGQAASGEKPSPFGKAAAGEKPSPF	1	30	PWU84979.1	putative surface antigen 2 (CA-2)	Trypanosoma cruzi	83333	96.67	1.85E-13	148	61.6	446	100	30	5	0	0	1	30	377	406
	Patient 14
							T0
Cluster	N_seqs	Consensus	Most_frequent_peptide	Frequency	N_aa	Minimal_size_seq	Frequency	N_aa	Max_size_seq	Frequency	N_aa	Accession_Number	BLASTp_Hit	Organism	Identity(%)	Positive(%)	e-value	Raw_Score	Bitscore	Antigen_length	Query_cover	Alignment_length	Mismatches	Gaps_open	Gaps	Query_start	Query_end	Subject_start	Subject_end
0	1501	GQAAAGDKPPPFGQAAAGDKPSPFGQ	AAGDKPSPFGQAAAGDKPPPF	330	21	GQAAAGDKPSPFGQA	110	15	DKPSPFGQVAAGEKPPPFGQAAAGDKPSPFGQAAAGEK	2	38	PWU84979.1	putative surface antigen 2 (CA-2)	Trypanosoma cruzi	100	100	9.41E-13	142	59.3	446	100	26	0	0	0	1	26	371	396
1	49	DKPSPFGQVAAGEKPPPFGQAAAGEK	DKPSPFGQVAAGEKPPPFGQAAAGEK	17	26	GQAAAGDKPPPFGQAVAGDK	1	20	DKPSPFGQVAAGEKPPPFGQAGGGDKPSPFGQAAAGEK	2	38	PWU84979.1	putative surface antigen 2 (CA-2)	Trypanosoma cruzi	88462	96.15	1.71E-11	133	55.8	446	100	26	3	0	0	1	26	365	390
	Patient 16
							T0
Cluster	N_seqs	Consensus	Most_frequent_peptide	Frequency	N_aa	Minimal_size_seq	Frequency	N_aa	Max_size_seq	Frequency	N_aa	Accession_Number	BLASTp_Hit	Organism	Identity(%)	Positive(%)	e-value	Raw_Score	Bitscore	Antigen_length	Query_cover	Alignment_length	Mismatches	Gaps_open	Gaps	Query_start	Query_end	Subject_start	Subject_end
0	1832	GQAAAGDKPPPFGQAAAGDKPSPFGQA	GQAAAGDKPSPFGQA	477	15	GQAAAGDKPSPFGQA	477	15	PFGQAAAGDKPPPFGQAAAGDKPPPFGQA	100	29	PWU84979.1	putative surface antigen 2 (CA-2)	Trypanosoma cruzi	100	100	1.77E-13	148	61.6	446	100	27	0	0	0	1	27	371	397
1	1	MNCTPCGPFCWGMAGGYVGWNYCLRQHGRRLTFM	MNCTPCGPFCWGMAGGYVGWNYCLRQHGRRLTFM	1	34	MNCTPCGPFCWGMAGGYVGWNYCLRQHGRRLTFM	1	34	MNCTPCGPFCWGMAGGYVGWNYCLRQHGRRLTFM	1	34	EKF99800.1	retrotransposon hot spot (RHS) protein, putative, partial	Trypanosoma cruzi	72727	72.73	2.85E-05	84	37	71	65	22	6	0	0	13	34	1	22
	Patient 17
							T0
Cluster	N_seqs	Consensus	Most_frequent_peptide	Frequency	N_aa	Minimal_size_seq	Frequency	N_aa	Max_size_seq	Frequency	N_aa	Accession_Number	BLASTp_Hit	Organism	Identity(%)	Positive(%)	e-value	Raw_Score	Bitscore	Antigen_length	Query_cover	Alignment_length	Mismatches	Gaps_open	Gaps	Query_start	Query_end	Subject_start	Subject_end
0	9637	AAGDKPPPFGQAAAGDKPPPFGQAAAGDKP	AAGDKPPPFGQAAAGDKP	2874	18	GQAAAGDKPSPFGQA	4	15	AAGDKPSPFGQAAAGDKPPPFGQAAAGEKPSPFGQAAAGD	1	40	PWU84979.1	putative surface antigen 2 (CA-2)	Trypanosoma cruzi	96667	96.67	3.65E-14	153	63.5	446	100	30	1	0	0	1	30	362	391
1	263	ALPQEEEEDVGPRHVDPDHFRSTTQD	ALPQEEEEDVGPRHVDPDHFRSTTQD	52	26	LPQEEQEDVGPRHVDPDHF	7	19	PVDPSAYKRALPQEEEEDVGPRHVDPDHFRPTTQD	1	35	PWU97874.1	putative microtubule-associated protein	Trypanosoma cruzi	100	100	3.59E-12	138	57.8	2011	100	26	0	0	0	1	26	1190	1215
2	1	SAYKRALPQEEEGGVGPGPVDPAHFRSP	SAYKRALPQEEEGGVGPGPVDPAHFRSP	1	28	SAYKRALPQEEEGGVGPGPVDPAHFRSP	1	28	SAYKRALPQEEEGGVGPGPVDPAHFRSP	1	28	PWU97874.1	putative microtubule-associated protein	Trypanosoma cruzi	81481	81.48	5.65E-08	107	45.8	2011	96	27	5	0	0	1	27	1185	1211
3	1	SAYKRALPQEEEEDVGPGQVDPDQFRWT	SAYKRALPQEEEEDVGPGQVDPDQFRWT	1	28	SAYKRALPQEEEEDVGPGQVDPDQFRWT	1	28	SAYKRALPQEEEEDVGPGQVDPDQFRWT	1	28	PWU97874.1	putative microtubule-associated protein	Trypanosoma cruzi	85714	85.71	4.23E-10	123	52	2011	100	28	4	0	0	1	28	1185	1212
4	1	SAYKRALPQEKEGDGGPGHVVPDHFRST	SAYKRALPQEKEGDGGPGHVVPDHFRST	1	28	SAYKRALPQEKEGDGGPGHVVPDHFRST	1	28	SAYKRALPQEKEGDGGPGHVVPDHFRST	1	28	PWU97874.1	putative microtubule-associated protein	Trypanosoma cruzi	82143	85.71	2.58E-09	117	49.7	2011	100	28	5	0	0	1	28	1185	1212
							T3
Cluster	N_seqs	Consensus	Most_frequent_peptide	Frequency	N_aa	Minimal_size_seq	Frequency	N_aa	Max_size_seq	Frequency	N_aa	Accession_Number	BLASTp_Hit	Organism	Identity(%)	Positive(%)	e-value	Raw_Score	Bitscore	Antigen_length	Query_cover	Alignment_length	Mismatches	Gaps_open	Gaps	Query_start	Query_end	Subject_start	Subject_end
0	2067	AAGDKPSPFGQAAAGDKPPPFGQAAAGDKP	AAGDKPSPFGQAAAGDKP	802	18	AAGDKPSPFGQAAAGDKP	802	18	FGQAAAGDKPPPFGQAAAGEKPPPFGQAAAGKKLPF	2	36	PWU84979.1	putative surface antigen 2 (CA-2)	Trypanosoma cruzi	100	100	1.51E-15	163	67.4	446	100	30	0	0	0	1	30	362	391
1	24	QEDVGPRHVDPDHFRSTTQD	QEDVGPRHVDPDHFRSTTQD	13	20	QEDVGPRHVDPDHFRSTTQD	13	20	KRALPQEEQEDVGPGHVDPDHFRSTTQD	1	28	PWU97874.1	putative microtubule-associated protein	Trypanosoma cruzi	100	100	3.50E-08	107	45.8	2011	100	20	0	0	0	1	20	1158	1177
2	23	SRHWWQCHEWRGTGRAQGLGVEMLVKAKDGGSEPLT	SRHWWQCHECRWTGALQALGVEILVKAKDGGSEPLT	1	36	SRHWWQCHECRWTGALQALGVEILVKAKDGGSEPLT	1	36	SRHWWQCHECRWTGALQALGVEILVKAKDGGSEPLT	1	36	XP_803285.1	hypothetical protein	Trypanosoma cruzi strain CL Brener	84615	84.62	1.04E-07	107	45.8	525	72	26	4	0	0	11	36	199	224
	Patient 19
							T3
Cluster	N_seqs	Consensus	Most_frequent_peptide	Frequency	N_aa	Minimal_size_seq	Frequency	N_aa	Max_size_seq	Frequency	N_aa	Accession_Number	BLASTp_Hit	Organism	Identity(%)	Positive(%)	e-value	Raw_Score	Bitscore	Antigen_length	Query_cover	Alignment_length	Mismatches	Gaps_open	Gaps	Query_start	Query_end	Subject_start	Subject_end
0	197	AAAGDKPSPFGQAAAGDKPSPFG	AAAGDKPSPFGQAAAGDKPSPFG	96	23	AAGDKPPPFGQAAAGDKP	2	18	GQAAAVDKPPPFGQAAANDKPPPFGQAAAGDKPSPF	1	36	PWU84979.1	putative surface antigen 2 (CA-2)	Trypanosoma cruzi	95652	95.65	1.51E-10	125	52.8	446	100	23	1	0	0	1	23	361	383
1	13	PPFGQAAADDKPPPFGQAAAGEK	PPFGQAAAGDKPPPFGQAAAGEK	6	23	PPFGQAAAGDKPPPFGQAAAGEK	6	23	PPFGQAAAGDKPPPFGQAAAGEK	6	23	PWU84979.1	putative surface antigen 2 (CA-2)	Trypanosoma cruzi	90909	95.45	7.01E-08	106	45.4	446	96	22	2	0	0	2	23	369	390
		T0	T3	Total
	Responder	42	16	58
	Non-Responder	17	5	22
	Total	59	21	80
							Library - Sample 1
Cluster	N_seqs	Consensus	Most_frequent_peptide	Frequency	N_aa	Minimal_size_seq	Frequency	N_aa	Max_size_seq	Frequency	N_aa	Accession_Number	BLASTp_Hit	Organism	Identity(%)	Positive(%)	e-value	Raw_Score	Bitscore	Antigen_length	Query_cover	Alignment_length	Mismatches	Gaps_open	Gaps	Query_start	Query_end	Subject_start	Subject_end
0	3	ASWRNFASSCPQWCCSRRIVF	SWRNFASSCQQWCCSRRI	1	18	SWRNFASSCQQWCCSRRI	1	18	ASWRNFASSCPQWCCSRRIVFER	1	23	EKG06015.1	hypothetical protein TCSYLVIO_002902	Trypanosoma cruzi	95238	100	9.18E-09	112	47.8	256	100	21	1	0	0	1	21	29	49
1	2	GGEGTGMEVKEEEPEQSWPYRAVGGPPKRFRGGGNRGEGPPGGGVPRGGGGGGPGGGGGGGGGGFWGKRGGGGGDGGGGGRGGGGPGGVGVAERVKGPHRAGKDLGLNCEVERVWQ	EGTGMEVKEGEPEQSWTYRA	1	20	EGTGMEVKEGEPEQSWTYRA	1	20	GGEGTGMEVHEEEPPQSWPYRAVGGPPKRFRGGGNRGEGPPGGGVPRGGGGGGPGGGGGGGGGGFWGKRGGGGGDGGGGGRGGGGPGGVGVAERVKGPHRAGKDLGLNCEVERVWQ	1	116	PWU85603.1	putative retrotransposon hot spot (RHS) protein	Trypanosoma cruzi	36207	43.97	1.44E-09	130	54.7	611	100	116	36	4	38	1	116	24	101
2	2	SACRRGARGHVWIAPRCRGFRGETGARCLGGGGAVAGDGLGEA	SACRQGARGHVWIAPRCRGFRG	1	22	SACRQGARGHVWIAPRCRGFRG	1	22	RGARGHVWIAPRCRGFRGETGARCLGGGGAVAGDGLGEA	1	39	PWU88333.1	hypothetical protein C4B63_76g66	Trypanosoma cruzi	75.61	78.05	2.10E-12	142	59.3	2122	95	41	9	1	1	3	43	57	96
3	2	NYPLLGGISRAPAQNGAALGGSFSSGGCTTR	LLGGISRAPTHNGAAPGGSFSSGCCTT	1	27	LLGGISRAPTHNGAAPGGSFSSGCCTT	1	27	NYPLLGGISRAPAQNGPALGGSFSSGGCTTR	1	31	EKG01004.1	trans-sialidase, putative	Trypanosoma cruzi	85714	89.29	3.69E-08	109	46.6	273	90	28	4	0	0	4	31	237	264
4	1	FCDPTWSAEQRGAAH	FCDPTWSAEQRGAAH	1	15	FCDPTWSAEQRGAAH	1	15	FCDPTWSAEQRGAAH	1	15	EKG00587.1	retrotransposon hot spot (RHS) protein, putative, partial	Trypanosoma cruzi	100	100	1.15E-05	85	37.4	86	100	15	0	0	0	1	15	18	32
5	1	TFDLSGIPPAPRGVPQ	TFDLSGIPPAPRGVPQ	1	16	TFDLSGIPPAPRGVPQ	1	16	TFDLSGIPPAPRGVPQ	1	16	EKG00806.1	glucose-regulated protein 78, putative, partial	Trypanosoma cruzi	100	100	1.39E-06	95	41.2	497	100	16	0	0	0	1	16	339	354
6	1	NSVDDPDPGVRGLCFVN	NSVDDPDPGVRGLCFVN	1	17	NSVDDPDPGVRGLCFVN	1	17	NSVDDPDPGVRGLCFVN	1	17	EKG06745.1	dispersed gene family protein 1 (DGF-1), putative, partial	Trypanosoma cruzi	94118	100	2.55E-06	93	40.4	204	100	17	1	0	0	1	17	3	19
7	1	VVDLRGAHNYWRQAEDQ	VVDLRGAHNYWRQAEDQ	1	17	VVDLRGAHNYWRQAEDQ	1	17	VVDLRGAHNYWRQAEDQ	1	17	EKF29698.1	selenocysteine-tRNA-specific elongation factor, putative	Trypanosoma cruzi marinkellei	88235	100	1.24E-05	88	38.5	396	100	17	2	0	0	1	17	64	80
8	1	TWLSAGTHSPHTPLQPT	TWLSAGTHSPHTPLQPT	1	17	TWLSAGTHSPHTPLQPT	1	17	TWLSAGTHSPHTPLQPT	1	17	EKF38875.1	hypothetical protein MOQ_000909	Trypanosoma cruzi marinkellei	100	100	3.01E-05	86	37.7	248	94	16	0	0	0	2	17	4	19
9	1	SPLATDASGEQPCPHPS	SPLATDASGEQPCPHPS	1	17	SPLATDASGEQPCPHPS	1	17	SPLATDASGEQPCPHPS	1	17	EKG02242.1	hypothetical protein TCSYLVIO_006738	Trypanosoma cruzi	100	100	1.77E-05	87	38.1	338	100	17	0	0	0	1	17	149	165
10	1	TPAGKHPTEQGQSMGSS	TPAGKHPTEQGQSMGSS	1	17	TPAGKHPTEQGQSMGSS	1	17	TPAGKHPTEQGQSMGSS	1	17	PWU90056.1	putative trans-sialidase, Group V	Trypanosoma cruzi	100	100	1.91E-05	87	38.1	878	100	17	0	0	0	1	17	790	806
11	1	ETRPHAAESVLEDIERTI	ETRPHAAESVLEDIERTI	1	18	ETRPHAAESVLEDIERTI	1	18	ETRPHAAESVLEDIERTI	1	18	EKG03653.1	hypothetical protein TCSYLVIO_005290	Trypanosoma cruzi	100	100	1.21E-05	88	38.5	985	100	18	0	0	0	1	18	797	814
12	1	VLDGVRLLSTRFVMTRST	VLDGVRLLSTRFVMTRST	1	18	VLDGVRLLSTRFVMTRST	1	18	VLDGVRLLSTRFVMTRST	1	18	EKF30426.1	dispersed gene family protein 1 (DGF-1), putative, partial	Trypanosoma cruzi marinkellei	100	100	2.80E-05	84	37	124	100	18	0	0	0	1	18	98	115
13	1	FGRRPFAEGESQRRIWQD	FGRRPFAEGESQRRIWQD	1	18	FGRRPFAEGESQRRIWQD	1	18	FGRRPFAEGESQRRIWQD	1	18	XP_805173.1	protein kinase, partial	Trypanosoma cruzi strain CL Brener	100	100	5.70E-07	98	42.4	695	100	18	0	0	0	1	18	588	605
14	1	LCAGGVLPGALHQAPCLT	LCAGGVLPGALHQAPCLT	1	18	LCAGGVLPGALHQAPCLT	1	18	LCAGGVLPGALHQAPCLT	1	18	PWU84967.1	putative retrotransposon hot spot (RHS) protein	Trypanosoma cruzi	94444	94.44	1.01E-06	96	41.6	644	100	18	1	0	0	1	18	621	638
15	1	TPEGVCDLRACSATCRKD	TPEGVCDLRACSATCRKD	1	18	TPEGVCDLRACSATCRKD	1	18	TPEGVCDLRACSATCRKD	1	18	XP_815940.1	hypothetical protein	Trypanosoma cruzi strain CL Brener	100	100	1.15E-06	96	41.6	504	100	18	0	0	0	1	18	388	405
16	1	KVLFNAQPLAHSQGAWTF	KVLFNAQPLAHSQGAWTF	1	18	KVLFNAQPLAHSQGAWTF	1	18	KVLFNAQPLAHSQGAWTF	1	18	XP_816825.1	hypothetical protein	Trypanosoma cruzi strain CL Brener	94444	100	8.74E-07	97	42	358	100	18	1	0	0	1	18	341	358
17	1	PLDPTPPRSDGRQTARCA	PLDPTPPRSDGRQTARCA	1	18	PLDPTPPRSDGRQTARCA	1	18	PLDPTPPRSDGRQTARCA	1	18	PWU83996.1	hypothetical protein C4B63_265g25	Trypanosoma cruzi	100	100	4.20E-06	92	40	316	100	18	0	0	0	1	18	292	309
18	1	RVLELVPPGMLDGKKVQK	RVLELVPPGMLDGKKVQK	1	18	RVLELVPPGMLDGKKVQK	1	18	RVLELVPPGMLDGKKVQK	1	18	PWU85155.1	hypothetical protein C4B63_178g43	Trypanosoma cruzi	94444	94.44	1.11E-05	89	38.9	821	100	18	1	0	0	1	18	695	712
19	1	RRERSVVSAPLTEGTRTHK	RRERSVVSAPLTEGTRTHK	1	19	RRERSVVSAPLTEGTRTHK	1	19	RRERSVVSAPLTEGTRTHK	1	19	EKG08253.1	hypothetical protein TCSYLVIO_000602, partial	Trypanosoma cruzi	89474	94.74	2.39E-05	83	36.6	83	100	19	2	0	0	1	19	59	77
20	1	SQQPDEKPSCYQLGLLEKK	SQQPDEKPSCYQLGLLEKK	1	19	SQQPDEKPSCYQLGLLEKK	1	19	SQQPDEKPSCYQLGLLEKK	1	19	EKG03221.1	hypothetical protein TCSYLVIO_005743	Trypanosoma cruzi	100	100	6.70E-07	98	42.4	313	100	19	0	0	0	1	19	284	302
21	1	NKCFFQFDPAPRRGEAQVS	NKCFFQFDPAPRRGEAQVS	1	19	NKCFFQFDPAPRRGEAQVS	1	19	NKCFFQFDPAPRRGEAQVS	1	19	EKF30797.1	serine/threonine-protein phosphatase 2A, catalytic subunit, putative	Trypanosoma cruzi marinkellei	100	100	1.46E-08	110	47	340	100	19	0	0	0	1	19	314	332
22	1	PEMSTPQTHPATLVDARYN	PEMSTPQTHPATLVDARYN	1	19	PEMSTPQTHPATLVDARYN	1	19	PEMSTPQTHPATLVDARYN	1	19	PWU99506.1	hypothetical protein C4B63_9g242	Trypanosoma cruzi	100	100	1.47E-06	95	41.2	350	89	17	0	0	0	3	19	1	17
23	1	ERNKANLWATLPGYGGVTK	ERNKANLWATLPGYGGVTK	1	19	ERNKANLWATLPGYGGVTK	1	19	ERNKANLWATLPGYGGVTK	1	19	EKF98907.1	glutamamyl carboxypeptidase, putative,metallo-peptidase, clan MH, family M18, putative, partial	Trypanosoma cruzi	100	100	2.57E-07	101	43.5	258	100	19	0	0	0	1	19	32	50
24	1	GEVEKQAETEEAEQLRCVA	GEVEKQAETEEAEQLRCVA	1	19	GEVEKQAETEEAEQLRCVA	1	19	GEVEKQAETEEAEQLRCVA	1	19	EKG02079.1	puromycin-sensitive aminopeptidase-like protein	Trypanosoma cruzi	100	100	1.02E-06	97	42	1183	100	19	0	0	0	1	19	100	118
25	1	PVDDATAAHEPSTDPATAQ	PVDDATAAHEPSTDPATAQ	1	19	PVDDATAAHEPSTDPATAQ	1	19	PVDDATAAHEPSTDPATAQ	1	19	PWU88261.1	putative trans-sialidase, Group III	Trypanosoma cruzi	100	100	3.27E-06	93	40.4	1008	100	19	0	0	0	1	19	908	926
26	1	DAAAEEARKPTTTSAPEKL	DAAAEEARKPTTTSAPEKL	1	19	DAAAEEARKPTTTSAPEKL	1	19	DAAAEEARKPTTTSAPEKL	1	19	PWU90530.1	putative retrotransposon hot spot protein (RHS,)	Trypanosoma cruzi	100	100	9.86E-06	89	38.9	513	100	19	0	0	0	1	19	124	142
27	1	KTRAAFEEAITRQVVRWEG	KTRAAFEEAITRQVVRWEG	1	19	KTRAAFEEAITRQVVRWEG	1	19	KTRAAFEEAITRQVVRWEG	1	19	EKG03293.1	hypothetical protein TCSYLVIO_005668	Trypanosoma cruzi	100	100	6.49E-07	98	42.4	729	100	19	0	0	0	1	19	119	137
28	1	QPGAVHRFGWSDFNMGQRW	QPGAVHRFGWSDFNMGQRW	1	19	QPGAVHRFGWSDFNMGQRW	1	19	QPGAVHRFGWSDFNMGQRW	1	19	XP_806917.1	hypothetical protein	Trypanosoma cruzi strain CL Brener	94737	94.74	1.96E-07	102	43.9	633	100	19	1	0	0	1	19	496	514
29	1	ASGCELMAFVSVLPVPPQTE	ASGCELMAFVSVLPVPPQTE	1	20	ASGCELMAFVSVLPVPPQTE	1	20	ASGCELMAFVSVLPVPPQTE	1	20	XP_810890.1	hypothetical protein	Trypanosoma cruzi strain CL Brener	95	95	2.30E-07	102	43.9	448	100	20	1	0	0	1	20	4	23
30	1	TVMFDEIDASGNMVVDEEEF	TVMFDEIDASGNMVVDEEEF	1	20	TVMFDEIDASGNMVVDEEEF	1	20	TVMFDEIDASGNMVVDEEEF	1	20	XP_805576.1	flagellar calcium-binding protein, partial	Trypanosoma cruzi strain CL Brener	95	100	4.11E-07	95	41.2	79	100	20	1	0	0	1	20	1	20
31	1	FFEGLPSNTTTSRISLRGAD	FFEGLPSNTTTSRISLRGAD	1	20	FFEGLPSNTTTSRISLRGAD	1	20	FFEGLPSNTTTSRISLRGAD	1	20	PWU94398.1	putative syntaxin binding protein	Trypanosoma cruzi	95	95	4.98E-07	99	42.7	435	100	20	1	0	0	1	20	24	43
32	1	GEEDRLSQCLETLGAAADTS	GEEDRLSQCLETLGAAADTS	1	20	GEEDRLSQCLETLGAAADTS	1	20	GEEDRLSQCLETLGAAADTS	1	20	PWU90588.1	hypothetical protein C4B63_49g75	Trypanosoma cruzi	100	100	3.47E-07	100	43.1	811	100	20	0	0	0	1	20	265	284
33	1	MPSTHREPNANAARGKWVHN	MPSTHREPNANAARGKWVHN	1	20	MPSTHREPNANAARGKWVHN	1	20	MPSTHREPNANAARGKWVHN	1	20	EKG00699.1	hypothetical protein TCSYLVIO_008341	Trypanosoma cruzi	85	85	2.96E-06	93	40.4	333	100	20	3	0	0	1	20	165	184
34	1	FLGTLIPLAGKHVPCLRMNP	FLGTLIPLAGKHVPCLRMNP	1	20	FLGTLIPLAGKHVPCLRMNP	1	20	FLGTLIPLAGKHVPCLRMNP	1	20	PWV00785.1	putative cation transporter	Trypanosoma cruzi	100	100	5.54E-09	113	48.1	370	100	20	0	0	0	1	20	66	85
35	1	TSGNTGIGLSLVAAVKKYPM	TSGNTGIGLSLVAAVKKYPM	1	20	TSGNTGIGLSLVAAVKKYPM	1	20	TSGNTGIGLSLVAAVKKYPM	1	20	EKF26223.1	cystathionine beta-synthase,cysteine synthase,serine sulfhydrylase, partial	Trypanosoma cruzi marinkellei	100	100	1.15E-07	103	44.3	205	100	20	0	0	0	1	20	143	162
36	1	VPDGLGPFPLPDAKDTGVHC	VPDGLGPFPLPDAKDTGVHC	1	20	VPDGLGPFPLPDAKDTGVHC	1	20	VPDGLGPFPLPDAKDTGVHC	1	20	PWU85157.1	dispersed gene family protein 1 (DGF-1)	Trypanosoma cruzi	95	95	1.42E-08	110	47	3462	100	20	1	0	0	1	20	833	852
37	1	IRPGSAETEQPEPEVTPDQE	IRPGSAETEQPEPEVTPDQE	1	20	IRPGSAETEQPEPEVTPDQE	1	20	IRPGSAETEQPEPEVTPDQE	1	20	PWU96716.1	putative RNA-binding protein 42 (RNA-binding motif protein 42)	Trypanosoma cruzi	100	100	3.87E-07	99	42.7	197	100	20	0	0	0	1	20	127	146
38	1	GATRVSSQKVLAPGVPVNFG	GATRVSSQKVLAPGVPVNFG	1	20	GATRVSSQKVLAPGVPVNFG	1	20	GATRVSSQKVLAPGVPVNFG	1	20	EKF28547.1	hypothetical protein MOQ_007702	Trypanosoma cruzi marinkellei	90	90	9.26E-06	90	39.3	474	100	20	2	0	0	1	20	331	350
39	1	FDVPPARAGGGGGGAPGCVS	FDVPPARAGGGGGGAPGCVS	1	20	FDVPPARAGGGGGGAPGCVS	1	20	FDVPPARAGGGGGGAPGCVS	1	20	XP_810725.1	dispersed gene family protein 1 (DGF-1), partial	Trypanosoma cruzi strain CL Brener	100	100	4.56E-07	99	42.7	1525	100	20	0	0	0	1	20	446	465
40	1	HARDERMAPIGGAGDHTELT	HARDERMAPIGGAGDHTELT	1	20	HARDERMAPIGGAGDHTELT	1	20	HARDERMAPIGGAGDHTELT	1	20	EKG00305.1	surface protease GP63, putative	Trypanosoma cruzi	100	100	1.28E-07	103	44.3	244	100	20	0	0	0	1	20	74	93
41	1	RHHSLRPHGRGPGGRAEVGQ	RHHSLRPHGRGPGGRAEVGQ	1	20	RHHSLRPHGRGPGGRAEVGQ	1	20	RHHSLRPHGRGPGGRAEVGQ	1	20	PWU83438.1	putative glutamamyl carboxypeptidase	Trypanosoma cruzi	100	100	1.86E-07	102	43.9	274	100	20	0	0	0	1	20	71	90
42	1	EKENELHAAWDVLEAKAGAV	EKENELHAAWDVLEAKAGAV	1	20	EKENELHAAWDVLEAKAGAV	1	20	EKENELHAAWDVLEAKAGAV	1	20	XP_819499.1	hypothetical protein	Trypanosoma cruzi strain CL Brener	100	100	8.09E-07	98	42.4	495	100	20	0	0	0	1	20	162	181
43	1	AVEELLKRLEESRAESNAREE	AVEELLKRLEESRAESNAREE	1	21	AVEELLKRLEESRAESNAREE	1	21	AVEELLKRLEESRAESNAREE	1	21	EKF33194.1	hypothetical protein MOQ_002944	Trypanosoma cruzi marinkellei	100	100	7.50E-06	91	39.7	624	100	21	0	0	0	1	21	378	398
44	1	SGVEWRGLQPRPWRANWPGMV	SGVEWRGLQPRPWRANWPGMV	1	21	SGVEWRGLQPRPWRANWPGMV	1	21	SGVEWRGLQPRPWRANWPGMV	1	21	XP_818815.1	hypothetical protein	Trypanosoma cruzi strain CL Brener	100	100	3.90E-09	114	48.5	219	100	21	0	0	0	1	21	68	88
45	1	AMSSRQKQLLASMQAEELVEA	AMSSRQKQLLASMQAEELVEA	1	21	AMSSRQKQLLASMQAEELVEA	1	21	AMSSRQKQLLASMQAEELVEA	1	21	PWU97760.1	hypothetical protein C4B63_14g98	Trypanosoma cruzi	100	100	1.07E-06	97	42	426	100	21	0	0	0	1	21	53	73
46	1	FRVSLPRENRHLFRCRVEDGT	FRVSLPRENRHLFRCRVEDGT	1	21	FRVSLPRENRHLFRCRVEDGT	1	21	FRVSLPRENRHLFRCRVEDGT	1	21	EKF98039.1	hypothetical protein TCSYLVIO_011073, partial	Trypanosoma cruzi	95238	100	3.15E-09	114	48.5	187	100	21	1	0	0	1	21	114	134
47	1	RLSLRSHSVFTVTNVSVVSSG	RLSLRSHSVFTVTNVSVVSSG	1	21	RLSLRSHSVFTVTNVSVVSSG	1	21	RLSLRSHSVFTVTNVSVVSSG	1	21	PWU86187.1	dispersed gene family protein 1 (DGF-1)	Trypanosoma cruzi	57143	76.19	5	48	23.1	3484	100	21	8	1	1	1	21	1451	1470
48	1	LDLARDYKMRCFIPSTIAAFG	LDLARDYKMRCFIPSTIAAFG	1	21	LDLARDYKMRCFIPSTIAAFG	1	21	LDLARDYKMRCFIPSTIAAFG	1	21	XP_812904.1	L-threonine 3-dehydrogenase	Trypanosoma cruzi strain CL Brener	100	100	1.21E-08	111	47.4	332	100	21	0	0	0	1	21	115	135
49	1	PGGRAEVGQRSVYADGAGWET	PGGRAEVGQRSVYADGAGWET	1	21	PGGRAEVGQRSVYADGAGWET	1	21	PGGRAEVGQRSVYADGAGWET	1	21	PWU83438.1	putative glutamamyl carboxypeptidase	Trypanosoma cruzi	100	100	1.93E-08	110	47	274	100	21	0	0	0	1	21	82	102
50	1	YELLTGFATGLTTYVRANGIP	YELLTGFATGLTTYVRANGIP	1	21	YELLTGFATGLTTYVRANGIP	1	21	YELLTGFATGLTTYVRANGIP	1	21	EKF33881.1	protein kinase, putative	Trypanosoma cruzi marinkellei	95238	95.24	6.77E-08	106	45.4	477	100	21	1	0	0	1	21	291	311
51	1	RGMCEGVMYGESQWAACEGSA	RGMCEGVMYGESQWAACEGSA	1	21	RGMCEGVMYGESQWAACEGSA	1	21	RGMCEGVMYGESQWAACEGSA	1	21	EKG05431.1	hypothetical protein TCSYLVIO_003492	Trypanosoma cruzi	90	100	5.24E-07	98	42.4	184	95	20	2	0	0	2	21	47	66
52	1	ACDDGRRRVYEIGDKGESWTE	ACDDGRRRVYEIGDKGESWTE	1	21	ACDDGRRRVYEIGDKGESWTE	1	21	ACDDGRRRVYEIGDKGESWTE	1	21	EKG02369.1	trans-sialidase, putative, partial	Trypanosoma cruzi	100	100	2.54E-09	116	49.3	807	100	21	0	0	0	1	21	307	327
53	1	DEADRPETKGSKDTQFRERAY	DEADRPETKGSKDTQFRERAY	1	21	DEADRPETKGSKDTQFRERAY	1	21	DEADRPETKGSKDTQFRERAY	1	21	PWU90616.1	hypothetical protein C4B63_49g115	Trypanosoma cruzi	90476	95.24	8.10E-07	98	42.4	1152	100	21	2	0	0	1	21	175	195
54	1	SALKALEQLAGERETLARGSA	SALKALEQLAGERETLARGSA	1	21	SALKALEQLAGERETLARGSA	1	21	SALKALEQLAGERETLARGSA	1	21	EKG00263.1	NUP-1 protein, putative, partial	Trypanosoma cruzi	95238	95.24	2.53E-05	87	38.1	289	100	21	1	0	0	1	21	261	281
55	1	MIVDCGNGPRVNESRDMGTAW	MIVDCGNGPRVNESRDMGTAW	1	21	MIVDCGNGPRVNESRDMGTAW	1	21	MIVDCGNGPRVNESRDMGTAW	1	21	PWU97866.1	putative trans-sialidase, Group II	Trypanosoma cruzi	85714	85.71	1.75E-06	95	41.2	787	100	21	3	0	0	1	21	330	350
56	1	LPPGLQWACRWRGLLGAPHLV	LPPGLQWACRWRGLLGAPHLV	1	21	LPPGLQWACRWRGLLGAPHLV	1	21	LPPGLQWACRWRGLLGAPHLV	1	21	XP_820775.1	hypothetical protein	Trypanosoma cruzi strain CL Brener	90476	90.48	1.24E-07	104	44.7	325	100	21	2	0	0	1	21	112	132
57	1	AADDGAAGPNNPRHPRAGAADD	AADDGAAGPNNPRHPRAGAADD	1	22	AADDGAAGPNNPRHPRAGAADD	1	22	AADDGAAGPNNPRHPRAGAADD	1	22	PWU84742.1	putative UDP-Gal or UDP-GlcNAc-dependent glycosyltransferase	Trypanosoma cruzi	90	90	2.63E-06	94	40.8	373	91	20	2	0	0	1	20	37	56
58	1	VKKATITKDEPVLLNGGGESSM	VKKATITKDEPVLLNGGGESSM	1	22	VKKATITKDEPVLLNGGGESSM	1	22	VKKATITKDEPVLLNGGGESSM	1	22	PWU87964.1	chaperonin HSP60, mitochondrial precursor	Trypanosoma cruzi	90909	95.45	8.82E-07	98	42.4	595	100	22	2	0	0	1	22	330	351
59	1	CSSPVPAAEEVFFLPDGNAIPL	CSSPVPAAEEVFFLPDGNAIPL	1	22	CSSPVPAAEEVFFLPDGNAIPL	1	22	CSSPVPAAEEVFFLPDGNAIPL	1	22	XP_814175.1	actin-like protein	Trypanosoma cruzi strain CL Brener	100	100	1.88E-09	117	49.7	428	100	22	0	0	0	1	22	257	278
60	1	PARRRTLTNRRKGKCPHCDSTL	PARRRTLTNRRKGKCPHCDSTL	1	22	PARRRTLTNRRKGKCPHCDSTL	1	22	PARRRTLTNRRKGKCPHCDSTL	1	22	PWV03391.1	hypothetical protein C4B63_1g793	Trypanosoma cruzi	90909	95.45	3.03E-07	100	43.1	185	100	22	2	0	0	1	22	26	47
61	1	SQGSVLTDVPPPTASMQTREVI	SQGSVLTDVPPPTASMQTREVI	1	22	SQGSVLTDVPPPTASMQTREVI	1	22	SQGSVLTDVPPPTASMQTREVI	1	22	PWU84279.1	hypothetical protein C4B63_238g10	Trypanosoma cruzi	100	100	2.09E-08	109	46.6	1127	100	22	0	0	0	1	22	393	414
62	1	GSALTGAITARESASGGVERLQ	GSALTGAITARESASGGVERLQ	1	22	GSALTGAITARESASGGVERLQ	1	22	GSALTGAITARESASGGVERLQ	1	22	PWU91494.1	putative trans-sialidase, Group II	Trypanosoma cruzi	95455	95.45	1.30E-06	96	41.6	741	100	22	1	0	0	1	22	76	97
63	1	NPEAGASSGENGEPTEGTDGQE	NPEAGASSGENGEPTEGTDGQE	1	22	NPEAGASSGENGEPTEGTDGQE	1	22	NPEAGASSGENGEPTEGTDGQE	1	22	PWU98739.1	putative trans-sialidase, Group VI	Trypanosoma cruzi	95455	95.45	1.61E-07	103	44.3	903	100	22	1	0	0	1	22	827	848
64	1	MYKNINGSYNSAAIPGAGRHGS	MYKNINGSYNSAAIPGAGRHGS	1	22	MYKNINGSYNSAAIPGAGRHGS	1	22	MYKNINGSYNSAAIPGAGRHGS	1	22	XP_810297.1	protein kinase	Trypanosoma cruzi strain CL Brener	100	100	1.55E-09	118	50.1	596	100	22	0	0	0	1	22	420	441
65	1	GGMPPLDAVGYVRGRRKGAINQ	GGMPPLDAVGYVRGRRKGAINQ	1	22	GGMPPLDAVGYVRGRRKGAINQ	1	22	GGMPPLDAVGYVRGRRKGAINQ	1	22	EKG00114.1	protein tyrosine phosphatase-like protein, putative	Trypanosoma cruzi	100	100	5.10E-10	121	51.2	237	100	22	0	0	0	1	22	187	208
66	1	DAAVPRGFRADADEVWTRSRVE	DAAVPRGFRADADEVWTRSRVE	1	22	DAAVPRGFRADADEVWTRSRVE	1	22	DAAVPRGFRADADEVWTRSRVE	1	22	PWU94977.1	putative microtubule-associated protein	Trypanosoma cruzi	100	100	1.15E-08	111	47.4	1639	100	22	0	0	0	1	22	823	844
67	1	LLPAMGAARELGHQQGLITAER	LLPAMGAARELGHQQGLITAER	1	22	LLPAMGAARELGHQQGLITAER	1	22	LLPAMGAARELGHQQGLITAER	1	22	EKG08036.1	hypothetical protein TCSYLVIO_000828, partial	Trypanosoma cruzi	100	100	1.47E-08	110	47	197	100	22	0	0	0	1	22	59	80
68	1	YARRAFASSGGAKGEIARNMNS	YARRAFASSGGAKGEIARNMNS	1	22	YARRAFASSGGAKGEIARNMNS	1	22	YARRAFASSGGAKGEIARNMNS	1	22	XP_808533.1	hypothetical protein	Trypanosoma cruzi strain CL Brener	90909	90.91	3.87E-06	93	40.4	617	100	22	2	0	0	1	22	324	345
69	1	VNNKQGGAASTVASTDKGVTFR	VNNKQGGAASTVASTDKGVTFR	1	22	VNNKQGGAASTVASTDKGVTFR	1	22	VNNKQGGAASTVASTDKGVTFR	1	22	PWU94403.1	putative trans-sialidase, Group V	Trypanosoma cruzi	95455	100	2.36E-07	102	43.9	874	100	22	1	0	0	1	22	529	550
70	1	KACSGAADGGTLSRRVMDCRGN	KACSGAADGGTLSRRVMDCRGN	1	22	KACSGAADGGTLSRRVMDCRGN	1	22	KACSGAADGGTLSRRVMDCRGN	1	22	EKF99981.1	hypothetical protein TCSYLVIO_009093, partial	Trypanosoma cruzi	95455	95.45	1.43E-09	118	50.1	266	100	22	1	0	0	1	22	219	240
71	1	LREQMPYLMHLPFDVALRDLHL	LREQMPYLMHLPFDVALRDLHL	1	22	LREQMPYLMHLPFDVALRDLHL	1	22	LREQMPYLMHLPFDVALRDLHL	1	22	PWU87864.1	hypothetical protein C4B63_83g94	Trypanosoma cruzi	95455	100	8.03E-10	119	50.4	239	100	22	1	0	0	1	22	67	88
72	1	ITNVTTVAACGKCTKDGDCFAPL	ITNVTTVAACGKCTKDGDCFAPL	1	23	ITNVTTVAACGKCTKDGDCFAPL	1	23	ITNVTTVAACGKCTKDGDCFAPL	1	23	EKG00383.1	dispersed gene family protein 1 (DGF-1), putative, partial	Trypanosoma cruzi	100	100	1.05E-09	119	50.4	366	100	23	0	0	0	1	23	127	149
73	1	EIGEKGINLSGGQKARVSLARAV	EIGEKGINLSGGQKARVSLARAV	1	23	EIGEKGINLSGGQKARVSLARAV	1	23	EIGEKGINLSGGQKARVSLARAV	1	23	PWU84313.1	putative multidrug resistance-associated protein	Trypanosoma cruzi	100	100	5.82E-09	114	48.5	1147	100	23	0	0	0	1	23	801	823
74	1	VHIPPPVSGPSLPANAIDIVSIT	VHIPPPVSGPSLPANAIDIVSIT	1	23	VHIPPPVSGPSLPANAIDIVSIT	1	23	VHIPPPVSGPSLPANAIDIVSIT	1	23	EKF98477.1	hypothetical protein TCSYLVIO_010623	Trypanosoma cruzi	100	100	1.35E-08	111	47.4	366	100	23	0	0	0	1	23	31	53
75	1	EASRLGGSPTTTCSGPTTVSARE	EASRLGGSPTTTCSGPTTVSARE	1	23	EASRLGGSPTTTCSGPTTVSARE	1	23	EASRLGGSPTTTCSGPTTVSARE	1	23	PWU94266.1	hypothetical protein C4B63_27g213	Trypanosoma cruzi	95652	95.65	4.38E-08	107	45.8	2011	100	23	1	0	0	1	23	663	685
76	1	MPGQPSAGSGWFGQKITANHQEY	MPGQPSAGSGWFGQKITANHQEY	1	23	MPGQPSAGSGWFGQKITANHQEY	1	23	MPGQPSAGSGWFGQKITANHQEY	1	23	EKG00211.1	hypothetical protein TCSYLVIO_008860, partial	Trypanosoma cruzi	60.87	86.96	1.71E-05	88	38.5	205	100	23	9	0	0	1	23	26	48
77	1	WAQDYSDAQVFTLEGQSEQTMEE	WAQDYSDAQVFTLEGQSEQTMEE	1	23	WAQDYSDAQVFTLEGQSEQTMEE	1	23	WAQDYSDAQVFTLEGQSEQTMEE	1	23	XP_816365.1	peroxisome targeting signal 1 receptor	Trypanosoma cruzi strain CL Brener	100	100	1.60E-09	118	50.1	668	100	23	0	0	0	1	23	206	228
78	1	GRSEASFEAQQGTGCVDAATTCM	GRSEASFEAQQGTGCVDAATTCM	1	23	GRSEASFEAQQGTGCVDAATTCM	1	23	GRSEASFEAQQGTGCVDAATTCM	1	23	XP_803188.1	hypothetical protein	Trypanosoma cruzi strain CL Brener	100	100	1.17E-09	118	50.1	245	100	23	0	0	0	1	23	45	67
79	1	NAQGGCITSGLLGRKTLYWLRDF	NAQGGCITSGLLGRKTLYWLRDF	1	23	NAQGGCITSGLLGRKTLYWLRDF	1	23	NAQGGCITSGLLGRKTLYWLRDF	1	23	EKG02653.1	mucin-associated surface protein (MASP), putative, partial	Trypanosoma cruzi	95652	95.65	7.53E-10	120	50.8	418	100	23	1	0	0	1	23	34	56
80	1	PTWLRALTTGAEGEVDFLWLDRH	PTWLRALTTGAEGEVDFLWLDRH	1	23	PTWLRALTTGAEGEVDFLWLDRH	1	23	PTWLRALTTGAEGEVDFLWLDRH	1	23	EKF98815.1	hypothetical protein TCSYLVIO_010281, partial	Trypanosoma cruzi	91304	91.3	1.49E-08	110	47	204	100	23	2	0	0	1	23	99	121
81	1	TVPLPGDAVLKELRRVRSNLGIS	TVPLPGDAVLKELRRVRSNLGIS	1	23	TVPLPGDAVLKELRRVRSNLGIS	1	23	TVPLPGDAVLKELRRVRSNLGIS	1	23	PWU88551.1	hypothetical protein C4B63_71g182	Trypanosoma cruzi	86957	100	7.41E-08	106	45.4	297	100	23	3	0	0	1	23	108	130
82	1	IDGAPKEEGSPIPLLGVSSGNDG	IDGAPKEEGSPIPLLGVSSGNDG	1	23	IDGAPKEEGSPIPLLGVSSGNDG	1	23	IDGAPKEEGSPIPLLGVSSGNDG	1	23	EKG00367.1	trans-sialidase, putative, partial	Trypanosoma cruzi	91304	95.65	6.78E-08	106	45.4	375	100	23	2	0	0	1	23	206	228
83	1	RDEVAEEEAAWAALCPEELNARA	RDEVAEEEAAWAALCPEELNARA	1	23	RDEVAEEEAAWAALCPEELNARA	1	23	RDEVAEEEAAWAALCPEELNARA	1	23	EKF36326.1	hypothetical protein MOQ_002282	Trypanosoma cruzi marinkellei	86957	86.96	4.10E-06	93	40.4	373	100	23	3	0	0	1	23	197	219
84	1	QVPETAKEAPQGDEGGEPGAQHE	QVPETAKEAPQGDEGGEPGAQHE	1	23	QVPETAKEAPQGDEGGEPGAQHE	1	23	QVPETAKEAPQGDEGGEPGAQHE	1	23	XP_817009.1	hypothetical protein	Trypanosoma cruzi strain CL Brener	95652	95.65	3.17E-08	108	46.2	207	100	23	1	0	0	1	23	134	156
85	1	SADSGGSYPPKTEDPLQDDNRES	SADSGGSYPPKTEDPLQDDNRES	1	23	SADSGGSYPPKTEDPLQDDNRES	1	23	SADSGGSYPPKTEDPLQDDNRES	1	23	EKG01674.1	hypothetical protein TCSYLVIO_007323	Trypanosoma cruzi	100	100	1.37E-09	118	50.1	259	100	23	0	0	0	1	23	80	102
86	1	PKRDDENFGRQTVWGEERLEPAR	PKRDDENFGRQTVWGEERLEPAR	1	23	PKRDDENFGRQTVWGEERLEPAR	1	23	PKRDDENFGRQTVWGEERLEPAR	1	23	PWU98995.1	hypothetical protein C4B63_10g458	Trypanosoma cruzi	100	100	4.43E-10	122	51.6	438	100	23	0	0	0	1	23	256	278
87	1	VVDPPLTDAPKFPEDAEEEVMDG	VVDPPLTDAPKFPEDAEEEVMDG	1	23	VVDPPLTDAPKFPEDAEEEVMDG	1	23	VVDPPLTDAPKFPEDAEEEVMDG	1	23	EKG01379.1	surface protease GP63, putative	Trypanosoma cruzi	100	100	6.10E-10	121	51.2	325	100	23	0	0	0	1	23	220	242
88	1	QQGDGPSHAVGRRNVRTVILYCR	QQGDGPSHAVGRRNVRTVILYCR	1	23	QQGDGPSHAVGRRNVRTVILYCR	1	23	QQGDGPSHAVGRRNVRTVILYCR	1	23	PWU90566.1	hypothetical protein C4B63_49g158	Trypanosoma cruzi	90476	95.24	3.90E-07	100	43.1	232	91	21	2	0	0	1	21	212	232
89	1	SIYSYVAMGNLGGSERVKETKVE	SIYSYVAMGNLGGSERVKETKVE	1	23	SIYSYVAMGNLGGSERVKETKVE	1	23	SIYSYVAMGNLGGSERVKETKVE	1	23	XP_814501.1	kinesin	Trypanosoma cruzi strain CL Brener	86957	91.3	1.60E-06	96	41.6	1647	100	23	3	0	0	1	23	590	612
90	1	VGWLLTRMHPSDARLCTLWLFCG	VGWLLTRMHPSDARLCTLWLFCG	1	23	VGWLLTRMHPSDARLCTLWLFCG	1	23	VGWLLTRMHPSDARLCTLWLFCG	1	23	PWU82915.1	hypothetical protein C4B63_470g11, partial	Trypanosoma cruzi	100	100	2.00E-08	110	47	239	87	20	0	0	0	2	21	220	239
91	1	EKGGEGVRSPSLFSWGCDAPRVT	EKGGEGVRSPSLFSWGCDAPRVT	1	23	EKGGEGVRSPSLFSWGCDAPRVT	1	23	EKGGEGVRSPSLFSWGCDAPRVT	1	23	EKG01018.1	surface protease GP63, putative	Trypanosoma cruzi	78261	78.26	3.94E-05	86	37.7	296	100	23	5	0	0	1	23	16	38
92	1	HEGFSGCAGRCAMEGAGKDNSKPT	HEGFSGCAGRCAMEGAGKDNSKPT	1	24	HEGFSGCAGRCAMEGAGKDNSKPT	1	24	HEGFSGCAGRCAMEGAGKDNSKPT	1	24	XP_819346.1	chitin-binding like protein	Trypanosoma cruzi strain CL Brener	79167	91.67	3.80E-08	104	44.7	102	100	24	5	0	0	1	24	33	56
93	1	LEKNGNEKGEPPGGSQTAPRPSSG	LEKNGNEKGEPPGGSQTAPRPSSG	1	24	LEKNGNEKGEPPGGSQTAPRPSSG	1	24	LEKNGNEKGEPPGGSQTAPRPSSG	1	24	XP_815829.1	mucin TcMUCII	Trypanosoma cruzi strain CL Brener	91667	91.67	6.53E-08	106	45.4	367	100	24	2	0	0	1	24	218	241
94	1	QVMHYEPSGDDAVTSDPDAVVCVG	QVMHYEPSGDDAVTSDPDAVVCVG	1	24	QVMHYEPSGDDAVTSDPDAVVCVG	1	24	QVMHYEPSGDDAVTSDPDAVVCVG	1	24	PWU84200.1	hypothetical protein C4B63_247g12	Trypanosoma cruzi	95833	95.83	4.21E-12	134	56.2	170	100	24	1	0	0	1	24	108	131
95	1	LFVVGESYGGHSAPATAHYINKAN	LFVVGESYGGHSAPATAHYINKAN	1	24	LFVVGESYGGHSAPATAHYINKAN	1	24	LFVVGESYGGHSAPATAHYINKAN	1	24	PWU82961.1	putative serine carboxypeptidase (CBP1)	Trypanosoma cruzi	95833	95.83	1.04E-09	117	49.7	167	100	24	1	0	0	1	24	91	114
96	1	TAHQLVEGEESEAVTAALGEASGK	TAHQLVEGEESEAVTAALGEASGK	1	24	TAHQLVEGEESEAVTAALGEASGK	1	24	TAHQLVEGEESEAVTAALGEASGK	1	24	PWU83797.1	putative antigenic protein	Trypanosoma cruzi	95833	95.83	4.84E-08	107	45.8	887	100	24	1	0	0	1	24	79	102
97	1	VSFASLVDHCVKAEENPQAAGSEA	VSFASLVDHCVKAEENPQAAGSEA	1	24	VSFASLVDHCVKAEENPQAAGSEA	1	24	VSFASLVDHCVKAEENPQAAGSEA	1	24	PWV02419.1	hypothetical protein C4B63_2g799	Trypanosoma cruzi	100	100	8.25E-10	120	50.8	1073	100	24	0	0	0	1	24	813	836
98	1	ATHAGCTNPSTLEWEAGKIIMITS	ATHAGCTNPSTLEWEAGKIIMITS	1	24	ATHAGCTNPSTLEWEAGKIIMITS	1	24	ATHAGCTNPSTLEWEAGKIIMITS	1	24	PWU87193.1	putative trans-sialidase, Group IV	Trypanosoma cruzi	95833	95.83	4.25E-10	122	51.6	1055	100	24	1	0	0	1	24	267	290
99	1	ALADAEASSNNNDAGGKGAGCEDG	ALADAEASSNNNDAGGKGAGCEDG	1	24	ALADAEASSNNNDAGGKGAGCEDG	1	24	ALADAEASSNNNDAGGKGAGCEDG	1	24	PWU93120.1	hypothetical protein C4B63_33g138	Trypanosoma cruzi	100	100	9.04E-10	120	50.8	1921	100	24	0	0	0	1	24	935	958
100	1	KEGSPVERRPKLDGIGDGEINPED	KEGSPVERRPKLDGIGDGEINPED	1	24	KEGSPVERRPKLDGIGDGEINPED	1	24	KEGSPVERRPKLDGIGDGEINPED	1	24	EKG06454.1	hypothetical protein TCSYLVIO_002439	Trypanosoma cruzi	91667	91.67	1.83E-08	110	47	1098	100	24	2	0	0	1	24	293	316
101	1	CMRRPGRYVFGVECTYLDVVWDEA	CMRRPGRYVFGVECTYLDVVWDEA	1	24	CMRRPGRYVFGVECTYLDVVWDEA	1	24	CMRRPGRYVFGVECTYLDVVWDEA	1	24	XP_810235.1	hypothetical protein	Trypanosoma cruzi strain CL Brener	71429	95.24	3.99E-06	91	39.7	133	88	21	6	0	0	2	22	1	21
102	1	GDGSLQTPEVSVGFGENGERVGGT	GDGSLQTPEVSVGFGENGERVGGT	1	24	GDGSLQTPEVSVGFGENGERVGGT	1	24	GDGSLQTPEVSVGFGENGERVGGT	1	24	EKG03704.1	trans-sialidase, putative, partial	Trypanosoma cruzi	95833	95.83	2.53E-08	109	46.6	667	100	24	1	0	0	1	24	586	609
103	1	GASAGSGGDERLTGGTDGQEEEGT	GASAGSGGDERLTGGTDGQEEEGT	1	24	GASAGSGGDERLTGGTDGQEEEGT	1	24	GASAGSGGDERLTGGTDGQEEEGT	1	24	PWU90137.1	putative trans-sialidase, Group V	Trypanosoma cruzi	87.5	87.5	1.54E-05	89	38.9	870	100	24	3	0	0	1	24	797	820
104	1	PPARSSDADRRGSGSCHHPVKGRM	PPARSSDADRRGSGSCHHPVKGRM	1	24	PPARSSDADRRGSGSCHHPVKGRM	1	24	PPARSSDADRRGSGSCHHPVKGRM	1	24	XP_819648.1	hypothetical protein	Trypanosoma cruzi strain CL Brener	79167	79.17	2.43E-06	94	40.8	182	100	24	5	0	0	1	24	148	171
105	1	SAQSLHPKDESSLRRQLEQAEKEA	SAQSLHPKDESSLRRQLEQAEKEA	1	24	SAQSLHPKDESSLRRQLEQAEKEA	1	24	SAQSLHPKDESSLRRQLEQAEKEA	1	24	PWU86295.1	Flagellum attachment zone protein 14	Trypanosoma cruzi	95455	100	1.73E-07	103	44.3	308	92	22	1	0	0	1	22	9	30
106	1	DTHHYLLRGARPSDPGGKHIITQE	DTHHYLLRGARPSDPGGKHIITQE	1	24	DTHHYLLRGARPSDPGGKHIITQE	1	24	DTHHYLLRGARPSDPGGKHIITQE	1	24	PWU88559.1	hypothetical protein C4B63_71g48	Trypanosoma cruzi	95833	100	8.15E-11	127	53.5	254	100	24	1	0	0	1	24	4	27
107	1	RGQEQERERRAKEAEEAKRQLEQE	RGQEQERERRAKEAEEAKRQLEQE	1	24	RGQEQERERRAKEAEEAKRQLEQE	1	24	RGQEQERERRAKEAEEAKRQLEQE	1	24	EKF38380.1	Trichohyalin, putative, partial	Trypanosoma cruzi marinkellei	95833	95.83	7.43E-06	91	39.7	259	100	24	1	0	0	1	24	212	235
108	1	LFVLGKCAATGVVLAVSLLTMIHH	LFVLGKCAATGVVLAVSLLTMIHH	1	24	LFVLGKCAATGVVLAVSLLTMIHH	1	24	LFVLGKCAATGVVLAVSLLTMIHH	1	24	XP_812656.1	cation transporter, partial	Trypanosoma cruzi strain CL Brener	100	100	8.32E-09	112	47.8	197	100	24	0	0	0	1	24	68	91
109	1	DVRGELSVLVSDPQLATVRLILSP	DVRGELSVLVSDPQLATVRLILSP	1	24	DVRGELSVLVSDPQLATVRLILSP	1	24	DVRGELSVLVSDPQLATVRLILSP	1	24	EKG01450.1	coatomer delta subunit, putative	Trypanosoma cruzi	100	100	4.42E-09	115	48.9	539	100	24	0	0	0	1	24	321	344
110	1	AKRLEAELEERTNDLQERAAAAED	AKRLEAELEERTNDLQERAAAAED	1	24	AKRLEAELEERTNDLQERAAAAED	1	24	AKRLEAELEERTNDLQERAAAAED	1	24	EKF99504.1	hypothetical protein TCSYLVIO_009576, partial	Trypanosoma cruzi	100	100	3.23E-08	108	46.2	287	100	24	0	0	0	1	24	243	266
111	1	THTESDNDREGNGPWLWLDVKIQS	THTESDNDREGNGPWLWLDVKIQS	1	24	THTESDNDREGNGPWLWLDVKIQS	1	24	THTESDNDREGNGPWLWLDVKIQS	1	24	EKF26209.1	hypothetical protein MOQ_010108	Trypanosoma cruzi marinkellei	87.5	87.5	5.99E-09	113	48.1	210	100	24	3	0	0	1	24	187	210
112	1	DIGLSLLHPLLSVGTAAAAASRRS	DIGLSLLHPLLSVGTAAAAASRRS	1	24	DIGLSLLHPLLSVGTAAAAASRRS	1	24	DIGLSLLHPLLSVGTAAAAASRRS	1	24	EKG03706.1	hypothetical protein TCSYLVIO_005242, partial	Trypanosoma cruzi	100	100	1.99E-08	110	47	238	100	24	0	0	0	1	24	7	30
113	1	KQLRCSAHAARQDGTGACRAKEST	KQLRCSAHAARQDGTGACRAKEST	1	24	KQLRCSAHAARQDGTGACRAKEST	1	24	KQLRCSAHAARQDGTGACRAKEST	1	24	EKG00248.1	protein kinase, putative	Trypanosoma cruzi	95833	100	1.65E-09	117	49.7	226	100	24	1	0	0	1	24	111	134
114	1	VRSDLTAFTPCIAAAAGLTGLGVS	VRSDLTAFTPCIAAAAGLTGLGVS	1	24	VRSDLTAFTPCIAAAAGLTGLGVS	1	24	VRSDLTAFTPCIAAAAGLTGLGVS	1	24	PWU92348.1	putative chaperone DNAJ protein	Trypanosoma cruzi	100	100	1.77E-09	118	50.1	465	100	24	0	0	0	1	24	34	57
115	1	GETVGDISTGSSMSLPQPNGRDNPD	GETVGDISTGSSMSLPQPNGRDNPD	1	25	GETVGDISTGSSMSLPQPNGRDNPD	1	25	GETVGDISTGSSMSLPQPNGRDNPD	1	25	PWU86427.1	putative mucin TcMUCII	Trypanosoma cruzi	96	96	6.10E-10	120	50.8	203	100	25	1	0	0	1	25	25	49
116	1	GGPWGAMLSNATGVLRNATNPFTVL	GGPWGAMLSNATGVLRNATNPFTVL	1	25	GGPWGAMLSNATGVLRNATNPFTVL	1	25	GGPWGAMLSNATGVLRNATNPFTVL	1	25	PWU84853.1	dispersed gene family protein 1 (DGF-1)	Trypanosoma cruzi	92	92	1.73E-08	111	47.4	3481	100	25	2	0	0	1	25	2995	3019
117	1	ALAHNGAAVGGSFSGGCCTTRCGPN	ALAHNGAAVGGSFSGGCCTTRCGPN	1	25	ALAHNGAAVGGSFSGGCCTTRCGPN	1	25	ALAHNGAAVGGSFSGGCCTTRCGPN	1	25	EKG01004.1	trans-sialidase, putative	Trypanosoma cruzi	88	88	2.78E-08	109	46.6	273	100	25	3	0	0	1	25	244	268
118	1	STVNPESRASSGEDEETVGGTDGQE	STVNPESRASSGEDEETVGGTDGQE	1	25	STVNPESRASSGEDEETVGGTDGQE	1	25	STVNPESRASSGEDEETVGGTDGQE	1	25	EKF98221.1	trans-sialidase, putative, partial	Trypanosoma cruzi	96	96	1.34E-08	111	47.4	206	100	25	1	0	0	1	25	164	188
119	1	VVATRRHELATEMAIGVPCCEEFPR	VVATRRHELATEMAIGVPCCEEFPR	1	25	VVATRRHELATEMAIGVPCCEEFPR	1	25	VVATRRHELATEMAIGVPCCEEFPR	1	25	EKF29989.1	hypothetical protein MOQ_006203	Trypanosoma cruzi marinkellei	80	84	2.89E-08	109	46.6	407	100	25	5	0	0	1	25	364	388
120	1	GVKLKGTIVCVFTFLREGAQGLDFF	GVKLKGTIVCVFTFLREGAQGLDFF	1	25	GVKLKGTIVCVFTFLREGAQGLDFF	1	25	GVKLKGTIVCVFTFLREGAQGLDFF	1	25	EKG01111.1	hypothetical protein TCSYLVIO_007907	Trypanosoma cruzi	80952	85.71	1.58E-05	89	38.9	233	84	21	4	0	0	5	25	42	62
121	1	DLWAETEVSRDPPDGHSDFLTMGSK	DLWAETEVSRDPPDGHSDFLTMGSK	1	25	DLWAETEVSRDPPDGHSDFLTMGSK	1	25	DLWAETEVSRDPPDGHSDFLTMGSK	1	25	EKF28161.1	40S ribosomal protein S2, putative	Trypanosoma cruzi marinkellei	92	92	1.87E-10	125	52.8	263	100	25	2	0	0	1	25	235	259
122	1	NRLRDVGAVSLASAFPLHPGLRALH	NRLRDVGAVSLASAFPLHPGLRALH	1	25	NRLRDVGAVSLASAFPLHPGLRALH	1	25	NRLRDVGAVSLASAFPLHPGLRALH	1	25	PWU84541.1	hypothetical protein C4B63_219g55, partial	Trypanosoma cruzi	92	92	5.53E-09	113	48.1	175	100	25	2	0	0	1	25	87	111
123	1	NRYFNPSKLQYREYSELPPTSVSVP	NRYFNPSKLQYREYSELPPTSVSVP	1	25	NRYFNPSKLQYREYSELPPTSVSVP	1	25	NRYFNPSKLQYREYSELPPTSVSVP	1	25	EKG06942.1	hypothetical protein TCSYLVIO_001932	Trypanosoma cruzi	95	95	2.66E-06	95	41.2	274	80	20	1	0	0	6	25	8	27
124	1	DSGSTTGHAGEGVRGDLPGDACPGH	DSGSTTGHAGEGVRGDLPGDACPGH	1	25	DSGSTTGHAGEGVRGDLPGDACPGH	1	25	DSGSTTGHAGEGVRGDLPGDACPGH	1	25	PWU83279.1	SLACS reverse transcriptase	Trypanosoma cruzi	95652	95.65	1.13E-10	125	52.8	220	92	23	1	0	0	3	25	198	220
125	1	FILDLFELTETPGWTKRRAQFHSFM	FILDLFELTETPGWTKRRAQFHSFM	1	25	FILDLFELTETPGWTKRRAQFHSFM	1	25	FILDLFELTETPGWTKRRAQFHSFM	1	25	EKG04351.1	ATPase, putative	Trypanosoma cruzi	88	88	4.60E-10	122	51.6	472	100	25	3	0	0	1	25	133	157
126	1	NQLIRGVLGPDGPDAHQVHSCLRAG	NQLIRGVLGPDGPDAHQVHSCLRAG	1	25	NQLIRGVLGPDGPDAHQVHSCLRAG	1	25	NQLIRGVLGPDGPDAHQVHSCLRAG	1	25	PWU83263.1	putative amino acid transporter	Trypanosoma cruzi	91667	91.67	3.47E-08	107	45.8	179	96	24	2	0	0	2	25	82	105
127	1	CGEASHSHRPTADRRCRWLQSTLAA	CGEASHSHRPTADRRCRWLQSTLAA	1	25	CGEASHSHRPTADRRCRWLQSTLAA	1	25	CGEASHSHRPTADRRCRWLQSTLAA	1	25	EKG02282.1	hypothetical protein TCSYLVIO_006696	Trypanosoma cruzi	88	92	8.84E-09	113	48.1	276	100	25	3	0	0	1	25	74	98
128	1	APQAARPVTGEPEGTGKQAASKALST	APQAARPVTGEPEGTGKQAASKALST	1	26	APQAARPVTGEPEGTGKQAASKALST	1	26	APQAARPVTGEPEGTGKQAASKALST	1	26	XP_815415.1	mucin-associated surface protein (MASP)	Trypanosoma cruzi strain CL Brener	86364	95.45	2.23E-05	88	38.5	435	85	22	3	0	0	2	23	187	208
129	1	RSHRRNRRSCFWWSACWAASVNAHHL	RSHRRNRRSCFWWSACWAASVNAHHL	1	26	RSHRRNRRSCFWWSACWAASVNAHHL	1	26	RSHRRNRRSCFWWSACWAASVNAHHL	1	26	PWV02301.1	hypothetical protein C4B63_2g18	Trypanosoma cruzi	85714	85.71	4.91E-05	85	37.4	1237	81	21	3	0	0	1	21	1217	1237
130	1	TDDDKTRVAAQQAPPSVLPEELAKRA	TDDDKTRVAAQQAPPSVLPEELAKRA	1	26	TDDDKTRVAAQQAPPSVLPEELAKRA	1	26	TDDDKTRVAAQQAPPSVLPEELAKRA	1	26	XP_808636.1	hypothetical protein	Trypanosoma cruzi strain CL Brener	92308	92.31	6.63E-09	112	47.8	181	100	26	2	0	0	1	26	52	77
131	1	CGCAGAESSPPRNPAGPQEEYRRKVP	CGCAGAESSPPRNPAGPQEEYRRKVP	1	26	CGCAGAESSPPRNPAGPQEEYRRKVP	1	26	CGCAGAESSPPRNPAGPQEEYRRKVP	1	26	EKF99219.1	3-oxoacyl-ACP reductase, putative	Trypanosoma cruzi	80769	80.77	2.80E-08	105	45.1	102	100	26	5	0	0	1	26	35	60
132	1	PDTRAGNSTGTYLPGVDSPESSLDGS	PDTRAGNSTGTYLPGVDSPESSLDGS	1	26	PDTRAGNSTGTYLPGVDSPESSLDGS	1	26	PDTRAGNSTGTYLPGVDSPESSLDGS	1	26	EKG05709.1	protein kinase, putative	Trypanosoma cruzi	96154	96.15	2.37E-10	124	52.4	1069	100	26	1	0	0	1	26	678	703
133	1	TWSQKDIFSSLSTPPAGLVAVLSDAA	TWSQKDIFSSLSTPPAGLVAVLSDAA	1	26	TWSQKDIFSSLSTPPAGLVAVLSDAA	1	26	TWSQKDIFSSLSTPPAGLVAVLSDAA	1	26	EKF99511.1	trans-sialidase, putative, partial	Trypanosoma cruzi	96154	96.15	9.61E-10	120	50.8	347	100	26	1	0	0	1	26	131	156
134	1	NPKMRPETGKALYEGLKAKRAAARDA	NPKMRPETGKALYEGLKAKRAAARDA	1	26	NPKMRPETGKALYEGLKAKRAAARDA	1	26	NPKMRPETGKALYEGLKAKRAAARDA	1	26	EKF38011.1	leucine-rich repeat protein, putative	Trypanosoma cruzi marinkellei	84615	88.46	7.02E-09	114	48.5	350	100	26	4	0	0	1	26	292	317
135	1	APASSSSGGGHEQPQGDSGGTPGDAD	APASSSSGGGHEQPQGDSGGTPGDAD	1	26	APASSSSGGGHEQPQGDSGGTPGDAD	1	26	APASSSSGGGHEQPQGDSGGTPGDAD	1	26	PWU85965.1	putative molybdenum cofactor biosynthesis protein	Trypanosoma cruzi	96154	96.15	7.32E-10	121	51.2	780	100	26	1	0	0	1	26	399	424
136	1	GNTEPGRSADPTVPPPSASSLLSANA	GNTEPGRSADPTVPPPSASSLLSANA	1	26	GNTEPGRSADPTVPPPSASSLLSANA	1	26	GNTEPGRSADPTVPPPSASSLLSANA	1	26	EKF99292.1	ubiquitin-protein ligase, putative, partial	Trypanosoma cruzi	96154	100	4.12E-10	123	52	4218	100	26	1	0	0	1	26	2802	2827
137	1	ASTTTTNHNASHLNGEDAGPSTEEVG	ASTTTTNHNASHLNGEDAGPSTEEVG	1	26	ASTTTTNHNASHLNGEDAGPSTEEVG	1	26	ASTTTTNHNASHLNGEDAGPSTEEVG	1	26	XP_808986.1	hypothetical protein	Trypanosoma cruzi strain CL Brener	100	100	2.62E-10	122	51.6	186	96	25	0	0	0	1	25	140	164
138	1	DQNLPRRRRPGNLLGNGESTPIRKHG	DQNLPRRRRPGNLLGNGESTPIRKHG	1	26	DQNLPRRRRPGNLLGNGESTPIRKHG	1	26	DQNLPRRRRPGNLLGNGESTPIRKHG	1	26	EKG02232.1	hypothetical protein TCSYLVIO_006749, partial	Trypanosoma cruzi	76923	92.31	7.94E-08	106	45.4	300	100	26	6	0	0	1	26	247	272
139	1	EGELFAADFLNDRWASNGSRREEQGE	EGELFAADFLNDRWASNGSRREEQGE	1	26	EGELFAADFLNDRWASNGSRREEQGE	1	26	EGELFAADFLNDRWASNGSRREEQGE	1	26	XP_807565.1	hypothetical protein, partial	Trypanosoma cruzi strain CL Brener	100	100	1.53E-13	148	61.6	863	100	26	0	0	0	1	26	555	580
140	1	SELPLAGDGVSQGLFRDYLTPLEDAE	SELPLAGDGVSQGLFRDYLTPLEDAE	1	26	SELPLAGDGVSQGLFRDYLTPLEDAE	1	26	SELPLAGDGVSQGLFRDYLTPLEDAE	1	26	PWU89848.1	Flagellar Member 3	Trypanosoma cruzi	92308	92.31	6.72E-10	121	51.2	1325	100	26	2	0	0	1	26	345	370
141	1	FLFREARMDSGFLGAVMAATEFRNEV	FLFREARMDSGFLGAVMAATEFRNEV	1	26	FLFREARMDSGFLGAVMAATEFRNEV	1	26	FLFREARMDSGFLGAVMAATEFRNEV	1	26	EKG04221.1	hypothetical protein TCSYLVIO_004723	Trypanosoma cruzi	88462	92.31	2.67E-10	123	52	208	100	26	3	0	0	1	26	64	89
142	1	SNEMPPSPEGFGGMGGQNSGWGPCRQ	SNEMPPSPEGFGGMGGQNSGWGPCRQ	1	26	SNEMPPSPEGFGGMGGQNSGWGPCRQ	1	26	SNEMPPSPEGFGGMGGQNSGWGPCRQ	1	26	XP_804933.1	hypothetical protein Tc00.1047053505971.20	Trypanosoma cruzi strain CL Brener	92	92	6.16E-10	121	51.2	261	96	25	2	0	0	2	26	197	221
143	1	LPGDGGGTKGGIIPSGHTDVVPVDGQ	LPGDGGGTKGGIIPSGHTDVVPVDGQ	1	26	LPGDGGGTKGGIIPSGHTDVVPVDGQ	1	26	LPGDGGGTKGGIIPSGHTDVVPVDGQ	1	26	PWU82993.1	putative glutamamyl carboxypeptidase	Trypanosoma cruzi	92308	92.31	8.75E-11	128	53.9	366	100	26	2	0	0	1	26	61	86
144	1	TVGGSQYVPTAPGPGGFRNGPALVLD	TVGGSQYVPTAPGPGGFRNGPALVLD	1	26	TVGGSQYVPTAPGPGGFRNGPALVLD	1	26	TVGGSQYVPTAPGPGGFRNGPALVLD	1	26	EKF26725.1	dispersed gene family protein 1 (DGF-1), putative, partial	Trypanosoma cruzi marinkellei	84615	84.62	9.56E-09	111	47.4	187	100	26	4	0	0	1	26	40	65
145	1	GAERKGLAGDRASNEGAKRQYIAASA	GAERKGLAGDRASNEGAKRQYIAASA	1	26	GAERKGLAGDRASNEGAKRQYIAASA	1	26	GAERKGLAGDRASNEGAKRQYIAASA	1	26	EKF26272.1	hypothetical protein MOQ_010045	Trypanosoma cruzi marinkellei	92308	92.31	1.61E-09	118	50.1	1728	100	26	2	0	0	1	26	669	694
146	1	GERNLESVTAEAEGLAENLRATEDAK	GERNLESVTAEAEGLAENLRATEDAK	1	26	GERNLESVTAEAEGLAENLRATEDAK	1	26	GERNLESVTAEAEGLAENLRATEDAK	1	26	XP_806544.1	kinesin-like protein, partial	Trypanosoma cruzi strain CL Brener	92	92	4.78E-07	100	43.1	1398	96	25	2	0	0	2	26	987	1011
147	1	PPPLGTEDIPKADVERPFHAEEATSP	PPPLGTEDIPKADVERPFHAEEATSP	1	26	PPPLGTEDIPKADVERPFHAEEATSP	1	26	PPPLGTEDIPKADVERPFHAEEATSP	1	26	EKF98899.1	trans-sialidase, putative, partial	Trypanosoma cruzi	96154	96.15	1.21E-11	127	53.5	95	100	26	1	0	0	1	26	14	39
148	1	IMCPLYICMHTHAGPLGLSFQRHTPL	IMCPLYICMHTHAGPLGLSFQRHTPL	1	26	IMCPLYICMHTHAGPLGLSFQRHTPL	1	26	IMCPLYICMHTHAGPLGLSFQRHTPL	1	26	EKG00405.1	hypothetical protein TCSYLVIO_008652, partial	Trypanosoma cruzi	88462	88.46	2.98E-11	131	55.1	330	100	26	3	0	0	1	26	246	271
149	1	LRVSARPGRKQTKQGGRNCCPAPQAP	LRVSARPGRKQTKQGGRNCCPAPQAP	1	26	LRVSARPGRKQTKQGGRNCCPAPQAP	1	26	LRVSARPGRKQTKQGGRNCCPAPQAP	1	26	XP_807864.1	hypothetical protein	Trypanosoma cruzi strain CL Brener	80	88	1.59E-07	100	43.1	115	96	25	5	0	0	1	25	31	55
150	1	VLTAIQAIVDAAELLRAVGTDGNRAV	VLTAIQAIVDAAELLRAVGTDGNRAV	1	26	VLTAIQAIVDAAELLRAVGTDGNRAV	1	26	VLTAIQAIVDAAELLRAVGTDGNRAV	1	26	XP_812886.1	hypothetical protein	Trypanosoma cruzi strain CL Brener	96154	96.15	2.02E-09	118	50.1	561	100	26	1	0	0	1	26	140	165
151	1	PLLGACAGQGGQFAVSLEGGSCNAIDY	PLLGACAGQGGQFAVSLEGGSCNAIDY	1	27	PLLGACAGQGGQFAVSLEGGSCNAIDY	1	27	PLLGACAGQGGQFAVSLEGGSCNAIDY	1	27	PWU82826.1	putative metallo-peptidase, clan MH, family M18	Trypanosoma cruzi	77778	81.48	8.19E-08	106	45.4	241	100	27	6	0	0	1	27	29	55
152	1	PEGEHLGAVMHGAFRCLGMQVHLEVTE	PEGEHLGAVMHGAFRCLGMQVHLEVTE	1	27	PEGEHLGAVMHGAFRCLGMQVHLEVTE	1	27	PEGEHLGAVMHGAFRCLGMQVHLEVTE	1	27	XP_817845.1	hypothetical protein	Trypanosoma cruzi strain CL Brener	74074	74.07	1.14E-08	110	47	147	100	27	7	0	0	1	27	92	118
153	1	EGPEGQSGAGPWGWGGVPEDTLGAGRE	EGPEGQSGAGPWGWGGVPEDTLGAGRE	1	27	EGPEGQSGAGPWGWGGVPEDTLGAGRE	1	27	EGPEGQSGAGPWGWGGVPEDTLGAGRE	1	27	PWU93609.1	hypothetical protein C4B63_30g257	Trypanosoma cruzi	77778	77.78	1.12E-08	112	47.8	644	100	27	6	0	0	1	27	111	137
154	1	DGTPSASETGARYCINEHVEPQKDGGN	DGTPSASETGARYCINEHVEPQKDGGN	1	27	DGTPSASETGARYCINEHVEPQKDGGN	1	27	DGTPSASETGARYCINEHVEPQKDGGN	1	27	XP_817351.1	hypothetical protein	Trypanosoma cruzi strain CL Brener	92593	96.3	3.24E-11	131	55.1	1438	100	27	2	0	0	1	27	211	237
155	1	TPPKDVDTAAPQKHSSPEEKEVASNAT	TPPKDVDTAAPQKHSSPEEKEVASNAT	1	27	TPPKDVDTAAPQKHSSPEEKEVASNAT	1	27	TPPKDVDTAAPQKHSSPEEKEVASNAT	1	27	EKG00246.1	hypothetical protein TCSYLVIO_008823	Trypanosoma cruzi	88889	92.59	9.06E-10	120	50.8	228	100	27	3	0	0	1	27	168	194
156	1	TPSPSAELSAAAAESSPGGVPGVFITY	TPSPSAELSAAAAESSPGGVPGVFITY	1	27	TPSPSAELSAAAAESSPGGVPGVFITY	1	27	TPSPSAELSAAAAESSPGGVPGVFITY	1	27	EKF38246.1	hypothetical protein MOQ_001547	Trypanosoma cruzi marinkellei	70.37	74.07	1.95E-05	89	38.9	406	100	27	8	0	0	1	27	320	346
157	1	VDPAPTLAALIGVPFRQGIAAPPDSTP	VDPAPTLAALIGVPFRQGIAAPPDSTP	1	27	VDPAPTLAALIGVPFRQGIAAPPDSTP	1	27	VDPAPTLAALIGVPFRQGIAAPPDSTP	1	27	EKF99944.1	hypothetical protein TCSYLVIO_009130	Trypanosoma cruzi	96296	96.3	1.01E-10	127	53.5	274	100	27	1	0	0	1	27	10	36
158	1	PDCDLKRGTRIVCHRRGTSRGTWRSAV	PDCDLKRGTRIVCHRRGTSRGTWRSAV	1	27	PDCDLKRGTRIVCHRRGTSRGTWRSAV	1	27	PDCDLKRGTRIVCHRRGTSRGTWRSAV	1	27	PWU86691.1	putative heat shock protein 85	Trypanosoma cruzi	81481	85.19	1.81E-10	123	52	187	100	27	5	0	0	1	27	161	187
159	1	SAMGALRLGPLGVHDVTEGISMMPLSL	SAMGALRLGPLGVHDVTEGISMMPLSL	1	27	SAMGALRLGPLGVHDVTEGISMMPLSL	1	27	SAMGALRLGPLGVHDVTEGISMMPLSL	1	27	PWU85634.1	hypothetical protein C4B63_150g9	Trypanosoma cruzi	75	78.57	4.65E-05	86	37.7	197	100	28	6	1	1	1	27	101	128
160	1	RDSTTQHWTDVGWDIHLVEGNATPSTE	RDSTTQHWTDVGWDIHLVEGNATPSTE	1	27	RDSTTQHWTDVGWDIHLVEGNATPSTE	1	27	RDSTTQHWTDVGWDIHLVEGNATPSTE	1	27	EKG06967.1	trans-sialidase, putative	Trypanosoma cruzi	92593	92.59	1.81E-11	133	55.8	721	100	27	2	0	0	1	27	206	232
161	1	TGRCLAWGGAVCHRGGSLICLIAEPST	TGRCLAWGGAVCHRGGSLICLIAEPST	1	27	TGRCLAWGGAVCHRGGSLICLIAEPST	1	27	TGRCLAWGGAVCHRGGSLICLIAEPST	1	27	PWU88872.1	hypothetical protein C4B63_66g16	Trypanosoma cruzi	85185	88.89	7.03E-10	119	50.4	186	100	27	4	0	0	1	27	5	31
162	1	AGGVSFSGSSGEKHGAGLTTETEGRDR	AGGVSFSGSSGEKHGAGLTTETEGRDR	1	27	AGGVSFSGSSGEKHGAGLTTETEGRDR	1	27	AGGVSFSGSSGEKHGAGLTTETEGRDR	1	27	EKF99100.1	hypothetical protein TCSYLVIO_009985	Trypanosoma cruzi	96296	96.3	2.61E-10	124	52.4	1065	100	27	1	0	0	1	27	287	313
163	1	EDRSVQPVADTAASSGENVLRDSSVDE	EDRSVQPVADTAASSGENVLRDSSVDE	1	27	EDRSVQPVADTAASSGENVLRDSSVDE	1	27	EDRSVQPVADTAASSGENVLRDSSVDE	1	27	EKG04357.1	hypothetical protein TCSYLVIO_004585	Trypanosoma cruzi	96296	100	1.99E-10	125	52.8	608	100	27	1	0	0	1	27	461	487
164	1	SERHEDGGSPGPQENGERLEENLFVDS	SERHEDGGSPGPQENGERLEENLFVDS	1	27	SERHEDGGSPGPQENGERLEENLFVDS	1	27	SERHEDGGSPGPQENGERLEENLFVDS	1	27	EKG06057.1	hypothetical protein TCSYLVIO_002860	Trypanosoma cruzi	100	100	1.15E-13	149	62	806	100	27	0	0	0	1	27	723	749
165	1	VFYRSWTRGNSFPKPNSPIPAPAEGED	VFYRSWTRGNSFPKPNSPIPAPAEGED	1	27	VFYRSWTRGNSFPKPNSPIPAPAEGED	1	27	VFYRSWTRGNSFPKPNSPIPAPAEGED	1	27	XP_818749.1	hypothetical protein	Trypanosoma cruzi strain CL Brener	92593	96.3	6.50E-12	136	57	317	100	27	2	0	0	1	27	221	247
166	1	AWADDFDPTLGAGFADEISTSFEGGAD	AWADDFDPTLGAGFADEISTSFEGGAD	1	27	AWADDFDPTLGAGFADEISTSFEGGAD	1	27	AWADDFDPTLGAGFADEISTSFEGGAD	1	27	EKG05097.1	hypothetical protein TCSYLVIO_003837	Trypanosoma cruzi	92	92	2.58E-10	124	52.4	279	93	25	2	0	0	1	25	3	27
167	1	ALPQHCDIAVTEVDAVQSSEVQLLDTR	ALPQHCDIAVTEVDAVQSSEVQLLDTR	1	27	ALPQHCDIAVTEVDAVQSSEVQLLDTR	1	27	ALPQHCDIAVTEVDAVQSSEVQLLDTR	1	27	EKG07428.1	dispersed gene family protein 1 (DGF-1), putative, partial	Trypanosoma cruzi	100	100	4.08E-13	142	59.3	193	100	27	0	0	0	1	27	11	37
168	1	VTPTPDCDLKRGTRIVLHPKEDQQEYL	VTPTPDCDLKRGTRIVLHPKEDQQEYL	1	27	VTPTPDCDLKRGTRIVLHPKEDQQEYL	1	27	VTPTPDCDLKRGTRIVLHPKEDQQEYL	1	27	EKF98902.1	Heat shock protein 83, putative, partial	Trypanosoma cruzi	96296	96.3	8.21E-14	147	61.2	199	100	27	1	0	0	1	27	157	183
169	1	PTTMGEGREGPAVNPEAGASSGGNGETA	PTTMGEGREGPAVNPEAGASSGGNGETA	1	28	PTTMGEGREGPAVNPEAGASSGGNGETA	1	28	PTTMGEGREGPAVNPEAGASSGGNGETA	1	28	PWU87258.1	putative trans-sialidase, Group VI	Trypanosoma cruzi	100	100	4.81E-12	137	57.4	937	100	28	0	0	0	1	28	848	875
170	1	DGMNQAEWVAAAACPELKLSASGRTAIM	DGMNQAEWVAAAACPELKLSASGRTAIM	1	28	DGMNQAEWVAAAACPELKLSASGRTAIM	1	28	DGMNQAEWVAAAACPELKLSASGRTAIM	1	28	XP_807658.1	hypothetical protein	Trypanosoma cruzi strain CL Brener	82143	85.71	2.68E-08	110	47	343	100	28	5	0	0	1	28	4	31
171	1	VTWFTVKEPFLRAVLGLSFGATGASCRG	VTWFTVKEPFLRAVLGLSFGATGASCRG	1	28	VTWFTVKEPFLRAVLGLSFGATGASCRG	1	28	VTWFTVKEPFLRAVLGLSFGATGASCRG	1	28	EKG01746.1	hypothetical protein TCSYLVIO_007250	Trypanosoma cruzi	90	90	1.07E-06	98	42.4	792	71	20	2	0	0	1	20	357	376
172	1	VTSLEGIVFEPVMQELSTTAIAALPSLG	VTSLEGIVFEPVMQELSTTAIAALPSLG	1	28	VTSLEGIVFEPVMQELSTTAIAALPSLG	1	28	VTSLEGIVFEPVMQELSTTAIAALPSLG	1	28	EKF38397.1	hypothetical protein MOQ_001395	Trypanosoma cruzi marinkellei	100	100	3.60E-12	138	57.8	1251	100	28	0	0	0	1	28	299	326
173	1	VEEGAGVASRLCAVPPLGDRWPGQHQEQ	VEEGAGVASRLCAVPPLGDRWPGQHQEQ	1	28	VEEGAGVASRLCAVPPLGDRWPGQHQEQ	1	28	VEEGAGVASRLCAVPPLGDRWPGQHQEQ	1	28	EKG00891.1	mucin-associated surface protein (MASP), putative, partial	Trypanosoma cruzi	81481	81.48	4.51E-08	104	44.7	118	96	27	5	0	0	1	27	54	80
174	1	TAVSHTTSPLWLFLVVRCCCGGGRVRVS	TAVSHTTSPLWLFLVVRCCCGGGRVRVS	1	28	TAVSHTTSPLWLFLVVRCCCGGGRVRVS	1	28	TAVSHTTSPLWLFLVVRCCCGGGRVRVS	1	28	PWU90061.1	Mucin-associated surface protein (MASP)	Trypanosoma cruzi	78571	82.14	1.87E-07	103	44.3	445	96	28	5	1	1	1	27	316	343
175	1	DAARGQLVGGGRKATLGLTPMPWIPRRE	DAARGQLVGGGRKATLGLTPMPWIPRRE	1	28	DAARGQLVGGGRKATLGLTPMPWIPRRE	1	28	DAARGQLVGGGRKATLGLTPMPWIPRRE	1	28	PWU88333.1	hypothetical protein C4B63_76g66	Trypanosoma cruzi	72	76	1.23E-06	97	42	2122	89	25	7	0	0	4	28	1612	1636
176	1	TVETREEGTDGQEEEVNTQVREVNATAV	TVETREEGTDGQEEEVNTQVREVNATAV	1	28	TVETREEGTDGQEEEVNTQVREVNATAV	1	28	TVETREEGTDGQEEEVNTQVREVNATAV	1	28	PWU93840.1	putative trans-sialidase, Group V	Trypanosoma cruzi	96429	100	5.81E-11	129	54.3	871	100	28	1	0	0	1	28	805	832
177	1	SENTWGDEYPGVNATVKKDGAEQAKKGV	SENTWGDEYPGVNATVKKDGAEQAKKGV	1	28	SENTWGDEYPGVNATVKKDGAEQAKKGV	1	28	SENTWGDEYPGVNATVKKDGAEQAKKGV	1	28	EKG02346.1	trans-sialidase, putative	Trypanosoma cruzi	75	78.57	1.56E-07	104	44.7	947	100	28	7	0	0	1	28	524	551
178	1	VEEIRRDTEYIRRVENKALTGGLPLLNA	VEEIRRDTEYIRRVENKALTGGLPLLNA	1	28	VEEIRRDTEYIRRVENKALTGGLPLLNA	1	28	VEEIRRDTEYIRRVENKALTGGLPLLNA	1	28	EKG07092.1	hypothetical protein TCSYLVIO_001781	Trypanosoma cruzi	89286	89.29	4.40E-10	123	52	837	100	28	3	0	0	1	28	718	745
179	1	YPRWRTPLWAEEVYADFAFNHSKPRGFV	YPRWRTPLWAEEVYADFAFNHSKPRGFV	1	28	YPRWRTPLWAEEVYADFAFNHSKPRGFV	1	28	YPRWRTPLWAEEVYADFAFNHSKPRGFV	1	28	PWV01051.1	putative mucin TcMUCII	Trypanosoma cruzi	77273	81.82	3.06E-07	102	43.9	223	79	22	5	0	0	1	22	193	214
180	1	THFPPAPLPPSGNLTATGTLSPKQHPIE	THFPPAPLPPSGNLTATGTLSPKQHPIE	1	28	THFPPAPLPPSGNLTATGTLSPKQHPIE	1	28	THFPPAPLPPSGNLTATGTLSPKQHPIE	1	28	EKG00967.1	hypothetical protein TCSYLVIO_008064	Trypanosoma cruzi	65385	73.08	3.06E-05	87	38.1	320	93	26	9	0	0	3	28	99	124
181	1	EALGTLSRVGGNKHGENGKALEAGSAQR	EALGTLSRVGGNKHGENGKALEAGSAQR	1	28	EALGTLSRVGGNKHGENGKALEAGSAQR	1	28	EALGTLSRVGGNKHGENGKALEAGSAQR	1	28	EKF98976.1	trans-sialidase, putative, partial	Trypanosoma cruzi	75	83.33	4.77E-05	86	37.7	259	86	24	6	0	0	1	24	90	113
182	1	EDVAWCPTCLTESLAVPLGTHKTRKNKR	EDVAWCPTCLTESLAVPLGTHKTRKNKR	1	28	EDVAWCPTCLTESLAVPLGTHKTRKNKR	1	28	EDVAWCPTCLTESLAVPLGTHKTRKNKR	1	28	EKG06001.1	hypothetical protein TCSYLVIO_002915	Trypanosoma cruzi	72	84	8.25E-07	99	42.7	1060	89	25	7	0	0	1	25	1035	1059
183	1	VWGNQNEGHGKGVGGGFSTATIDGVEDN	VWGNQNEGHGKGVGGGFSTATIDGVEDN	1	28	VWGNQNEGHGKGVGGGFSTATIDGVEDN	1	28	VWGNQNEGHGKGVGGGFSTATIDGVEDN	1	28	PWU88408.1	putative trans-sialidase, Group V	Trypanosoma cruzi	92857	92.86	1.44E-11	134	56.2	884	100	28	2	0	0	1	28	340	367
184	1	SFYWKNGGRVTESIFVRDATLGAQRETC	SFYWKNGGRVTESIFVRDATLGAQRETC	1	28	SFYWKNGGRVTESIFVRDATLGAQRETC	1	28	SFYWKNGGRVTESIFVRDATLGAQRETC	1	28	EKG00700.1	hypothetical protein TCSYLVIO_008340, partial	Trypanosoma cruzi	96429	96.43	1.81E-13	148	61.6	388	100	28	1	0	0	1	28	160	187
185	1	AIHHGRLGGQHFAARGGEKGQLEIPRVY	AIHHGRLGGQHFAARGGEKGQLEIPRVY	1	28	AIHHGRLGGQHFAARGGEKGQLEIPRVY	1	28	AIHHGRLGGQHFAARGGEKGQLEIPRVY	1	28	EKG07775.1	hypothetical protein TCSYLVIO_001092, partial	Trypanosoma cruzi	85	85	3.17E-05	87	38.1	227	71	20	3	0	0	1	20	2	21
186	1	FQGSGAGAEWPVGAMGQTVPYYFANNEF	FQGSGAGAEWPVGAMGQTVPYYFANNEF	1	28	FQGSGAGAEWPVGAMGQTVPYYFANNEF	1	28	FQGSGAGAEWPVGAMGQTVPYYFANNEF	1	28	XP_806381.1	trans-sialidase	Trypanosoma cruzi strain CL Brener	92857	96.43	8.34E-14	150	62.4	1045	100	28	2	0	0	1	28	536	563
187	1	DAGSSKKGNEVNGGGGADGTPPDATVVLQ	DAGSSKKGNEVNGGGGADGTPPDATVVLQ	1	29	DAGSSKKGNEVNGGGGADGTPPDATVVLQ	1	29	DAGSSKKGNEVNGGGGADGTPPDATVVLQ	1	29	PWU90125.1	Mucin-associated surface protein (MASP)	Trypanosoma cruzi	100	100	1.26E-12	142	59.3	636	100	29	0	0	0	1	29	401	429
188	1	PQTVDTKPTSSITGPGKTAIPSESNATAP	PQTVDTKPTSSITGPGKTAIPSESNATAP	1	29	PQTVDTKPTSSITGPGKTAIPSESNATAP	1	29	PQTVDTKPTSSITGPGKTAIPSESNATAP	1	29	EKG01283.1	trans-sialidase, putative, partial	Trypanosoma cruzi	86207	86.21	2.53E-09	117	49.7	909	100	29	4	0	0	1	29	833	861
189	1	YPLPVECGVPIKLKAAPEKNVQIPGIGRQ	YPLPVECGVPIKLKAAPEKNVQIPGIGRQ	1	29	YPLPVECGVPIKLKAAPEKNVQIPGIGRQ	1	29	YPLPVECGVPIKLKAAPEKNVQIPGIGRQ	1	29	XP_807650.1	hypothetical protein	Trypanosoma cruzi strain CL Brener	94118	94.12	4.51E-05	86	37.7	379	59	17	1	0	0	1	17	363	379
190	1	HLARARCGESGLWGRLYWAVGDCTTKCRF	HLARARCGESGLWGRLYWAVGDCTTKCRF	1	29	HLARARCGESGLWGRLYWAVGDCTTKCRF	1	29	HLARARCGESGLWGRLYWAVGDCTTKCRF	1	29	PWU84643.1	putative trans-sialidase	Trypanosoma cruzi	89655	93.1	4.62E-15	160	66.2	1571	100	29	3	0	0	1	29	1347	1375
191	1	LHYTSPEMALRQKTPASRDPFLRDLWGAG	LHYTSPEMALRQKTPASRDPFLRDLWGAG	1	29	LHYTSPEMALRQKTPASRDPFLRDLWGAG	1	29	LHYTSPEMALRQKTPASRDPFLRDLWGAG	1	29	EKG03854.1	protein kinase, putative	Trypanosoma cruzi	89655	96.55	2.48E-14	154	63.9	738	100	29	3	0	0	1	29	192	220
192	1	HTWVWCLFGAWWVHAGNVGIRLSLARVFV	HTWVWCLFGAWWVHAGNVGIRLSLARVFV	1	29	HTWVWCLFGAWWVHAGNVGIRLSLARVFV	1	29	HTWVWCLFGAWWVHAGNVGIRLSLARVFV	1	29	PWU87409.1	hypothetical protein C4B63_92g124	Trypanosoma cruzi	100	100	2.94E-06	95	41.2	451	55	16	0	0	0	1	16	436	451
193	1	PEEKEDSRRERSGREGRERGYPEEKEDSR	PEEKEDSRRERSGREGRERGYPEEKEDSR	1	29	PEEKEDSRRERSGREGRERGYPEEKEDSR	1	29	PEEKEDSRRERSGREGRERGYPEEKEDSR	1	29	EKF98469.1	hypothetical protein TCSYLVIO_010631	Trypanosoma cruzi	100	100	4.96E-11	130	54.7	977	100	29	0	0	0	1	29	668	696
194	1	TLLRHFRHITFGGCKRGPFDRPPVAIVFL	TLLRHFRHITFGGCKRGPFDRPPVAIVFL	1	29	TLLRHFRHITFGGCKRGPFDRPPVAIVFL	1	29	TLLRHFRHITFGGCKRGPFDRPPVAIVFL	1	29	PWU88124.1	putative mismatch repair protein MSH4	Trypanosoma cruzi	80	85	4.17E-06	94	40.8	1069	69	20	4	0	0	1	20	87	106
195	1	LLQRHITLLGMPPPGVLQGLHEMRTSSGH	LLQRHITLLGMPPPGVLQGLHEMRTSSGH	1	29	LLQRHITLLGMPPPGVLQGLHEMRTSSGH	1	29	LLQRHITLLGMPPPGVLQGLHEMRTSSGH	1	29	XP_820508.1	protein kinase domain	Trypanosoma cruzi strain CL Brener	89286	92.86	1.62E-10	126	53.1	858	97	28	3	0	0	1	28	563	590
196	1	GTPQHVVILLKNGTQGSVYVDGQRVGNGE	GTPQHVVILLKNGTQGSVYVDGQRVGNGE	1	29	GTPQHVVILLKNGTQGSVYVDGQRVGNGE	1	29	GTPQHVVILLKNGTQGSVYVDGQRVGNGE	1	29	EKF98831.1	trans-sialidase, putative, partial	Trypanosoma cruzi	100	100	3.60E-14	148	61.6	171	100	29	0	0	0	1	29	43	71
197	1	TCWPQLGVGSGMLHRTGVVMVPRRGIPDD	TCWPQLGVGSGMLHRTGVVMVPRRGIPDD	1	29	TCWPQLGVGSGMLHRTGVVMVPRRGIPDD	1	29	TCWPQLGVGSGMLHRTGVVMVPRRGIPDD	1	29	PWU87345.1	putative retrotransposon hot spot protein (RHS,)	Trypanosoma cruzi	96552	96.55	1.01E-15	164	67.8	772	100	29	1	0	0	1	29	69	97
198	1	MKLEGYYEPVYNARGHCVGEVSGGEGTGM	MKLEGYYEPVYNARGHCVGEVSGGEGTGM	1	29	MKLEGYYEPVYNARGHCVGEVSGGEGTGM	1	29	MKLEGYYEPVYNARGHCVGEVSGGEGTGM	1	29	EKG00468.1	retrotransposon hot spot (RHS) protein, putative, partial	Trypanosoma cruzi	89655	89.66	4.09E-11	130	54.7	279	100	29	3	0	0	1	29	120	148
199	1	DELEQKAPVNAGLAGDLGQKAAENEGLGE	DELEQKAPVNAGLAGDLGQKAAENEGLGE	1	29	DELEQKAPVNAGLAGDLGQKAAENEGLGE	1	29	DELEQKAPVNAGLAGDLGQKAAENEGLGE	1	29	XP_802449.1	hypothetical protein, partial	Trypanosoma cruzi strain CL Brener	68966	72.41	4.14E-05	86	37.7	565	100	29	9	0	0	1	29	298	326
200	1	GGGAKAISAMDAGVSPVELGDAAGGTFRT	GGGAKAISAMDAGVSPVELGDAAGGTFRT	1	29	GGGAKAISAMDAGVSPVELGDAAGGTFRT	1	29	GGGAKAISAMDAGVSPVELGDAAGGTFRT	1	29	EKF99496.1	trans-sialidase, putative, partial	Trypanosoma cruzi	86207	89.66	2.06E-08	111	47.4	287	100	29	4	0	0	1	29	95	123
201	1	GELCGLFGGNRLGAIDPIGDGRVLGSMLE	GELCGLFGGNRLGAIDPIGDGRVLGSMLE	1	29	GELCGLFGGNRLGAIDPIGDGRVLGSMLE	1	29	GELCGLFGGNRLGAIDPIGDGRVLGSMLE	1	29	EKF99913.1	phosphatidylinositol 3-related kinase, putative, partial	Trypanosoma cruzi	72414	79.31	1.64E-08	111	47.4	222	100	29	8	0	0	1	29	147	175
202	1	VPTRSSRKPQCGQSRPRGVCSAAAMLPPP	VPTRSSRKPQCGQSRPRGVCSAAAMLPPP	1	29	VPTRSSRKPQCGQSRPRGVCSAAAMLPPP	1	29	VPTRSSRKPQCGQSRPRGVCSAAAMLPPP	1	29	XP_804037.1	hypothetical protein	Trypanosoma cruzi strain CL Brener	79.31	82.76	1.98E-07	101	43.5	126	100	29	6	0	0	1	29	95	123
203	1	SGTKEKDGDATKSTRVMGKSLAVANPAAV	SGTKEKDGDATKSTRVMGKSLAVANPAAV	1	29	SGTKEKDGDATKSTRVMGKSLAVANPAAV	1	29	SGTKEKDGDATKSTRVMGKSLAVANPAAV	1	29	PWU88129.1	putative RNA helicase	Trypanosoma cruzi	96552	96.55	1.27E-11	134	56.2	620	100	29	1	0	0	1	29	504	532
204	1	SEGERAVHRPHTHPSFPLGVCPLAWTLAL	SEGERAVHRPHTHPSFPLGVCPLAWTLAL	1	29	SEGERAVHRPHTHPSFPLGVCPLAWTLAL	1	29	SEGERAVHRPHTHPSFPLGVCPLAWTLAL	1	29	EKF37643.1	hypothetical protein MOQ_002162, partial	Trypanosoma cruzi marinkellei	89655	89.66	1.55E-12	141	58.9	365	100	29	3	0	0	1	29	329	357
205	1	EGSSHERSEGGSSMSEGSSHERSEGGSSM	EGSSHERSEGGSSMSEGSSHERSEGGSSM	1	29	EGSSHERSEGGSSMSEGSSHERSEGGSSM	1	29	EGSSHERSEGGSSMSEGSSHERSEGGSSM	1	29	XP_814817.1	hypothetical protein	Trypanosoma cruzi strain CL Brener	100	100	2.00E-08	111	47.4	492	100	29	0	0	0	1	29	27	55
206	1	PINPRKSPAASCGTGGSPIMPAKNFFPKQ	PINPRKSPAASCGTGGSPIMPAKNFFPKQ	1	29	PINPRKSPAASCGTGGSPIMPAKNFFPKQ	1	29	PINPRKSPAASCGTGGSPIMPAKNFFPKQ	1	29	EKG05901.1	hypothetical protein TCSYLVIO_003018	Trypanosoma cruzi	84615	84.62	9.07E-09	113	48.1	266	90	26	4	0	0	1	26	190	215
207	1	DAVVVPVDLSVAPSDGSLGFLWVVVCLWAW	DAVVVPVDLSVAPSDGSLGFLWVVVCLWAW	1	30	DAVVVPVDLSVAPSDGSLGFLWVVVCLWAW	1	30	DAVVVPVDLSVAPSDGSLGFLWVVVCLWAW	1	30	EKG06608.1	mucin-like glycoprotein, putative	Trypanosoma cruzi	65517	75.86	1.17E-05	91	39.7	332	97	29	9	1	1	2	30	45	72
208	1	REGKDDTKSGGTTAPQVNAEPSRQNEDWRQ	REGKDDTKSGGTTAPQVNAEPSRQNEDWRQ	1	30	REGKDDTKSGGTTAPQVNAEPSRQNEDWRQ	1	30	REGKDDTKSGGTTAPQVNAEPSRQNEDWRQ	1	30	XP_821674.1	hypothetical protein	Trypanosoma cruzi strain CL Brener	100	100	2.05E-15	158	65.5	186	100	30	0	0	0	1	30	5	34
209	1	NDAGWAGGGCGGWAHHRARTVRQFHGCLAA	NDAGWAGGGCGGWAHHRARTVRQFHGCLAA	1	30	NDAGWAGGGCGGWAHHRARTVRQFHGCLAA	1	30	NDAGWAGGGCGGWAHHRARTVRQFHGCLAA	1	30	PWU88225.1	putative retrotransposon hot spot protein (RHS,)	Trypanosoma cruzi	70	70	2.80E-07	101	43.5	178	100	30	9	0	0	1	30	81	110
210	1	SECAGMTVLPSSFALTKYSTGSCGPETTTR	SECAGMTVLPSSFALTKYSTGSCGPETTTR	1	30	SECAGMTVLPSSFALTKYSTGSCGPETTTR	1	30	SECAGMTVLPSSFALTKYSTGSCGPETTTR	1	30	EKG00385.1	hypothetical protein TCSYLVIO_008674, partial	Trypanosoma cruzi	86364	90.91	1.48E-06	97	42	269	73	22	3	0	0	9	30	137	158
211	1	FAPTAGNPPLKSVSELPPGQYPQPLSGDQN	FAPTAGNPPLKSVSELPPGQYPQPLSGDQN	1	30	FAPTAGNPPLKSVSELPPGQYPQPLSGDQN	1	30	FAPTAGNPPLKSVSELPPGQYPQPLSGDQN	1	30	EKG07524.1	metacaspase 5, putative	Trypanosoma cruzi	76667	80	1.49E-08	112	47.8	442	100	30	7	0	0	1	30	385	414
212	1	TVVRGAMETKKDGGESVRDGTEQQDTTAHQ	TVVRGAMETKKDGGESVRDGTEQQDTTAHQ	1	30	TVVRGAMETKKDGGESVRDGTEQQDTTAHQ	1	30	TVVRGAMETKKDGGESVRDGTEQQDTTAHQ	1	30	PWU82929.1	putative SLACS reverse transcriptase	Trypanosoma cruzi	86667	86.67	6.46E-10	122	51.6	1666	100	30	4	0	0	1	30	994	1023
213	1	ENPDGEELAPAGNSGTGGPETIPKAKPGAS	ENPDGEELAPAGNSGTGGPETIPKAKPGAS	1	30	ENPDGEELAPAGNSGTGGPETIPKAKPGAS	1	30	ENPDGEELAPAGNSGTGGPETIPKAKPGAS	1	30	PWU85735.1	putative mucin TcMUCII	Trypanosoma cruzi	100	100	5.53E-14	148	61.6	194	100	30	0	0	0	1	30	69	98
214	1	ELSVSTNDKLLEPEGPGLVPPPFAPMASPP	ELSVSTNDKLLEPEGPGLVPPPFAPMASPP	1	30	ELSVSTNDKLLEPEGPGLVPPPFAPMASPP	1	30	ELSVSTNDKLLEPEGPGLVPPPFAPMASPP	1	30	XP_806407.1	protein phosphatase 2A regulatory subunit	Trypanosoma cruzi strain CL Brener	81818	81.82	2.24E-05	89	38.9	831	73	22	4	0	0	1	22	13	34
215	1	SGRGGSDSGALPPINLLGTVDGEASGTAMV	SGRGGSDSGALPPINLLGTVDGEASGTAMV	1	30	SGRGGSDSGALPPINLLGTVDGEASGTAMV	1	30	SGRGGSDSGALPPINLLGTVDGEASGTAMV	1	30	PWV00573.1	putative surface protease GP63	Trypanosoma cruzi	75	82.14	3.65E-06	94	40.8	698	93	28	7	0	0	1	28	562	589
216	1	IEKQHAEGAGTPGDESSKWQRERDIVGVED	IEKQHAEGAGTPGDESSKWQRERDIVGVED	1	30	IEKQHAEGAGTPGDESSKWQRERDIVGVED	1	30	IEKQHAEGAGTPGDESSKWQRERDIVGVED	1	30	XP_818670.1	hypothetical protein	Trypanosoma cruzi strain CL Brener	86667	86.67	1.04E-11	135	56.6	4547	100	30	4	0	0	1	30	263	292
217	1	LIARDGNLMLTDFGVAKFYGGTKLKNWGAE	LIARDGNLMLTDFGVAKFYGGTKLKNWGAE	1	30	LIARDGNLMLTDFGVAKFYGGTKLKNWGAE	1	30	LIARDGNLMLTDFGVAKFYGGTKLKNWGAE	1	30	XP_822140.1	serine/threonine protein kinase	Trypanosoma cruzi strain CL Brener	90	93.33	8.99E-13	143	59.7	1301	100	30	3	0	0	1	30	413	442
218	1	LKPLFLEFSIAKADRDRGAKECQYEADKLA	LKPLFLEFSIAKADRDRGAKECQYEADKLA	1	30	LKPLFLEFSIAKADRDRGAKECQYEADKLA	1	30	LKPLFLEFSIAKADRDRGAKECQYEADKLA	1	30	EKG04494.1	hypothetical protein TCSYLVIO_004444	Trypanosoma cruzi	93333	96.67	1.03E-12	142	59.3	738	100	30	2	0	0	1	30	677	706
219	1	TGPCRGGEDPVPGVDPEIVPGWRISAKARC	TGPCRGGEDPVPGVDPEIVPGWRISAKARC	1	30	TGPCRGGEDPVPGVDPEIVPGWRISAKARC	1	30	TGPCRGGEDPVPGVDPEIVPGWRISAKARC	1	30	EKG02355.1	hypothetical protein TCSYLVIO_006620	Trypanosoma cruzi	76667	83.33	4.12E-09	116	49.3	270	100	30	7	0	0	1	30	44	73
220	1	DDDRAESFVDFPSSGCTAGRDFPNRVSSPL	DDDRAESFVDFPSSGCTAGRDFPNRVSSPL	1	30	DDDRAESFVDFPSSGCTAGRDFPNRVSSPL	1	30	DDDRAESFVDFPSSGCTAGRDFPNRVSSPL	1	30	EKG04627.1	hypothetical protein TCSYLVIO_004310	Trypanosoma cruzi	75	87.5	7.88E-07	99	42.7	869	80	24	6	0	0	1	24	282	305
221	1	LEEQKGREGTERHISTARGTAGWRRYMRYN	LEEQKGREGTERHISTARGTAGWRRYMRYN	1	30	LEEQKGREGTERHISTARGTAGWRRYMRYN	1	30	LEEQKGREGTERHISTARGTAGWRRYMRYN	1	30	EKF98293.1	hypothetical protein TCSYLVIO_010809	Trypanosoma cruzi	86957	100	1.60E-08	111	47.4	215	77	23	3	0	0	7	29	76	98
222	1	NDTAAGGKKRAGIYPVEGVPPMLDLMDFWR	NDTAAGGKKRAGIYPVEGVPPMLDLMDFWR	1	30	NDTAAGGKKRAGIYPVEGVPPMLDLMDFWR	1	30	NDTAAGGKKRAGIYPVEGVPPMLDLMDFWR	1	30	EKF98923.1	beta galactofuranosyl glycosyltransferase, putative, partial	Trypanosoma cruzi	60	66.67	2.78E-05	88	38.5	259	100	30	12	0	0	1	30	12	41
223	1	PNNHPNAKISTLRWGTFSLPGATDFLVVRH	PNNHPNAKISTLRWGTFSLPGATDFLVVRH	1	30	PNNHPNAKISTLRWGTFSLPGATDFLVVRH	1	30	PNNHPNAKISTLRWGTFSLPGATDFLVVRH	1	30	EKF39016.1	hypothetical protein MOQ_000764	Trypanosoma cruzi marinkellei	65385	76.92	3.94E-05	87	38.1	1807	87	26	9	0	0	5	30	40	65
224	1	PTGLHGCACIYTMGPLCVAPGGEVRARVHAR	PTGLHGCACIYTMGPLCVAPGGEVRARVHAR	1	31	PTGLHGCACIYTMGPLCVAPGGEVRARVHAR	1	31	PTGLHGCACIYTMGPLCVAPGGEVRARVHAR	1	31	EKG00578.1	trans-sialidase, putative, partial	Trypanosoma cruzi	65625	68.75	1.39E-05	90	39.3	252	100	32	10	1	1	1	31	17	48
225	1	TGVGLGAGFGDGEAKALGFLGPQNCSPLAVR	TGVGLGAGFGDGEAKALGFLGPQNCSPLAVR	1	31	TGVGLGAGFGDGEAKALGFLGPQNCSPLAVR	1	31	TGVGLGAGFGDGEAKALGFLGPQNCSPLAVR	1	31	XP_810551.1	hypothetical protein	Trypanosoma cruzi strain CL Brener	62069	65.52	9.42E-06	91	39.7	510	94	29	11	0	0	1	29	108	136
226	1	PPTLLRNMVAFSYGVGSSPKRQPIYGSPAGE	PPTLLRNMVAFSYGVGSSPKRQPIYGSPAGE	1	31	PPTLLRNMVAFSYGVGSSPKRQPIYGSPAGE	1	31	PPTLLRNMVAFSYGVGSSPKRQPIYGSPAGE	1	31	PWU88528.1	hypothetical protein C4B63_72g41	Trypanosoma cruzi	80769	88.46	9.19E-09	112	47.8	167	84	26	5	0	0	6	31	59	84
227	1	SVRGPRPCWGRGGKGVGETVRGLAKGIAEDV	SVRGPRPCWGRGGKGVGETVRGLAKGIAEDV	1	31	SVRGPRPCWGRGGKGVGETVRGLAKGIAEDV	1	31	SVRGPRPCWGRGGKGVGETVRGLAKGIAEDV	1	31	PWU87866.1	hypothetical protein C4B63_83g92	Trypanosoma cruzi	64	72	2.20E-06	96	41.6	1253	81	25	9	0	0	1	25	1208	1232
228	1	IVDIGPGSGEDDDVTASPLLYKSAESEKKKK	IVDIGPGSGEDDDVTASPLLYKSAESEKKKK	1	31	IVDIGPGSGEDDDVTASPLLYKSAESEKKKK	1	31	IVDIGPGSGEDDDVTASPLLYKSAESEKKKK	1	31	EKF99782.1	trans-sialidase, putative, partial	Trypanosoma cruzi	76667	86.67	5.38E-08	108	46.2	226	97	30	7	0	0	1	30	155	184
229	1	LVCADGGKLQRHRLRHKAHYEAARDCGGVPP	LVCADGGKLQRHRLRHKAHYEAARDCGGVPP	1	31	LVCADGGKLQRHRLRHKAHYEAARDCGGVPP	1	31	LVCADGGKLQRHRLRHKAHYEAARDCGGVPP	1	31	PWU82998.1	putative glutamamyl carboxypeptidase	Trypanosoma cruzi	95238	95.24	2.30E-08	110	47	233	68	21	1	0	0	11	31	208	228
230	1	SSPSGGNGEKGDANGDEGRSDGAPSGDIYHP	SSPSGGNGEKGDANGDEGRSDGAPSGDIYHP	1	31	SSPSGGNGEKGDANGDEGRSDGAPSGDIYHP	1	31	SSPSGGNGEKGDANGDEGRSDGAPSGDIYHP	1	31	XP_807415.1	cation transporter	Trypanosoma cruzi strain CL Brener	90	93.33	5.93E-14	152	63.2	344	97	30	3	0	0	1	30	135	164
231	1	VFYGIKRASGRTWEPGKKAGWPSRCRTATGM	VFYGIKRASGRTWEPGKKAGWPSRCRTATGM	1	31	VFYGIKRASGRTWEPGKKAGWPSRCRTATGM	1	31	VFYGIKRASGRTWEPGKKAGWPSRCRTATGM	1	31	EKG03027.1	trans-sialidase, putative	Trypanosoma cruzi	83333	94.44	1.27E-05	90	39.3	211	58	18	3	0	0	1	18	178	195
232	1	LHLVEGRGGGVGAVQALEALAYLPERGERDH	LHLVEGRGGGVGAVQALEALAYLPERGERDH	1	31	LHLVEGRGGGVGAVQALEALAYLPERGERDH	1	31	LHLVEGRGGGVGAVQALEALAYLPERGERDH	1	31	PWU83995.1	putative UDP-Gal or UDP-GlcNAc-dependent glycosyltransferase	Trypanosoma cruzi	63333	66.67	1.17E-05	91	39.7	292	97	30	11	0	0	1	30	241	270
233	1	VFAVAEAQCGEENGAGSCAGIVSKHLNIIAG	VFAVAEAQCGEENGAGSCAGIVSKHLNIIAG	1	31	VFAVAEAQCGEENGAGSCAGIVSKHLNIIAG	1	31	VFAVAEAQCGEENGAGSCAGIVSKHLNIIAG	1	31	XP_803132.1	trans-sialidase, partial	Trypanosoma cruzi strain CL Brener	96429	96.43	4.85E-13	145	60.5	721	90	28	1	0	0	1	28	110	137
234	1	DGTRERPVAPFHNRNEYSSCRDAQICRKKHS	DGTRERPVAPFHNRNEYSSCRDAQICRKKHS	1	31	DGTRERPVAPFHNRNEYSSCRDAQICRKKHS	1	31	DGTRERPVAPFHNRNEYSSCRDAQICRKKHS	1	31	EKF28894.1	hypothetical protein MOQ_007341, partial	Trypanosoma cruzi marinkellei	60	76.67	4.64E-06	94	40.8	274	97	30	12	0	0	1	30	30	59
235	1	TLARIFSGVPSPVHPESALLGANLPPLPVLC	TLARIFSGVPSPVHPESALLGANLPPLPVLC	1	31	TLARIFSGVPSPVHPESALLGANLPPLPVLC	1	31	TLARIFSGVPSPVHPESALLGANLPPLPVLC	1	31	EKF26458.1	hypothetical protein MOQ_009846, partial	Trypanosoma cruzi marinkellei	83871	87.1	1.05E-10	126	53.1	212	100	31	5	0	0	1	31	39	69
236	1	DHPWDGDPHSNDSSRTVEPLPLSGCRRPGWV	DHPWDGDPHSNDSSRTVEPLPLSGCRRPGWV	1	31	DHPWDGDPHSNDSSRTVEPLPLSGCRRPGWV	1	31	DHPWDGDPHSNDSSRTVEPLPLSGCRRPGWV	1	31	PWU95425.1	putative tubulin-tyrosine ligase	Trypanosoma cruzi	82609	86.96	5.83E-07	100	43.1	728	74	23	4	0	0	1	23	192	214
237	1	LSRSVWDCDSSRRTCAGCKGVFFLFFFFTVG	LSRSVWDCDSSRRTCAGCKGVFFLFFFFTVG	1	31	LSRSVWDCDSSRRTCAGCKGVFFLFFFFTVG	1	31	LSRSVWDCDSSRRTCAGCKGVFFLFFFFTVG	1	31	EKG00990.1	hypothetical protein TCSYLVIO_008039	Trypanosoma cruzi	67857	71.43	4.43E-07	101	43.5	412	90	28	9	0	0	1	28	301	328
238	1	VDEGAGGEQKKEPTDAIDGGLGCSKQRRRGR	VDEGAGGEQKKEPTDAIDGGLGCSKQRRRGR	1	31	VDEGAGGEQKKEPTDAIDGGLGCSKQRRRGR	1	31	VDEGAGGEQKKEPTDAIDGGLGCSKQRRRGR	1	31	EKF98419.1	hypothetical protein TCSYLVIO_010682	Trypanosoma cruzi	68	76	3.80E-05	87	38.1	558	81	25	8	0	0	1	25	427	451
239	1	RMHQINNMNVDEASRFTLFGHGKTRLWGLAPL	RMHQINNMNVDEASRFTLFGHGKTRLWGLAPL	1	32	RMHQINNMNVDEASRFTLFGHGKTRLWGLAPL	1	32	RMHQINNMNVDEASRFTLFGHGKTRLWGLAPL	1	32	EKG06103.1	per-hexamer repeat protein 5, putative	Trypanosoma cruzi	75	83.33	3.32E-07	102	43.9	218	75	24	6	0	0	1	24	181	204
240	1	GGPAAPAPGVITGNSKPGSSSNGAAAKPGNGG	GGPAAPAPGVITGNSKPGSSSNGAAAKPGNGG	1	32	GGPAAPAPGVITGNSKPGSSSNGAAAKPGNGG	1	32	GGPAAPAPGVITGNSKPGSSSNGAAAKPGNGG	1	32	PWV03294.1	putative mucin TcMUCII	Trypanosoma cruzi	96875	100	3.53E-13	143	59.7	208	100	32	1	0	0	1	32	56	87
241	1	EAPRRMHEVAEEEAARRMHNGAGGEAVRRMHE	EAPRRMHEVAEEEAARRMHNGAGGEAVRRMHE	1	32	EAPRRMHEVAEEEAARRMHNGAGGEAVRRMHE	1	32	EAPRRMHEVAEEEAARRMHNGAGGEAVRRMHE	1	32	PWU86665.1	putative kinetoplast DNA-associated protein	Trypanosoma cruzi	87.5	87.5	2.11E-09	118	50.1	1443	100	32	4	0	0	1	32	399	430
242	1	SLHVGGSAVYVGGGVDLLSRPGVLDGVSLEAS	SLHVGGSAVYVGGGVDLLSRPGVLDGVSLEAS	1	32	SLHVGGSAVYVGGGVDLLSRPGVLDGVSLEAS	1	32	SLHVGGSAVYVGGGVDLLSRPGVLDGVSLEAS	1	32	EKF99254.1	dispersed gene family protein 1 (DGF-1), putative, partial	Trypanosoma cruzi	90625	90.62	2.37E-10	125	52.8	256	100	32	3	0	0	1	32	38	69
243	1	QRVRVLVGFVGTLIRLAVLAGQQYFGGGKMER	QRVRVLVGFVGTLIRLAVLAGQQYFGGGKMER	1	32	QRVRVLVGFVGTLIRLAVLAGQQYFGGGKMER	1	32	QRVRVLVGFVGTLIRLAVLAGQQYFGGGKMER	1	32	PWU88108.1	putative retrotransposon hot spot (RHS) protein	Trypanosoma cruzi	69697	72.73	1.54E-06	97	42	229	100	33	9	1	1	1	32	11	43
244	1	KNQGMCGSGWAFAAIGKIGGQWFPAGNPLTRL	KNQGMCGSGWAFAAIGKIGGQWFPAGNPLTRL	1	32	KNQGMCGSGWAFAAIGKIGGQWFPAGNPLTRL	1	32	KNQGMCGSGWAFAAIGKIGGQWFPAGNPLTRL	1	32	PWU91890.1	putative cysteine peptidase	Trypanosoma cruzi	87.5	87.5	1.67E-13	149	62	467	100	32	4	0	0	1	32	139	170
245	1	FHRHLLNKDCRGASVPFAEGMWPGPAQPPWTS	FHRHLLNKDCRGASVPFAEGMWPGPAQPPWTS	1	32	FHRHLLNKDCRGASVPFAEGMWPGPAQPPWTS	1	32	FHRHLLNKDCRGASVPFAEGMWPGPAQPPWTS	1	32	XP_820411.1	hypothetical protein	Trypanosoma cruzi strain CL Brener	64286	78.57	2.11E-07	103	44.3	197	88	28	10	0	0	1	28	141	168
246	1	GGDGSAGDGPIEGRRPVTGLFPRGTQRNCGRN	GGDGSAGDGPIEGRRPVTGLFPRGTQRNCGRN	1	32	GGDGSAGDGPIEGRRPVTGLFPRGTQRNCGRN	1	32	GGDGSAGDGPIEGRRPVTGLFPRGTQRNCGRN	1	32	EKG03408.1	hypothetical protein TCSYLVIO_005547	Trypanosoma cruzi	80	85	2.91E-05	88	38.5	328	63	20	4	0	0	1	20	233	252
247	1	VYNAGWDHVVEVPGGGGIEWGVGRGKHRSHGL	VYNAGWDHVVEVPGGGGIEWGVGRGKHRSHGL	1	32	VYNAGWDHVVEVPGGGGIEWGVGRGKHRSHGL	1	32	VYNAGWDHVVEVPGGGGIEWGVGRGKHRSHGL	1	32	PWU85488.1	putative retrotransposon hot spot protein (RHS,)	Trypanosoma cruzi	64516	64.52	1.63E-07	105	45.1	324	97	31	11	0	0	1	31	270	300
248	1	DEGLWGGAHISSPLVLLFFAVGPADTRSAPHT	DEGLWGGAHISSPLVLLFFAVGPADTRSAPHT	1	32	DEGLWGGAHISSPLVLLFFAVGPADTRSAPHT	1	32	DEGLWGGAHISSPLVLLFFAVGPADTRSAPHT	1	32	XP_820748.1	hypothetical protein	Trypanosoma cruzi strain CL Brener	75758	75.76	1.89E-08	111	47.4	221	100	33	7	1	1	1	32	107	139
249	1	DDDPTVVTVGGDTVRGDGPPQTPEGGLSSGED	DDDPTVVTVGGDTVRGDGPPQTPEGGLSSGED	1	32	DDDPTVVTVGGDTVRGDGPPQTPEGGLSSGED	1	32	DDDPTVVTVGGDTVRGDGPPQTPEGGLSSGED	1	32	PWU86934.1	putative trans-sialidase, Group V	Trypanosoma cruzi	93.75	93.75	6.60E-13	144	60.1	901	100	32	2	0	0	1	32	805	836
250	1	EGDCGVVPGQAGEEALVTGPGYFNDSQRQATK	EGDCGVVPGQAGEEALVTGPGYFNDSQRQATK	1	32	EGDCGVVPGQAGEEALVTGPGYFNDSQRQATK	1	32	EGDCGVVPGQAGEEALVTGPGYFNDSQRQATK	1	32	PWU85986.1	putative heat shock protein 70 (hsp70)	Trypanosoma cruzi	72727	72.73	6.30E-07	100	43.1	236	100	33	8	1	1	1	32	129	161
251	1	ETCDALLSQYGLLRGKLATQHCDDNHDGDKDE	ETCDALLSQYGLLRGKLATQHCDDNHDGDKDE	1	32	ETCDALLSQYGLLRGKLATQHCDDNHDGDKDE	1	32	ETCDALLSQYGLLRGKLATQHCDDNHDGDKDE	1	32	PWV00786.1	putative cation transporter	Trypanosoma cruzi	90625	93.75	4.61E-17	168	69.3	162	100	32	3	0	0	1	32	5	36
252	1	HGSRHTNTQPCPKTNKQMEEGEANRSGTKGPT	HGSRHTNTQPCPKTNKQMEEGEANRSGTKGPT	1	32	HGSRHTNTQPCPKTNKQMEEGEANRSGTKGPT	1	32	HGSRHTNTQPCPKTNKQMEEGEANRSGTKGPT	1	32	EKG00385.1	hypothetical protein TCSYLVIO_008674, partial	Trypanosoma cruzi	81.25	87.5	5.21E-11	130	54.7	269	100	32	6	0	0	1	32	42	73
253	1	SPPPRGDGSLPFLRSRRHLFRFRDWVQWVKKR	SPPPRGDGSLPFLRSRRHLFRFRDWVQWVKKR	1	32	SPPPRGDGSLPFLRSRRHLFRFRDWVQWVKKR	1	32	SPPPRGDGSLPFLRSRRHLFRFRDWVQWVKKR	1	32	EKG00001.1	hypothetical protein TCSYLVIO_009075	Trypanosoma cruzi	89286	89.29	1.21E-10	128	53.9	463	88	28	3	0	0	5	32	321	348
254	1	PFLGGLDSYEKRQLANALSSRGFSPVNTLFPTV	PFLGGLDSYEKRQLANALSSRGFSPVNTLFPTV	1	33	PFLGGLDSYEKRQLANALSSRGFSPVNTLFPTV	1	33	PFLGGLDSYEKRQLANALSSRGFSPVNTLFPTV	1	33	XP_817459.1	protein kinase A regulatory subunit	Trypanosoma cruzi strain CL Brener	84	88	3.25E-08	110	47	503	76	25	4	0	0	1	25	363	387
255	1	FIRVKHPTVSEAPGPGAKITWKQKAQLPCPCAH	FIRVKHPTVSEAPGPGAKITWKQKAQLPCPCAH	1	33	FIRVKHPTVSEAPGPGAKITWKQKAQLPCPCAH	1	33	FIRVKHPTVSEAPGPGAKITWKQKAQLPCPCAH	1	33	XP_817195.1	hypothetical protein	Trypanosoma cruzi strain CL Brener	67857	71.43	2.42E-05	89	38.9	576	85	28	9	0	0	1	28	247	274
256	1	PRGGGPATSVSEGGSVTGNGKEVKKKTRVMILA	PRGGGPATSVSEGGSVTGNGKEVKKKTRVMILA	1	33	PRGGGPATSVSEGGSVTGNGKEVKKKTRVMILA	1	33	PRGGGPATSVSEGGSVTGNGKEVKKKTRVMILA	1	33	EKG08022.1	hypothetical protein TCSYLVIO_000840	Trypanosoma cruzi	65385	84.62	3.61E-06	95	41.2	937	79	26	9	0	0	1	26	888	913
257	1	PSVRMHRAENLGLRGQIPLGAINGPNQFFSRRM	PSVRMHRAENLGLRGQIPLGAINGPNQFFSRRM	1	33	PSVRMHRAENLGLRGQIPLGAINGPNQFFSRRM	1	33	PSVRMHRAENLGLRGQIPLGAINGPNQFFSRRM	1	33	PWU86296.1	Flagellum attachment zone protein 14	Trypanosoma cruzi	72727	78.79	1.46E-09	120	50.8	414	100	33	9	0	0	1	33	361	393
258	1	EETALYPMFVGRNEIFFYGGVLDGVCARVLLEV	EETALYPMFVGRNEIFFYGGVLDGVCARVLLEV	1	33	EETALYPMFVGRNEIFFYGGVLDGVCARVLLEV	1	33	EETALYPMFVGRNEIFFYGGVLDGVCARVLLEV	1	33	EKG00003.1	hypothetical protein TCSYLVIO_009070	Trypanosoma cruzi	81818	81.82	1.50E-11	134	56.2	2751	100	33	6	0	0	1	33	422	454
259	1	NPLLSEPPEVEDVKGFGTPRRERDKVGGVRLLP	NPLLSEPPEVEDVKGFGTPRRERDKVGGVRLLP	1	33	NPLLSEPPEVEDVKGFGTPRRERDKVGGVRLLP	1	33	NPLLSEPPEVEDVKGFGTPRRERDKVGGVRLLP	1	33	XP_816737.1	protein kinase	Trypanosoma cruzi strain CL Brener	67857	78.57	6.10E-06	93	40.4	622	85	28	9	0	0	1	28	436	463
260	1	AFLQGMRPRHRPSVWSAGNGFRFWGPALKGSRG	AFLQGMRPRHRPSVWSAGNGFRFWGPALKGSRG	1	33	AFLQGMRPRHRPSVWSAGNGFRFWGPALKGSRG	1	33	AFLQGMRPRHRPSVWSAGNGFRFWGPALKGSRG	1	33	EKG06057.1	hypothetical protein TCSYLVIO_002860	Trypanosoma cruzi	80	85	1.13E-05	91	39.7	806	61	20	4	0	0	1	20	784	803
261	1	AEQVQSEGAGSPVGVPPNPGTPPHHRGAKKSAG	AEQVQSEGAGSPVGVPPNPGTPPHHRGAKKSAG	1	33	AEQVQSEGAGSPVGVPPNPGTPPHHRGAKKSAG	1	33	AEQVQSEGAGSPVGVPPNPGTPPHHRGAKKSAG	1	33	PWU90116.1	hypothetical protein C4B63_53g211	Trypanosoma cruzi	63636	69.7	1.70E-06	97	42	262	100	33	12	0	0	1	33	205	237
262	1	SNSEAGDEGHAIAAFTPLYDVRKQNWGMLQPPR	SNSEAGDEGHAIAAFTPLYDVRKQNWGMLQPPR	1	33	SNSEAGDEGHAIAAFTPLYDVRKQNWGMLQPPR	1	33	SNSEAGDEGHAIAAFTPLYDVRKQNWGMLQPPR	1	33	XP_805355.1	protein kinase, partial	Trypanosoma cruzi strain CL Brener	77778	81.48	1.57E-07	105	45.1	340	82	27	6	0	0	1	27	166	192
263	1	APCYERGVHANGNQVSGMDGTVNVTDVLKMLMV	APCYERGVHANGNQVSGMDGTVNVTDVLKMLMV	1	33	APCYERGVHANGNQVSGMDGTVNVTDVLKMLMV	1	33	APCYERGVHANGNQVSGMDGTVNVTDVLKMLMV	1	33	EKG01419.1	hypothetical protein TCSYLVIO_007584	Trypanosoma cruzi	85	95	3.86E-05	87	38.1	857	61	20	3	0	0	14	33	679	698
264	1	GDWWEPDAEGHSGRWERRPDPADGGAAAPVPLG	GDWWEPDAEGHSGRWERRPDPADGGAAAPVPLG	1	33	GDWWEPDAEGHSGRWERRPDPADGGAAAPVPLG	1	33	GDWWEPDAEGHSGRWERRPDPADGGAAAPVPLG	1	33	EKG02097.1	dispersed gene family protein 1 (DGF-1), putative, partial	Trypanosoma cruzi	84848	84.85	9.83E-06	91	39.7	200	100	33	5	0	0	1	33	79	111
265	1	SLHTNGGGTAWAQVNVGPGSCLATPRYGYSPYW	SLHTNGGGTAWAQVNVGPGSCLATPRYGYSPYW	1	33	SLHTNGGGTAWAQVNVGPGSCLATPRYGYSPYW	1	33	SLHTNGGGTAWAQVNVGPGSCLATPRYGYSPYW	1	33	XP_806202.1	hypothetical protein	Trypanosoma cruzi strain CL Brener	80952	85.71	9.56E-07	99	42.7	520	64	21	4	0	0	13	33	350	370
266	1	AVLTGGSGPFIRSHLGGQRAAGGADETPPVQHV	AVLTGGSGPFIRSHLGGQRAAGGADETPPVQHV	1	33	AVLTGGSGPFIRSHLGGQRAAGGADETPPVQHV	1	33	AVLTGGSGPFIRSHLGGQRAAGGADETPPVQHV	1	33	EKG06255.1	hypothetical protein TCSYLVIO_002647	Trypanosoma cruzi	85185	85.19	2.66E-07	103	44.3	359	82	27	4	0	0	1	27	261	287
267	1	TQRNPPHISCACCERGLDPEQPSTTAEKTLSKK	TQRNPPHISCACCERGLDPEQPSTTAEKTLSKK	1	33	TQRNPPHISCACCERGLDPEQPSTTAEKTLSKK	1	33	TQRNPPHISCACCERGLDPEQPSTTAEKTLSKK	1	33	PWU97044.1	hypothetical protein C4B63_17g248	Trypanosoma cruzi	68966	72.41	7.40E-07	100	43.1	2382	88	29	9	0	0	5	33	2311	2339
268	1	AAFLSNFVEDGIKWAQFDLAGPGMGGEKPKGFQ	AAFLSNFVEDGIKWAQFDLAGPGMGGEKPKGFQ	1	33	AAFLSNFVEDGIKWAQFDLAGPGMGGEKPKGFQ	1	33	AAFLSNFVEDGIKWAQFDLAGPGMGGEKPKGFQ	1	33	PWU97292.1	putative cytosolic leucyl aminopeptidase	Trypanosoma cruzi	84848	93.94	4.75E-15	159	65.9	290	100	33	5	0	0	1	33	171	203
269	1	SIPPQEGGDDNTGTVVQRGTVKWEGKGKLTPRQ	SIPPQEGGDDNTGTVVQRGTVKWEGKGKLTPRQ	1	33	SIPPQEGGDDNTGTVVQRGTVKWEGKGKLTPRQ	1	33	SIPPQEGGDDNTGTVVQRGTVKWEGKGKLTPRQ	1	33	EKG05988.1	hypothetical protein TCSYLVIO_002929	Trypanosoma cruzi	68966	79.31	8.91E-06	92	40	964	88	29	9	0	0	1	29	43	71
270	1	CHLVVPASHPSHPCQKPQGGGLIQLTLGPGLLL	CHLVVPASHPSHPCQKPQGGGLIQLTLGPGLLL	1	33	CHLVVPASHPSHPCQKPQGGGLIQLTLGPGLLL	1	33	CHLVVPASHPSHPCQKPQGGGLIQLTLGPGLLL	1	33	EKG04514.1	serine/threonine-protein kinase Nek1, putative,protein kinase, putative	Trypanosoma cruzi	74194	74.19	6.17E-10	122	51.6	499	94	31	8	0	0	1	31	267	297
271	1	VEKKKKKFNPPLHLPGNSTWCPGLVLFAREEANG	VEKKKKKFNPPLHLPGNSTWCPGLVLFAREEANG	1	34	VEKKKKKFNPPLHLPGNSTWCPGLVLFAREEANG	1	34	VEKKKKKFNPPLHLPGNSTWCPGLVLFAREEANG	1	34	EKF98876.1	hypothetical protein TCSYLVIO_010220, partial	Trypanosoma cruzi	77273	77.27	3.15E-06	95	41.2	218	65	22	5	0	0	11	32	67	88
272	1	GEAEGCPRNSLELPGGSGCKAIWRWIRRHQPVRG	GEAEGCPRNSLELPGGSGCKAIWRWIRRHQPVRG	1	34	GEAEGCPRNSLELPGGSGCKAIWRWIRRHQPVRG	1	34	GEAEGCPRNSLELPGGSGCKAIWRWIRRHQPVRG	1	34	PWU90949.1	putative retrotransposon hot spot (RHS) protein	Trypanosoma cruzi	69697	75.76	8.07E-10	122	51.6	308	97	33	10	0	0	1	33	2	34
273	1	DANRGASAAEPAGAGKPLGKRPGKKKAFLPPIII	DANRGASAAEPAGAGKPLGKRPGKKKAFLPPIII	1	34	DANRGASAAEPAGAGKPLGKRPGKKKAFLPPIII	1	34	DANRGASAAEPAGAGKPLGKRPGKKKAFLPPIII	1	34	XP_816478.1	calpain cysteine peptidase	Trypanosoma cruzi strain CL Brener	79167	79.17	1.12E-06	99	42.7	1592	71	24	5	0	0	11	34	1484	1507
274	1	NNTLGLGCCGGAAGVKGVSSKSCPFAGVEIVKLI	NNTLGLGCCGGAAGVKGVSSKSCPFAGVEIVKLI	1	34	NNTLGLGCCGGAAGVKGVSSKSCPFAGVEIVKLI	1	34	NNTLGLGCCGGAAGVKGVSSKSCPFAGVEIVKLI	1	34	XP_817303.1	phosphatidylinositol-4-phosphate 5-kinase alpha	Trypanosoma cruzi strain CL Brener	80952	85.71	1.22E-05	91	39.7	475	62	21	4	0	0	1	21	99	119
275	1	RGMLSTARGRLACITLREHVFFSAVWQPNLHAVK	RGMLSTARGRLACITLREHVFFSAVWQPNLHAVK	1	34	RGMLSTARGRLACITLREHVFFSAVWQPNLHAVK	1	34	RGMLSTARGRLACITLREHVFFSAVWQPNLHAVK	1	34	EKG04847.1	hypothetical protein TCSYLVIO_004086	Trypanosoma cruzi	94118	94.12	4.52E-16	168	69.3	1014	100	34	2	0	0	1	34	812	845
276	1	ERHPGLRVRGWSALGGGVPCDLKSAKNKFSHFYI	ERHPGLRVRGWSALGGGVPCDLKSAKNKFSHFYI	1	34	ERHPGLRVRGWSALGGGVPCDLKSAKNKFSHFYI	1	34	ERHPGLRVRGWSALGGGVPCDLKSAKNKFSHFYI	1	34	EKG00576.1	trans-sialidase, putative, partial	Trypanosoma cruzi	78261	82.61	5.03E-07	101	43.5	367	68	23	5	0	0	1	23	340	362
277	1	HVLMFGEAGAPHAGAWARWGPTPERDTRWDVNLH	HVLMFGEAGAPHAGAWARWGPTPERDTRWDVNLH	1	34	HVLMFGEAGAPHAGAWARWGPTPERDTRWDVNLH	1	34	HVLMFGEAGAPHAGAWARWGPTPERDTRWDVNLH	1	34	XP_821713.1	hypothetical protein	Trypanosoma cruzi strain CL Brener	68	76	3.94E-05	87	38.1	213	74	25	8	0	0	4	28	1	25
278	1	YLLCGTRPSDLRGKDRFTRKFYTVRNWFTSQGQG	YLLCGTRPSDLRGKDRFTRKFYTVRNWFTSQGQG	1	34	YLLCGTRPSDLRGKDRFTRKFYTVRNWFTSQGQG	1	34	YLLCGTRPSDLRGKDRFTRKFYTVRNWFTSQGQG	1	34	PWU99021.1	hypothetical protein C4B63_10g430	Trypanosoma cruzi	82353	88.24	4.34E-15	154	63.9	156	100	34	6	0	0	1	34	120	153
279	1	IERLRRRQHSFADGVAGKPNFSSDEEAPVVGDDD	IERLRRRQHSFADGVAGKPNFSSDEEAPVVGDDD	1	34	IERLRRRQHSFADGVAGKPNFSSDEEAPVVGDDD	1	34	IERLRRRQHSFADGVAGKPNFSSDEEAPVVGDDD	1	34	XP_815595.1	hypothetical protein	Trypanosoma cruzi strain CL Brener	94118	97.06	1.30E-16	172	70.9	524	100	34	2	0	0	1	34	366	399
280	1	NEGTQRQQPPTMRREKPPPPTPPAHRYSPREMAK	NEGTQRQQPPTMRREKPPPPTPPAHRYSPREMAK	1	34	NEGTQRQQPPTMRREKPPPPTPPAHRYSPREMAK	1	34	NEGTQRQQPPTMRREKPPPPTPPAHRYSPREMAK	1	34	EKF29000.1	hypothetical protein MOQ_007232, partial	Trypanosoma cruzi marinkellei	70588	79.41	1.01E-07	106	45.4	219	97	34	9	1	1	2	34	26	59
281	1	RIRDVIESQLALQPSGFLPGNSPPDQLLQIRAAL	RIRDVIESQLALQPSGFLPGNSPPDQLLQIRAAL	1	34	RIRDVIESQLALQPSGFLPGNSPPDQLLQIRAAL	1	34	RIRDVIESQLALQPSGFLPGNSPPDQLLQIRAAL	1	34	EKG07810.1	hypothetical protein TCSYLVIO_001057	Trypanosoma cruzi	94118	97.06	2.28E-15	160	66.2	253	100	34	2	0	0	1	34	96	129
282	1	AWRSRDPVSVGARTNGKRGTLEIAATPPFNLPLQ	AWRSRDPVSVGARTNGKRGTLEIAATPPFNLPLQ	1	34	AWRSRDPVSVGARTNGKRGTLEIAATPPFNLPLQ	1	34	AWRSRDPVSVGARTNGKRGTLEIAATPPFNLPLQ	1	34	PWU88617.1	putative DNA repair and recombination helicase protein PIF2	Trypanosoma cruzi	85714	85.71	5.19E-06	94	40.8	1051	62	21	3	0	0	1	21	169	189
283	1	SLFLSCGPRHARYLWPYGLFPHSAIPHGRLGGKY	SLFLSCGPRHARYLWPYGLFPHSAIPHGRLGGKY	1	34	SLFLSCGPRHARYLWPYGLFPHSAIPHGRLGGKY	1	34	SLFLSCGPRHARYLWPYGLFPHSAIPHGRLGGKY	1	34	PWU84738.1	TcC31.12	Trypanosoma cruzi	77273	77.27	5.84E-06	93	40.4	251	65	22	5	0	0	2	23	222	243
284	1	KGETPLELFGFCFGACGRVVEEGPVRRRSARNLV	KGETPLELFGFCFGACGRVVEEGPVRRRSARNLV	1	34	KGETPLELFGFCFGACGRVVEEGPVRRRSARNLV	1	34	KGETPLELFGFCFGACGRVVEEGPVRRRSARNLV	1	34	XP_802171.1	trans-sialidase, partial	Trypanosoma cruzi strain CL Brener	100	100	2.07E-07	104	44.7	274	50	17	0	0	0	1	17	178	194
285	1	PVQHPDHWFVERFRGRGADPWAANYAPLGTPNFR	PVQHPDHWFVERFRGRGADPWAANYAPLGTPNFR	1	34	PVQHPDHWFVERFRGRGADPWAANYAPLGTPNFR	1	34	PVQHPDHWFVERFRGRGADPWAANYAPLGTPNFR	1	34	XP_816065.1	hypothetical protein	Trypanosoma cruzi strain CL Brener	89474	94.74	4.45E-08	109	46.6	990	56	19	2	0	0	1	19	826	844
286	1	GAKKGSKKTSAGNDDPAPHPPEAQRLGQKSHRDI	GAKKGSKKTSAGNDDPAPHPPEAQRLGQKSHRDI	1	34	GAKKGSKKTSAGNDDPAPHPPEAQRLGQKSHRDI	1	34	GAKKGSKKTSAGNDDPAPHPPEAQRLGQKSHRDI	1	34	EKF98510.1	mitochondrial DNA polymerase beta-PAK, putative	Trypanosoma cruzi	82353	82.35	1.79E-12	141	58.9	629	100	34	6	0	0	1	34	260	293
287	1	AAGVVVWGILPVCGQTAGAEMGVFARGLSFPFCQ	AAGVVVWGILPVCGQTAGAEMGVFARGLSFPFCQ	1	34	AAGVVVWGILPVCGQTAGAEMGVFARGLSFPFCQ	1	34	AAGVVVWGILPVCGQTAGAEMGVFARGLSFPFCQ	1	34	EKG06785.1	hypothetical protein TCSYLVIO_002099, partial	Trypanosoma cruzi	83333	83.33	8.84E-07	99	42.7	507	71	24	4	0	0	1	24	10	33
288	1	VAGMKGRSDAAERKGRSGFSDAKMEPRGAKGVLQ	VAGMKGRSDAAERKGRSGFSDAKMEPRGAKGVLQ	1	34	VAGMKGRSDAAERKGRSGFSDAKMEPRGAKGVLQ	1	34	VAGMKGRSDAAERKGRSGFSDAKMEPRGAKGVLQ	1	34	EKG03639.1	dynein light intermediate chain, putative	Trypanosoma cruzi	90323	90.32	2.69E-12	140	58.5	422	91	31	3	0	0	4	34	1	31
289	1	SSPHFCAEDWAAGSSSAMFGRRSMTRTGDLWEGD	SSPHFCAEDWAAGSSSAMFGRRSMTRTGDLWEGD	1	34	SSPHFCAEDWAAGSSSAMFGRRSMTRTGDLWEGD	1	34	SSPHFCAEDWAAGSSSAMFGRRSMTRTGDLWEGD	1	34	XP_815466.1	hypothetical protein	Trypanosoma cruzi strain CL Brener	83871	87.1	1.89E-12	138	57.8	180	91	31	5	0	0	3	33	68	98
290	1	SKEDEAWPFSSRSPSFSRLELLLARPQQVGHYLLF	SKEDEAWPFSSRSPSFSRLELLLARPQQVGHYLLF	1	35	SKEDEAWPFSSRSPSFSRLELLLARPQQVGHYLLF	1	35	SKEDEAWPFSSRSPSFSRLELLLARPQQVGHYLLF	1	35	EKF32054.1	hypothetical protein MOQ_004103	Trypanosoma cruzi marinkellei	61765	70.59	8.25E-06	92	40	712	97	34	12	1	1	1	34	104	136
291	1	DALSGRREASLGGQQGTELVTQPRRAWGVTTALAA	DALSGRREASLGGQQGTELVTQPRRAWGVTTALAA	1	35	DALSGRREASLGGQQGTELVTQPRRAWGVTTALAA	1	35	DALSGRREASLGGQQGTELVTQPRRAWGVTTALAA	1	35	XP_820682.1	hypothetical protein	Trypanosoma cruzi strain CL Brener	62857	77.14	1.11E-07	104	44.7	135	100	35	13	0	0	1	35	41	75
292	1	ESFRAVYADWRTLVVPFSEWCASGLMLQGTLKGVT	ESFRAVYADWRTLVVPFSEWCASGLMLQGTLKGVT	1	35	ESFRAVYADWRTLVVPFSEWCASGLMLQGTLKGVT	1	35	ESFRAVYADWRTLVVPFSEWCASGLMLQGTLKGVT	1	35	EKG08056.1	receptor-type adenylate cyclase, putative, partial	Trypanosoma cruzi	85714	88.57	3.72E-14	148	61.6	161	100	35	5	0	0	1	35	106	140
293	1	NVAVRLVKCFPWGGLRFFSHGVRCARASPGFFIGV	NVAVRLVKCFPWGGLRFFSHGVRCARASPGFFIGV	1	35	NVAVRLVKCFPWGGLRFFSHGVRCARASPGFFIGV	1	35	NVAVRLVKCFPWGGLRFFSHGVRCARASPGFFIGV	1	35	PWU93579.1	putative ATP-dependent DEAD/H RNA helicase	Trypanosoma cruzi	77273	77.27	3.00E-05	88	38.5	196	63	22	5	0	0	1	22	175	196
294	1	EARQSWVWRGINCGNVGKGQGKVDSKKEKGDHALS	EARQSWVWRGINCGNVGKGQGKVDSKKEKGDHALS	1	35	EARQSWVWRGINCGNVGKGQGKVDSKKEKGDHALS	1	35	EARQSWVWRGINCGNVGKGQGKVDSKKEKGDHALS	1	35	PWU83636.1	hypothetical protein C4B63_301g7	Trypanosoma cruzi	90476	90.48	5.27E-06	94	40.8	458	60	21	2	0	0	15	35	152	172
295	1	HVRLFTYPVVPQEAFPQVPQIPVTLGGKKPSPAIA	HVRLFTYPVVPQEAFPQVPQIPVTLGGKKPSPAIA	1	35	HVRLFTYPVVPQEAFPQVPQIPVTLGGKKPSPAIA	1	35	HVRLFTYPVVPQEAFPQVPQIPVTLGGKKPSPAIA	1	35	EKF99173.1	hypothetical protein TCSYLVIO_009916	Trypanosoma cruzi	100	100	9.33E-06	92	40	209	49	17	0	0	0	1	17	185	201
296	1	CSEGTPHTQPSGGDRAQRKGGGGGRSERRRPNMSG	CSEGTPHTQPSGGDRAQRKGGGGGRSERRRPNMSG	1	35	CSEGTPHTQPSGGDRAQRKGGGGGRSERRRPNMSG	1	35	CSEGTPHTQPSGGDRAQRKGGGGGRSERRRPNMSG	1	35	PWU85228.1	putative trans-sialidase, Group V	Trypanosoma cruzi	71429	71.43	4.55E-07	102	43.9	872	97	35	9	1	1	1	34	56	90
297	1	LGWGGTQGNIFASILIAVFVSLPLRALPVSCLERG	LGWGGTQGNIFASILIAVFVSLPLRALPVSCLERG	1	35	LGWGGTQGNIFASILIAVFVSLPLRALPVSCLERG	1	35	LGWGGTQGNIFASILIAVFVSLPLRALPVSCLERG	1	35	EKF39514.1	hypothetical protein MOQ_000257, partial	Trypanosoma cruzi marinkellei	82353	85.29	8.89E-12	133	55.8	167	97	34	6	0	0	1	34	79	112
298	1	TGNSIGGPGEKNGVRPQVKKEVWNPKKNKPPEMNW	TGNSIGGPGEKNGVRPQVKKEVWNPKKNKPPEMNW	1	35	TGNSIGGPGEKNGVRPQVKKEVWNPKKNKPPEMNW	1	35	TGNSIGGPGEKNGVRPQVKKEVWNPKKNKPPEMNW	1	35	PWU88410.1	Mucin-associated surface protein (MASP)	Trypanosoma cruzi	65625	75	4.91E-06	94	40.8	637	91	32	11	0	0	1	32	326	357
299	1	GPTHARGGGKCTRKSPPRFMAWGVSAPAFPQPNLE	GPTHARGGGKCTRKSPPRFMAWGVSAPAFPQPNLE	1	35	GPTHARGGGKCTRKSPPRFMAWGVSAPAFPQPNLE	1	35	GPTHARGGGKCTRKSPPRFMAWGVSAPAFPQPNLE	1	35	EKG02257.1	trans-sialidase, putative	Trypanosoma cruzi	66667	69.7	2.18E-07	103	44.3	202	94	33	10	1	1	3	35	131	162
300	1	IAWPRAKNRDAPFELNVPFLHFPLIFPLVWGGPFP	IAWPRAKNRDAPFELNVPFLHFPLIFPLVWGGPFP	1	35	IAWPRAKNRDAPFELNVPFLHFPLIFPLVWGGPFP	1	35	IAWPRAKNRDAPFELNVPFLHFPLIFPLVWGGPFP	1	35	EKG08258.1	ribonuclease, putative, partial	Trypanosoma cruzi	61765	64.71	7.07E-08	106	45.4	157	97	34	13	0	0	1	34	71	104
301	1	TGGRRSGRGEWGGPKPPSKRIFFISQKGERTGFIA	TGGRRSGRGEWGGPKPPSKRIFFISQKGERTGFIA	1	35	TGGRRSGRGEWGGPKPPSKRIFFISQKGERTGFIA	1	35	TGGRRSGRGEWGGPKPPSKRIFFISQKGERTGFIA	1	35	EKF98094.1	trans-sialidase, putative, partial	Trypanosoma cruzi	60	71.43	3.33E-05	88	38.5	229	100	35	14	0	0	1	35	77	111
302	1	LYVHGCGDSPSLTSSPVPSPPGTSATCSHLALYTD	LYVHGCGDSPSLTSSPVPSPPGTSATCSHLALYTD	1	35	LYVHGCGDSPSLTSSPVPSPPGTSATCSHLALYTD	1	35	LYVHGCGDSPSLTSSPVPSPPGTSATCSHLALYTD	1	35	EKF28706.1	hypothetical protein MOQ_007538	Trypanosoma cruzi marinkellei	65714	68.57	3.30E-06	95	41.2	260	100	35	12	0	0	1	35	190	224
303	1	SVPEEHRSSRKASGAVPEGGEYPGEADAEDGHAPE	SVPEEHRSSRKASGAVPEGGEYPGEADAEDGHAPE	1	35	SVPEEHRSSRKASGAVPEGGEYPGEADAEDGHAPE	1	35	SVPEEHRSSRKASGAVPEGGEYPGEADAEDGHAPE	1	35	EKG04822.1	hypothetical protein TCSYLVIO_004114	Trypanosoma cruzi	94286	94.29	9.08E-15	158	65.5	610	100	35	2	0	0	1	35	398	432
304	1	SCGGNSWWGGDGNGGEGGETKKSWTYNEVGKPLEK	SCGGNSWWGGDGNGGEGGETKKSWTYNEVGKPLEK	1	35	SCGGNSWWGGDGNGGEGGETKKSWTYNEVGKPLEK	1	35	SCGGNSWWGGDGNGGEGGETKKSWTYNEVGKPLEK	1	35	PWU83168.1	putative retrotransposon hot spot protein (RHS,)	Trypanosoma cruzi	62.5	71.88	2.49E-06	96	41.6	230	74	32	6	1	6	1	26	195	226
305	1	CSSDEKCACRIGDQAIPQGGPTDHLADQKQSWGEV	CSSDEKCACRIGDQAIPQGGPTDHLADQKQSWGEV	1	35	CSSDEKCACRIGDQAIPQGGPTDHLADQKQSWGEV	1	35	CSSDEKCACRIGDQAIPQGGPTDHLADQKQSWGEV	1	35	XP_807850.1	trans-sialidase	Trypanosoma cruzi strain CL Brener	65385	76.92	1.33E-05	91	39.7	875	74	26	9	0	0	1	26	154	179
306	1	VSPDLTTPNTTDVCQAVGKHHGPSAPAPAAKEPTN	VSPDLTTPNTTDVCQAVGKHHGPSAPAPAAKEPTN	1	35	VSPDLTTPNTTDVCQAVGKHHGPSAPAPAAKEPTN	1	35	VSPDLTTPNTTDVCQAVGKHHGPSAPAPAAKEPTN	1	35	EKF99624.1	hypothetical protein TCSYLVIO_009453, partial	Trypanosoma cruzi	60714	75	4.94E-05	87	38.1	243	80	28	11	0	0	1	28	194	221
307	1	GSPRKGKVRGIWARGRPHLAVRDCPNQCRFCNISP	GSPRKGKVRGIWARGRPHLAVRDCPNQCRFCNISP	1	35	GSPRKGKVRGIWARGRPHLAVRDCPNQCRFCNISP	1	35	GSPRKGKVRGIWARGRPHLAVRDCPNQCRFCNISP	1	35	PWV01947.1	hypothetical protein C4B63_3g758	Trypanosoma cruzi	81818	86.36	3.81E-07	102	43.9	819	63	22	4	0	0	14	35	693	714
308	1	PPCHWLCNGGGKISGPSGATCPPLIDGHAFTLCKNL	PPCHWLCNGGGKISGPSGATCPPLIDGHAFTLCKNL	1	36	PPCHWLCNGGGKISGPSGATCPPLIDGHAFTLCKNL	1	36	PPCHWLCNGGGKISGPSGATCPPLIDGHAFTLCKNL	1	36	XP_805178.1	hypothetical protein, partial	Trypanosoma cruzi strain CL Brener	76	84	5.75E-08	108	46.2	709	69	25	6	0	0	12	36	271	295
309	1	SVGAHESLQMLIREMGGRGKVRTTLFCPCSDLRGAP	SVGAHESLQMLIREMGGRGKVRTTLFCPCSDLRGAP	1	36	SVGAHESLQMLIREMGGRGKVRTTLFCPCSDLRGAP	1	36	SVGAHESLQMLIREMGGRGKVRTTLFCPCSDLRGAP	1	36	EKG03928.1	short-chain dehydrogenase, putative	Trypanosoma cruzi	91667	91.67	6.19E-16	166	68.6	340	100	36	3	0	0	1	36	211	246
310	1	RRGAQGRRHGGGGGGPGGQVGRETTGPLGGRVQKQT	RRGAQGRRHGGGGGGPGGQVGRETTGPLGGRVQKQT	1	36	RRGAQGRRHGGGGGGPGGQVGRETTGPLGGRVQKQT	1	36	RRGAQGRRHGGGGGGPGGQVGRETTGPLGGRVQKQT	1	36	EKG02366.1	hypothetical protein TCSYLVIO_006609, partial	Trypanosoma cruzi	65714	71.43	3.35E-07	103	44.3	253	97	35	12	0	0	2	36	33	67
311	1	SSRQRNEAEKVTYGGTGGRGIWDTNRSFLLEEFFKD	SSRQRNEAEKVTYGGTGGRGIWDTNRSFLLEEFFKD	1	36	SSRQRNEAEKVTYGGTGGRGIWDTNRSFLLEEFFKD	1	36	SSRQRNEAEKVTYGGTGGRGIWDTNRSFLLEEFFKD	1	36	PWU92860.1	putative retrotransposon hot spot protein (RHS,)	Trypanosoma cruzi	85	90	1.89E-05	90	39.3	441	56	20	3	0	0	17	36	250	269
312	1	GEWKRWGDTIVQAGGRLPGRAGGALTKAGIFPNETE	GEWKRWGDTIVQAGGRLPGRAGGALTKAGIFPNETE	1	36	GEWKRWGDTIVQAGGRLPGRAGGALTKAGIFPNETE	1	36	GEWKRWGDTIVQAGGRLPGRAGGALTKAGIFPNETE	1	36	PWU97216.1	hypothetical protein C4B63_16g20	Trypanosoma cruzi	76	84	5.44E-06	94	40.8	313	69	25	6	0	0	12	36	168	192
313	1	YDATGGLTLRFWGGGGGHEFCVRCFVRDGGRYHAVP	YDATGGLTLRFWGGGGGHEFCVRCFVRDGGRYHAVP	1	36	YDATGGLTLRFWGGGGGHEFCVRCFVRDGGRYHAVP	1	36	YDATGGLTLRFWGGGGGHEFCVRCFVRDGGRYHAVP	1	36	XP_821740.1	hypothetical protein	Trypanosoma cruzi strain CL Brener	73913	78.26	1.64E-06	98	42.4	988	64	23	6	0	0	1	23	404	426
314	1	TPTHRWRRGKQTGGAPRPHPMNIRGGRSVGPTPPTE	TPTHRWRRGKQTGGAPRPHPMNIRGGRSVGPTPPTE	1	36	TPTHRWRRGKQTGGAPRPHPMNIRGGRSVGPTPPTE	1	36	TPTHRWRRGKQTGGAPRPHPMNIRGGRSVGPTPPTE	1	36	EKG00689.1	hypothetical protein TCSYLVIO_008351, partial	Trypanosoma cruzi	60526	68.42	2.92E-05	89	38.9	298	100	38	12	2	3	1	36	254	290
315	1	AVGSKQKRRAAKPQRGARLGPRERNAATQINSALMP	AVGSKQKRRAAKPQRGARLGPRERNAATQINSALMP	1	36	AVGSKQKRRAAKPQRGARLGPRERNAATQINSALMP	1	36	AVGSKQKRRAAKPQRGARLGPRERNAATQINSALMP	1	36	XP_815834.1	hypothetical protein	Trypanosoma cruzi strain CL Brener	61111	72.22	4.34E-07	99	42.7	130	100	36	14	0	0	1	36	78	113
316	1	QEVLHRQELVHLGRAGGGESEPGADQTGPGGIARTN	QEVLHRQELVHLGRAGGGESEPGADQTGPGGIARTN	1	36	QEVLHRQELVHLGRAGGGESEPGADQTGPGGIARTN	1	36	QEVLHRQELVHLGRAGGGESEPGADQTGPGGIARTN	1	36	PWU83002.1	hypothetical protein C4B63_430g10	Trypanosoma cruzi	79.31	79.31	3.24E-09	115	48.9	166	81	29	6	0	0	1	29	138	166
317	1	LIRGVEAGDKEGAELGGAVTSEKSKQLLSVPTSKGN	LIRGVEAGDKEGAELGGAVTSEKSKQLLSVPTSKGN	1	36	LIRGVEAGDKEGAELGGAVTSEKSKQLLSVPTSKGN	1	36	LIRGVEAGDKEGAELGGAVTSEKSKQLLSVPTSKGN	1	36	EKF98663.1	mucin-associated surface protein (MASP), putative	Trypanosoma cruzi	91667	91.67	6.03E-14	149	62	209	100	36	3	0	0	1	36	24	59
318	1	HAVAVRGVAAVSFYSLFLSLEVESKFFNNESFDYDAP	HAVAVRGVAAVSFYSLFLSLEVESKFFNNESFDYDAP	1	37	HAVAVRGVAAVSFYSLFLSLEVESKFFNNESFDYDAP	1	37	HAVAVRGVAAVSFYSLFLSLEVESKFFNNESFDYDAP	1	37	EKG00876.1	90 kDa surface protein, putative	Trypanosoma cruzi	88889	100	1.91E-06	97	42	238	49	18	2	0	0	20	37	3	20
319	1	YCGVPKDGGGVVSSPPKNEPTAKGGAIGAYRVTLNKN	YCGVPKDGGGVVSSPPKNEPTAKGGAIGAYRVTLNKN	1	37	YCGVPKDGGGVVSSPPKNEPTAKGGAIGAYRVTLNKN	1	37	YCGVPKDGGGVVSSPPKNEPTAKGGAIGAYRVTLNKN	1	37	EKF30138.1	calpain cysteine peptidase	Trypanosoma cruzi marinkellei	63636	66.67	9.55E-06	92	40	729	89	33	12	0	0	5	37	276	308
320	1	GRMTLVHTGINATFRATTERFDRATPKVCCCKTHHWG	GRMTLVHTGINATFRATTERFDRATPKVCCCKTHHWG	1	37	GRMTLVHTGINATFRATTERFDRATPKVCCCKTHHWG	1	37	GRMTLVHTGINATFRATTERFDRATPKVCCCKTHHWG	1	37	XP_820979.1	hypothetical protein	Trypanosoma cruzi strain CL Brener	66667	81.48	2.01E-07	105	45.1	979	73	27	9	0	0	1	27	210	236
321	1	VGTEVVDLDPNEVGYDLDEDGMELRLLEGGQGGKGNA	VGTEVVDLDPNEVGYDLDEDGMELRLLEGGQGGKGNA	1	37	VGTEVVDLDPNEVGYDLDEDGMELRLLEGGQGGKGNA	1	37	VGTEVVDLDPNEVGYDLDEDGMELRLLEGGQGGKGNA	1	37	XP_804292.1	GTP-binding protein	Trypanosoma cruzi strain CL Brener	89189	91.89	8.13E-07	100	43.1	499	100	37	4	0	0	1	37	134	170
322	1	TGPQEGEEDAGNRTTGRSTQSKGYARNFACVAAPLLC	TGPQEGEEDAGNRTTGRSTQSKGYARNFACVAAPLLC	1	37	TGPQEGEEDAGNRTTGRSTQSKGYARNFACVAAPLLC	1	37	TGPQEGEEDAGNRTTGRSTQSKGYARNFACVAAPLLC	1	37	PWU94104.1	putative protein associated with differentiation 4	Trypanosoma cruzi	84211	89.47	2.85E-05	89	38.9	617	51	19	3	0	0	1	19	592	610
323	1	PLPPHNRAPHFHPGPPNYVRVGGQNLTLFLHCDVNHD	PLPPHNRAPHFHPGPPNYVRVGGQNLTLFLHCDVNHD	1	37	PLPPHNRAPHFHPGPPNYVRVGGQNLTLFLHCDVNHD	1	37	PLPPHNRAPHFHPGPPNYVRVGGQNLTLFLHCDVNHD	1	37	XP_802966.1	hypothetical protein	Trypanosoma cruzi strain CL Brener	78261	91.3	1.89E-08	110	47	158	62	23	5	0	0	15	37	6	28
324	1	KERNKRGNQLGEKRGLKGSLKPKEPGVSRGEAKPTKT	KERNKRGNQLGEKRGLKGSLKPKEPGVSRGEAKPTKT	1	37	KERNKRGNQLGEKRGLKGSLKPKEPGVSRGEAKPTKT	1	37	KERNKRGNQLGEKRGLKGSLKPKEPGVSRGEAKPTKT	1	37	EKG02641.1	hypothetical protein TCSYLVIO_006326	Trypanosoma cruzi	81818	90.91	3.19E-05	88	38.5	1266	59	22	4	0	0	16	37	94	115
325	1	DNTGELSENEAPGKKTRVFKKGGSGRGFVAGGDAGGL	DNTGELSENEAPGKKTRVFKKGGSGRGFVAGGDAGGL	1	37	DNTGELSENEAPGKKTRVFKKGGSGRGFVAGGDAGGL	1	37	DNTGELSENEAPGKKTRVFKKGGSGRGFVAGGDAGGL	1	37	EKG00477.1	hypothetical protein TCSYLVIO_008573, partial	Trypanosoma cruzi	56757	70.27	3.49E-08	110	47	263	100	37	16	0	0	1	37	41	77
326	1	HWLCEHSDWNYDVPLHVAYGMKRPREDGGKEQVMEDE	HWLCEHSDWNYDVPLHVAYGMKRPREDGGKEQVMEDE	1	37	HWLCEHSDWNYDVPLHVAYGMKRPREDGGKEQVMEDE	1	37	HWLCEHSDWNYDVPLHVAYGMKRPREDGGKEQVMEDE	1	37	EKG05501.1	hypothetical protein TCSYLVIO_003422	Trypanosoma cruzi	97297	100	2.46E-21	207	84.3	1047	100	37	1	0	0	1	37	719	755
327	1	ETAARATRGRGVFFGIYGGGGTDPCRVVDLRSAMHGE	ETAARATRGRGVFFGIYGGGGTDPCRVVDLRSAMHGE	1	37	ETAARATRGRGVFFGIYGGGGTDPCRVVDLRSAMHGE	1	37	ETAARATRGRGVFFGIYGGGGTDPCRVVDLRSAMHGE	1	37	PWU83550.1	putative retrotransposon hot spot protein (RHS,)	Trypanosoma cruzi	62963	66.67	1.31E-05	91	39.7	359	73	27	10	0	0	11	37	129	155
328	1	ARGGAGGAAQRGGKGPGGANLQGGRGGVFPSAAEFHR	ARGGAGGAAQRGGKGPGGANLQGGRGGVFPSAAEFHR	1	37	ARGGAGGAAQRGGKGPGGANLQGGRGGVFPSAAEFHR	1	37	ARGGAGGAAQRGGKGPGGANLQGGRGGVFPSAAEFHR	1	37	PWV03130.1	putative retrotransposon hot spot protein (RHS,)	Trypanosoma cruzi	60714	67.86	1.18E-05	91	39.7	184	76	28	11	0	0	10	37	144	171
329	1	VMGGEEIPFVVLLPHPNGRRGFGLWAQWPPTPQTMSS	VMGGEEIPFVVLLPHPNGRRGFGLWAQWPPTPQTMSS	1	37	VMGGEEIPFVVLLPHPNGRRGFGLWAQWPPTPQTMSS	1	37	VMGGEEIPFVVLLPHPNGRRGFGLWAQWPPTPQTMSS	1	37	EKG08600.1	hypothetical protein TCSYLVIO_000248	Trypanosoma cruzi	70833	79.17	1.53E-05	90	39.3	181	65	24	7	0	0	1	24	133	156
330	1	EESHHGSYAKPWGGSRGGKPTPVINAGQRFFFFDEEV	EESHHGSYAKPWGGSRGGKPTPVINAGQRFFFFDEEV	1	37	EESHHGSYAKPWGGSRGGKPTPVINAGQRFFFFDEEV	1	37	EESHHGSYAKPWGGSRGGKPTPVINAGQRFFFFDEEV	1	37	XP_815066.1	ATP-dependent DEAD/H RNA helicase, partial	Trypanosoma cruzi strain CL Brener	80952	80.95	3.58E-06	95	41.2	628	57	21	4	0	0	17	37	514	534
331	1	LLSTNHDAVLAAPRDGAGGRQTVQLKRPQPLRDAGFA	LLSTNHDAVLAAPRDGAGGRQTVQLKRPQPLRDAGFA	1	37	LLSTNHDAVLAAPRDGAGGRQTVQLKRPQPLRDAGFA	1	37	LLSTNHDAVLAAPRDGAGGRQTVQLKRPQPLRDAGFA	1	37	PWU88098.1	hypothetical protein C4B63_80g55	Trypanosoma cruzi	67568	67.57	3.04E-08	107	45.8	113	100	37	12	0	0	1	37	12	48
332	1	GGCASGGVGGENNGTPAGRGPQKTIKGGRVEKKKVHS	GGCASGGVGGENNGTPAGRGPQKTIKGGRVEKKKVHS	1	37	GGCASGGVGGENNGTPAGRGPQKTIKGGRVEKKKVHS	1	37	GGCASGGVGGENNGTPAGRGPQKTIKGGRVEKKKVHS	1	37	EKG08167.1	hypothetical protein TCSYLVIO_000692, partial	Trypanosoma cruzi	65789	76.32	9.83E-08	106	45.4	205	100	38	12	1	1	1	37	87	124
333	1	DSDNTRRPLSGACVQGNGPRKGSGEGFFSPKTGGPKN	DSDNTRRPLSGACVQGNGPRKGSGEGFFSPKTGGPKN	1	37	DSDNTRRPLSGACVQGNGPRKGSGEGFFSPKTGGPKN	1	37	DSDNTRRPLSGACVQGNGPRKGSGEGFFSPKTGGPKN	1	37	PWV02383.1	hypothetical protein C4B63_2g107	Trypanosoma cruzi	71875	75	6.24E-08	108	46.2	331	73	32	4	1	5	11	37	21	52
334	1	AATPRERRGRGGGGWGLGGAPLLGKGATPGAGSPGRA	AATPRERRGRGGGGWGLGGAPLLGKGATPGAGSPGRA	1	37	AATPRERRGRGGGGWGLGGAPLLGKGATPGAGSPGRA	1	37	AATPRERRGRGGGGWGLGGAPLLGKGATPGAGSPGRA	1	37	PWU84548.1	putative multidrug resistance protein E	Trypanosoma cruzi	70.37	74.07	3.46E-05	88	38.5	823	73	27	8	0	0	11	37	163	189
335	1	ERKGQLGWDQNMSSTWGQTAPGGMFPALGRGGGGGGG	ERKGQLGWDQNMSSTWGQTAPGGMFPALGRGGGGGGG	1	37	ERKGQLGWDQNMSSTWGQTAPGGMFPALGRGGGGGGG	1	37	ERKGQLGWDQNMSSTWGQTAPGGMFPALGRGGGGGGG	1	37	EKG04295.1	receptor-type adenylate cyclase, putative, partial	Trypanosoma cruzi	63889	63.89	1.74E-07	105	45.1	839	97	36	13	0	0	1	36	759	794
336	1	ACILPFCVRPPPEWPKRADANSFSPRRSQTNPDIPRH	ACILPFCVRPPPEWPKRADANSFSPRRSQTNPDIPRH	1	37	ACILPFCVRPPPEWPKRADANSFSPRRSQTNPDIPRH	1	37	ACILPFCVRPPPEWPKRADANSFSPRRSQTNPDIPRH	1	37	XP_812769.1	hypothetical protein	Trypanosoma cruzi strain CL Brener	67568	75.68	1.25E-09	118	50.1	149	97	37	11	1	1	1	36	17	53
337	1	PPHACSRRGAQGRRQEGVGGCAGGRWAEKHGTPRRKSA	PPHACSRRGAQGRRQEGVGGCAGGRWAEKHGTPRRKSA	1	38	PPHACSRRGAQGRRQEGVGGCAGGRWAEKHGTPRRKSA	1	38	PPHACSRRGAQGRRQEGVGGCAGGRWAEKHGTPRRKSA	1	38	XP_805782.1	hypothetical protein	Trypanosoma cruzi strain CL Brener	76923	76.92	5.09E-11	127	53.5	139	100	39	8	1	1	1	38	85	123
338	1	LAERNRKLFGAATAHGDGSGETGAEDDGTPTAFELDRI	LAERNRKLFGAATAHGDGSGETGAEDDGTPTAFELDRI	1	38	LAERNRKLFGAATAHGDGSGETGAEDDGTPTAFELDRI	1	38	LAERNRKLFGAATAHGDGSGETGAEDDGTPTAFELDRI	1	38	XP_821048.1	hypothetical protein	Trypanosoma cruzi strain CL Brener	84211	89.47	4.63E-16	162	67	160	100	38	6	0	0	1	38	84	121
339	1	GSPPDQGGEGGGGFGVGTGQHPRGTGVAVSGGRQAEPE	GSPPDQGGEGGGGFGVGTGQHPRGTGVAVSGGRQAEPE	1	38	GSPPDQGGEGGGGFGVGTGQHPRGTGVAVSGGRQAEPE	1	38	GSPPDQGGEGGGGFGVGTGQHPRGTGVAVSGGRQAEPE	1	38	EKG00799.1	hypothetical protein TCSYLVIO_008236, partial	Trypanosoma cruzi	71053	73.68	4.91E-12	139	58.2	1815	100	38	11	0	0	1	38	23	60
340	1	NLCRVSPSEAFAFFFPAGNPPISTCQCLATDSCLARTN	NLCRVSPSEAFAFFFPAGNPPISTCQCLATDSCLARTN	1	38	NLCRVSPSEAFAFFFPAGNPPISTCQCLATDSCLARTN	1	38	NLCRVSPSEAFAFFFPAGNPPISTCQCLATDSCLARTN	1	38	EKF32763.1	dispersed gene family protein 1 (DGF-1), putative	Trypanosoma cruzi marinkellei	72	76	4.68E-05	87	38.1	3481	66	25	7	0	0	1	25	1931	1955
341	1	SSTQRAAARGRGKSRPGWRVPGQPPGNQRGNEHRGQGN	SSTQRAAARGRGKSRPGWRVPGQPPGNQRGNEHRGQGN	1	38	SSTQRAAARGRGKSRPGWRVPGQPPGNQRGNEHRGQGN	1	38	SSTQRAAARGRGKSRPGWRVPGQPPGNQRGNEHRGQGN	1	38	PWU83096.1	SLACS reverse transcriptase	Trypanosoma cruzi	76923	84.62	1.81E-05	90	39.3	591	68	26	6	0	0	1	26	566	591
342	1	GTSGIGKSMAAGPSPPNQLGTTMGARPQWLRTLLGVNH	GTSGIGKSMAAGPSPPNQLGTTMGARPQWLRTLLGVNH	1	38	GTSGIGKSMAAGPSPPNQLGTTMGARPQWLRTLLGVNH	1	38	GTSGIGKSMAAGPSPPNQLGTTMGARPQWLRTLLGVNH	1	38	PWU86532.1	putative retrotransposon hot spot protein (RHS,)	Trypanosoma cruzi	65789	68.42	7.88E-09	112	47.8	152	100	38	13	0	0	1	38	97	134
343	1	YDARVCVSTAALFAFSLCFPEFRFQIISMQQKMGLKKEG	YDARVCVSTAALFAFSLCFPEFRFQIISMQQKMGLKKEG	1	39	YDARVCVSTAALFAFSLCFPEFRFQIISMQQKMGLKKEG	1	39	YDARVCVSTAALFAFSLCFPEFRFQIISMQQKMGLKKEG	1	39	XP_820760.1	hypothetical protein	Trypanosoma cruzi strain CL Brener	63889	69.44	7.92E-08	108	46.2	336	92	36	13	0	0	4	39	147	182
344	1	ARQMNTKKKRKKKPGAGCGCVWGRGGFCQPWPQRKQNKR	ARQMNTKKKRKKKPGAGCGCVWGRGGFCQPWPQRKQNKR	1	39	ARQMNTKKKRKKKPGAGCGCVWGRGGFCQPWPQRKQNKR	1	39	ARQMNTKKKRKKKPGAGCGCVWGRGGFCQPWPQRKQNKR	1	39	EKF98974.1	hypothetical protein TCSYLVIO_010122, partial	Trypanosoma cruzi	75	75	6.07E-10	122	51.6	201	82	32	8	0	0	8	39	38	69
345	1	TFITGLVSQLRQFHGVPGNEAPSKFWLFFAPPKAFFAAS	TFITGLVSQLRQFHGVPGNEAPSKFWLFFAPPKAFFAAS	1	39	TFITGLVSQLRQFHGVPGNEAPSKFWLFFAPPKAFFAAS	1	39	TFITGLVSQLRQFHGVPGNEAPSKFWLFFAPPKAFFAAS	1	39	EKG01560.1	GPI inositol deacylase precursor, putative	Trypanosoma cruzi	71429	71.43	2.26E-10	127	53.5	562	90	35	10	0	0	1	35	54	88
346	1	RPSDLRGKDLFPQEVLTVREWVHLQGQGAGNWGPGADFT	RPSDLRGKDLFPQEVLTVREWVHLQGQGAGNWGPGADFT	1	39	RPSDLRGKDLFPQEVLTVREWVHLQGQGAGNWGPGADFT	1	39	RPSDLRGKDLFPQEVLTVREWVHLQGQGAGNWGPGADFT	1	39	PWU93198.1	hypothetical protein C4B63_32g371	Trypanosoma cruzi	69231	71.79	1.28E-11	136	57	327	100	39	12	0	0	1	39	287	325
347	1	FSSRECDDDYPHPTGGGGEKAPGNLPPGAVGLGGGLRHI	FSSRECDDDYPHPTGGGGEKAPGNLPPGAVGLGGGLRHI	1	39	FSSRECDDDYPHPTGGGGEKAPGNLPPGAVGLGGGLRHI	1	39	FSSRECDDDYPHPTGGGGEKAPGNLPPGAVGLGGGLRHI	1	39	EKG01151.1	target of rapamycin (TOR) kinase 1, putative, partial	Trypanosoma cruzi	68182	77.27	1.84E-05	91	39.7	306	56	22	7	0	0	1	22	283	304
348	1	YVQHADSTPVTGWQGGVLAIPENVAPRKTGRLRRSGRKR	YVQHADSTPVTGWQGGVLAIPENVAPRKTGRLRRSGRKR	1	39	YVQHADSTPVTGWQGGVLAIPENVAPRKTGRLRRSGRKR	1	39	YVQHADSTPVTGWQGGVLAIPENVAPRKTGRLRRSGRKR	1	39	XP_807264.1	retrotransposon hot spot protein (RHS), partial	Trypanosoma cruzi strain CL Brener	48718	64.1	1.11E-06	94	40.8	76	100	39	20	0	0	1	39	1	39
349	1	GTQLSCPIPGARGINIVVKWPIVGGNPLRSCPMIPEKLF	GTQLSCPIPGARGINIVVKWPIVGGNPLRSCPMIPEKLF	1	39	GTQLSCPIPGARGINIVVKWPIVGGNPLRSCPMIPEKLF	1	39	GTQLSCPIPGARGINIVVKWPIVGGNPLRSCPMIPEKLF	1	39	XP_816216.1	nicotinate phosphoribosyltransferase	Trypanosoma cruzi strain CL Brener	71429	75	4.96E-07	102	43.9	427	72	28	8	0	0	1	28	349	376
350	1	DLTKEHRWKKGNRYYGGGSKEYAGWDDKEVEKEGGKKDG	DLTKEHRWKKGNRYYGGGSKEYAGWDDKEVEKEGGKKDG	1	39	DLTKEHRWKKGNRYYGGGSKEYAGWDDKEVEKEGGKKDG	1	39	DLTKEHRWKKGNRYYGGGSKEYAGWDDKEVEKEGGKKDG	1	39	PWU86775.1	hypothetical protein C4B63_111g29	Trypanosoma cruzi	87179	87.18	1.24E-18	187	76.6	622	100	39	5	0	0	1	39	568	606
351	1	ENTRKGKGFTFGIRNPAGATIRWCSQTLQKRTSTVKTQM	ENTRKGKGFTFGIRNPAGATIRWCSQTLQKRTSTVKTQM	1	39	ENTRKGKGFTFGIRNPAGATIRWCSQTLQKRTSTVKTQM	1	39	ENTRKGKGFTFGIRNPAGATIRWCSQTLQKRTSTVKTQM	1	39	EKF32321.1	hypothetical protein MOQ_003832	Trypanosoma cruzi marinkellei	75	83.33	1.62E-05	91	39.7	550	62	24	6	0	0	1	24	503	526
352	1	WTVTVLDCSSPPDGPHAPECLPGIADGLRVTPRNPAQQT	WTVTVLDCSSPPDGPHAPECLPGIADGLRVTPRNPAQQT	1	39	WTVTVLDCSSPPDGPHAPECLPGIADGLRVTPRNPAQQT	1	39	WTVTVLDCSSPPDGPHAPECLPGIADGLRVTPRNPAQQT	1	39	EKG02355.1	hypothetical protein TCSYLVIO_006620	Trypanosoma cruzi	86364	86.36	4.46E-07	102	43.9	270	56	22	3	0	0	1	22	246	267
353	1	VYDYRHCGYESNRPFTQWGGKGETQKRHWGQPGGGAGTA	VYDYRHCGYESNRPFTQWGGKGETQKRHWGQPGGGAGTA	1	39	VYDYRHCGYESNRPFTQWGGKGETQKRHWGQPGGGAGTA	1	39	VYDYRHCGYESNRPFTQWGGKGETQKRHWGQPGGGAGTA	1	39	PWU83101.1	hypothetical protein C4B63_392g20	Trypanosoma cruzi	81818	86.36	3.89E-08	109	46.6	204	56	22	4	0	0	1	22	183	204
354	1	EPDEHRLRREGPHWGEVPGPRGASDLKHWPFKVITKGDD	EPDEHRLRREGPHWGEVPGPRGASDLKHWPFKVITKGDD	1	39	EPDEHRLRREGPHWGEVPGPRGASDLKHWPFKVITKGDD	1	39	EPDEHRLRREGPHWGEVPGPRGASDLKHWPFKVITKGDD	1	39	EKG08136.1	heat shock 70 kDa protein, putative, partial	Trypanosoma cruzi	80	85	4.30E-06	95	41.2	195	51	20	4	0	0	20	39	146	165
355	1	REGGELCCLGGGAIAPGWVGREKIQRVLTGHGGVRCFNF	REGGELCCLGGGAIAPGWVGREKIQRVLTGHGGVRCFNF	1	39	REGGELCCLGGGAIAPGWVGREKIQRVLTGHGGVRCFNF	1	39	REGGELCCLGGGAIAPGWVGREKIQRVLTGHGGVRCFNF	1	39	EKG05985.1	kinesin-like protein, putative	Trypanosoma cruzi	76.19	90.48	1.04E-05	92	40	618	54	21	5	0	0	19	39	3	23
356	1	SHSDDGEVDHRQAVGGFSLSGHVVPNPGGVIIAKSCSQS	SHSDDGEVDHRQAVGGFSLSGHVVPNPGGVIIAKSCSQS	1	39	SHSDDGEVDHRQAVGGFSLSGHVVPNPGGVIIAKSCSQS	1	39	SHSDDGEVDHRQAVGGFSLSGHVVPNPGGVIIAKSCSQS	1	39	EKF32388.1	hypothetical protein MOQ_003755	Trypanosoma cruzi marinkellei	72414	75.86	4.48E-08	110	47	482	74	29	8	0	0	1	29	72	100
357	1	LKRGGAAYVCNSQRPDVTLRARPERAGGGWDRNSWKTTF	LKRGGAAYVCNSQRPDVTLRARPERAGGGWDRNSWKTTF	1	39	LKRGGAAYVCNSQRPDVTLRARPERAGGGWDRNSWKTTF	1	39	LKRGGAAYVCNSQRPDVTLRARPERAGGGWDRNSWKTTF	1	39	XP_819472.1	hypothetical protein	Trypanosoma cruzi strain CL Brener	90476	90.48	1.56E-06	98	42.4	422	54	21	2	0	0	1	21	381	401
358	1	QPSLDTGGGGGGGGAKWAYGRVGAWSAPIRLTGTSLHNM	QPSLDTGGGGGGGGAKWAYGRVGAWSAPIRLTGTSLHNM	1	39	QPSLDTGGGGGGGGAKWAYGRVGAWSAPIRLTGTSLHNM	1	39	QPSLDTGGGGGGGGAKWAYGRVGAWSAPIRLTGTSLHNM	1	39	EKF27918.1	hypothetical protein MOQ_008348	Trypanosoma cruzi marinkellei	90	90	2.01E-05	90	39.3	524	51	20	2	0	0	20	39	192	211
359	1	EGMTHRRLSAFFPHPPRQFGMDLPLLPGTGWHLLSIKFP	EGMTHRRLSAFFPHPPRQFGMDLPLLPGTGWHLLSIKFP	1	39	EGMTHRRLSAFFPHPPRQFGMDLPLLPGTGWHLLSIKFP	1	39	EGMTHRRLSAFFPHPPRQFGMDLPLLPGTGWHLLSIKFP	1	39	PWU94383.1	hypothetical protein C4B63_26g6	Trypanosoma cruzi	80952	85.71	1.11E-05	92	40	221	54	21	4	0	0	1	21	181	201
360	1	GELRQAIREGPFHGGNGEKRGGRGGEGPWVGERGGAGAA	GELRQAIREGPFHGGNGEKRGGRGGEGPWVGERGGAGAA	1	39	GELRQAIREGPFHGGNGEKRGGRGGEGPWVGERGGAGAA	1	39	GELRQAIREGPFHGGNGEKRGGRGGEGPWVGERGGAGAA	1	39	XP_818341.1	hypothetical protein, partial	Trypanosoma cruzi strain CL Brener	63158	68.42	9.43E-06	93	40.4	285	97	38	11	1	3	1	38	239	273
361	1	LCGIDAAAQLHHEGPTGECVRTRNCPRDSPPSSVHSLRH	LCGIDAAAQLHHEGPTGECVRTRNCPRDSPPSSVHSLRH	1	39	LCGIDAAAQLHHEGPTGECVRTRNCPRDSPPSSVHSLRH	1	39	LCGIDAAAQLHHEGPTGECVRTRNCPRDSPPSSVHSLRH	1	39	PWU98620.1	hypothetical protein C4B63_11g493	Trypanosoma cruzi	72.5	80	1.21E-11	136	57	446	100	40	10	1	1	1	39	50	89
362	1	GFIGSRLFECRVGGGIVPLSPQNRRCGWILFPTGIGSPT	GFIGSRLFECRVGGGIVPLSPQNRRCGWILFPTGIGSPT	1	39	GFIGSRLFECRVGGGIVPLSPQNRRCGWILFPTGIGSPT	1	39	GFIGSRLFECRVGGGIVPLSPQNRRCGWILFPTGIGSPT	1	39	PWU83918.1	hypothetical protein C4B63_272g27	Trypanosoma cruzi	76923	80.77	4.25E-07	101	43.5	154	67	26	6	0	0	1	26	111	136
363	1	EADDGGGGTTSSVAASLSMDPAPEKVYTEPHLQQSTELS	EADDGGGGTTSSVAASLSMDPAPEKVYTEPHLQQSTELS	1	39	EADDGGGGTTSSVAASLSMDPAPEKVYTEPHLQQSTELS	1	39	EADDGGGGTTSSVAASLSMDPAPEKVYTEPHLQQSTELS	1	39	EKG01880.1	trans-sialidase, putative, partial	Trypanosoma cruzi	84211	84.21	6.27E-13	145	60.5	291	97	38	6	0	0	2	39	104	141
364	1	VARLQEEREVGPQKAGGFGHPTKGPGPLAPQLGIKVGNMW	VARLQEEREVGPQKAGGFGHPTKGPGPLAPQLGIKVGNMW	1	40	VARLQEEREVGPQKAGGFGHPTKGPGPLAPQLGIKVGNMW	1	40	VARLQEEREVGPQKAGGFGHPTKGPGPLAPQLGIKVGNMW	1	40	XP_813804.1	0Bib_T0		65517	65.52	1.43E-06	99	42.7	502	73	29	10	0	0	12	40	415	443
365	1	KGSVPHHNGDVLRANCWQRPHHFQECKKKVWGRGCGGHQT	KGSVPHHNGDVLRANCWQRPHHFQECKKKVWGRGCGGHQT	1	40	KGSVPHHNGDVLRANCWQRPHHFQECKKKVWGRGCGGHQT	1	40	KGSVPHHNGDVLRANCWQRPHHFQECKKKVWGRGCGGHQT	1	40	XP_814992.1	hypothetical protein	Trypanosoma cruzi strain CL Brener	68966	75.86	4.54E-09	117	49.7	1504	73	29	9	0	0	1	29	1083	1111
366	1	HPSRHDTTGGPTGGIGGWFDAKLANWPHVGIYVHNDGIIQ	HPSRHDTTGGPTGGIGGWFDAKLANWPHVGIYVHNDGIIQ	1	40	HPSRHDTTGGPTGGIGGWFDAKLANWPHVGIYVHNDGIIQ	1	40	HPSRHDTTGGPTGGIGGWFDAKLANWPHVGIYVHNDGIIQ	1	40	XP_807956.1	hypothetical protein	Trypanosoma cruzi strain CL Brener	91304	91.3	7.63E-10	123	52	1440	58	23	2	0	0	18	40	601	623
367	1	TRSYPQKIGWESVKEGGGCCQGRCKKGKWGWLPARVTEWN	TRSYPQKIGWESVKEGGGCCQGRCKKGKWGWLPARVTEWN	1	40	TRSYPQKIGWESVKEGGGCCQGRCKKGKWGWLPARVTEWN	1	40	TRSYPQKIGWESVKEGGGCCQGRCKKGKWGWLPARVTEWN	1	40	PWU98088.1	putative dynein heavy chain	Trypanosoma cruzi	57576	63.64	1.64E-07	106	45.4	4161	78	33	12	1	2	10	40	196	228
368	1	SSTPSGTGSPRKGKGGGTNAWGRLYRAGGDCMNQCRFCNI	SSTPSGTGSPRKGKGGGTNAWGRLYRAGGDCMNQCRFCNI	1	40	SSTPSGTGSPRKGKGGGTNAWGRLYRAGGDCMNQCRFCNI	1	40	SSTPSGTGSPRKGKGGGTNAWGRLYRAGGDCMNQCRFCNI	1	40	PWU84643.1	putative trans-sialidase	Trypanosoma cruzi	60714	71.43	1.20E-07	107	45.8	1571	70	28	11	0	0	12	39	1350	1377
369	1	MEEEGGGGEEGDPETPSNPTGQESGGTPFPTGKTPALLDP	MEEEGGGGEEGDPETPSNPTGQESGGTPFPTGKTPALLDP	1	40	MEEEGGGGEEGDPETPSNPTGQESGGTPFPTGKTPALLDP	1	40	MEEEGGGGEEGDPETPSNPTGQESGGTPFPTGKTPALLDP	1	40	PWU83784.1	putative SLACS reverse transcriptase	Trypanosoma cruzi	72727	75.76	5.47E-06	95	41.2	1773	83	33	9	0	0	8	40	754	786
370	1	CYGWRGRLSLGRGSCTGWGNWRREIPAGAPLWAEKKGPNK	CYGWRGRLSLGRGSCTGWGNWRREIPAGAPLWAEKKGPNK	1	40	CYGWRGRLSLGRGSCTGWGNWRREIPAGAPLWAEKKGPNK	1	40	CYGWRGRLSLGRGSCTGWGNWRREIPAGAPLWAEKKGPNK	1	40	XP_816956.1	hypothetical protein	Trypanosoma cruzi strain CL Brener	76.19	80.95	1.30E-05	92	40	2361	53	21	5	0	0	20	40	887	907
371	1	TLVAMVSIDGGPKEGSPFPFWVVRWMTMEIMYPWDCRTRT	TLVAMVSIDGGPKEGSPFPFWVVRWMTMEIMYPWDCRTRT	1	40	TLVAMVSIDGGPKEGSPFPFWVVRWMTMEIMYPWDCRTRT	1	40	TLVAMVSIDGGPKEGSPFPFWVVRWMTMEIMYPWDCRTRT	1	40	PWV02032.1	putative trans-sialidase, Group V	Trypanosoma cruzi	68	72	2.32E-05	90	39.3	898	63	25	8	0	0	1	25	574	598
372	1	VCTHWKPNNPELSAAWGNFACSCPQGAAVGGSFSSGCCTT	VCTHWKPNNPELSAAWGNFACSCPQGAAVGGSFSSGCCTT	1	40	VCTHWKPNNPELSAAWGNFACSCPQGAAVGGSFSSGCCTT	1	40	VCTHWKPNNPELSAAWGNFACSCPQGAAVGGSFSSGCCTT	1	40	XP_806205.1	hypothetical protein Tc00.1047053507185.13	Trypanosoma cruzi strain CL Brener	88462	88.46	1.78E-10	124	52.4	149	65	26	3	0	0	1	26	16	41
373	1	IKGGGEGVTVETLGFPSFLKVGMTDLAFPRLSGRRIVKRA	IKGGGEGVTVETLGFPSFLKVGMTDLAFPRLSGRRIVKRA	1	40	IKGGGEGVTVETLGFPSFLKVGMTDLAFPRLSGRRIVKRA	1	40	IKGGGEGVTVETLGFPSFLKVGMTDLAFPRLSGRRIVKRA	1	40	EKG02217.1	trans-sialidase, putative, partial	Trypanosoma cruzi	81818	86.36	4.43E-05	88	38.5	258	55	22	4	0	0	1	22	59	80
374	1	SCTSPLDARGPLEGGASFCAFKVPSCPRAYGVRAPPVRTP	SCTSPLDARGPLEGGASFCAFKVPSCPRAYGVRAPPVRTP	1	40	SCTSPLDARGPLEGGASFCAFKVPSCPRAYGVRAPPVRTP	1	40	SCTSPLDARGPLEGGASFCAFKVPSCPRAYGVRAPPVRTP	1	40	EKF99649.1	hypothetical protein TCSYLVIO_009427, partial	Trypanosoma cruzi	62963	74.07	3.28E-05	89	38.9	292	68	27	10	0	0	1	27	174	200
375	1	LQSCRSGSSATFDLPKKGMAMVPFPLLGFLVFFWVTKLRP	LQSCRSGSSATFDLPKKGMAMVPFPLLGFLVFFWVTKLRP	1	40	LQSCRSGSSATFDLPKKGMAMVPFPLLGFLVFFWVTKLRP	1	40	LQSCRSGSSATFDLPKKGMAMVPFPLLGFLVFFWVTKLRP	1	40	EKF99042.1	trans-sialidase, putative	Trypanosoma cruzi	66667	69.7	1.08E-08	114	48.5	922	83	33	11	0	0	1	33	464	496
376	1	SSPRPLRKEGRSCWAPREGTLGKKKGPAVRLWVTDSNPTF	SSPRPLRKEGRSCWAPREGTLGKKKGPAVRLWVTDSNPTF	1	40	SSPRPLRKEGRSCWAPREGTLGKKKGPAVRLWVTDSNPTF	1	40	SSPRPLRKEGRSCWAPREGTLGKKKGPAVRLWVTDSNPTF	1	40	EKG00723.1	trans-sialidase, putative	Trypanosoma cruzi	57.5	67.5	1.72E-06	98	42.4	353	100	40	16	1	1	1	40	5	43
377	1	KKNTAAGRGCVGGAWGVCTPRPQRKQKKGKEMCAPPHRPS	KKNTAAGRGCVGGAWGVCTPRPQRKQKKGKEMCAPPHRPS	1	40	KKNTAAGRGCVGGAWGVCTPRPQRKQKKGKEMCAPPHRPS	1	40	KKNTAAGRGCVGGAWGVCTPRPQRKQKKGKEMCAPPHRPS	1	40	EKG08593.1	hypothetical protein TCSYLVIO_000255, partial	Trypanosoma cruzi	75.61	82.93	2.91E-12	139	58.2	218	100	41	9	1	1	1	40	166	206
378	1	ICRDDGALQHLWTCGRGGKNPMKSIYPFKGTTPVSFANWKE	ICRDDGALQHLWTCGRGGKNPMKSIYPFKGTTPVSFANWKE	1	41	ICRDDGALQHLWTCGRGGKNPMKSIYPFKGTTPVSFANWKE	1	41	ICRDDGALQHLWTCGRGGKNPMKSIYPFKGTTPVSFANWKE	1	41	EKF33454.1	trans-sialidase, putative	Trypanosoma cruzi marinkellei	68.75	71.88	1.31E-07	107	45.8	1021	71	32	7	1	3	13	41	59	90
379	1	LNGCVFCLAGMGGTLLCADPPAKVSSNGWGETKGGLSAASL	LNGCVFCLAGMGGTLLCADPPAKVSSNGWGETKGGLSAASL	1	41	LNGCVFCLAGMGGTLLCADPPAKVSSNGWGETKGGLSAASL	1	41	LNGCVFCLAGMGGTLLCADPPAKVSSNGWGETKGGLSAASL	1	41	EKG02227.1	hypothetical protein TCSYLVIO_006754	Trypanosoma cruzi	64516	70.97	8.81E-07	100	43.1	283	76	31	11	0	0	1	31	252	282
380	1	RCAGGMGSITEAEKKKGPGAFGAGEQNVGPPLDFFFSLGQQ	RCAGGMGSITEAEKKKGPGAFGAGEQNVGPPLDFFFSLGQQ	1	41	RCAGGMGSITEAEKKKGPGAFGAGEQNVGPPLDFFFSLGQQ	1	41	RCAGGMGSITEAEKKKGPGAFGAGEQNVGPPLDFFFSLGQQ	1	41	EKG08719.1	hypothetical protein TCSYLVIO_000125	Trypanosoma cruzi	71429	80.95	4.07E-05	88	38.5	403	51	21	6	0	0	21	41	300	320
381	1	LCTGRAAAVNGGKGALAFEGGGLKLTARGQKYLGGGGEEDT	LCTGRAAAVNGGKGALAFEGGGLKLTARGQKYLGGGGEEDT	1	41	LCTGRAAAVNGGKGALAFEGGGLKLTARGQKYLGGGGEEDT	1	41	LCTGRAAAVNGGKGALAFEGGGLKLTARGQKYLGGGGEEDT	1	41	EKF33095.1	hypothetical protein MOQ_003042	Trypanosoma cruzi marinkellei	70.37	81.48	6.55E-07	101	43.5	706	66	27	8	0	0	15	41	162	188
382	1	SHWPPVVGGGLPLLCRPPGGGLVPPFLLGAMGNGVGWGMGV	SHWPPVVGGGLPLLCRPPGGGLVPPFLLGAMGNGVGWGMGV	1	41	SHWPPVVGGGLPLLCRPPGGGLVPPFLLGAMGNGVGWGMGV	1	41	SHWPPVVGGGLPLLCRPPGGGLVPPFLLGAMGNGVGWGMGV	1	41	EKG04059.1	hypothetical protein TCSYLVIO_004883	Trypanosoma cruzi	83333	87.5	1.36E-08	114	48.5	467	59	24	4	0	0	18	41	322	345
383	1	FLCRNATEATKVRDFFDGGQFAVSGWGSTTAKGSLGRGGLP	FLCRNATEATKVRDFFDGGQFAVSGWGSTTAKGSLGRGGLP	1	41	FLCRNATEATKVRDFFDGGQFAVSGWGSTTAKGSLGRGGLP	1	41	FLCRNATEATKVRDFFDGGQFAVSGWGSTTAKGSLGRGGLP	1	41	XP_811178.1	hypothetical protein	Trypanosoma cruzi strain CL Brener	82609	82.61	9.61E-07	100	43.1	504	56	23	4	0	0	1	23	66	88
384	1	DQPLVNNTKTGGVSDGASVLTPVTQMFPRLFPPPRRHGCRR	DQPLVNNTKTGGVSDGASVLTPVTQMFPRLFPPPRRHGCRR	1	41	DQPLVNNTKTGGVSDGASVLTPVTQMFPRLFPPPRRHGCRR	1	41	DQPLVNNTKTGGVSDGASVLTPVTQMFPRLFPPPRRHGCRR	1	41	EKG06561.1	hypothetical protein TCSYLVIO_002331	Trypanosoma cruzi	65714	71.43	5.22E-07	102	43.9	723	83	35	11	1	1	1	34	46	80
385	1	RTAPGMELEDEGGDFTANPPWKALTGRLGWLARGLAPAFTP	RTAPGMELEDEGGDFTANPPWKALTGRLGWLARGLAPAFTP	1	41	RTAPGMELEDEGGDFTANPPWKALTGRLGWLARGLAPAFTP	1	41	RTAPGMELEDEGGDFTANPPWKALTGRLGWLARGLAPAFTP	1	41	PWU86997.1	putative surface protease GP63	Trypanosoma cruzi	77273	86.36	1.71E-05	91	39.7	592	54	22	5	0	0	1	22	271	292
386	1	SLGTNNHRAFALLLRGGKSWGGFGGLKGIGGPGLLLPSVPC	SLGTNNHRAFALLLRGGKSWGGFGGLKGIGGPGLLLPSVPC	1	41	SLGTNNHRAFALLLRGGKSWGGFGGLKGIGGPGLLLPSVPC	1	41	SLGTNNHRAFALLLRGGKSWGGFGGLKGIGGPGLLLPSVPC	1	41	PWU91568.1	hypothetical protein C4B63_42g268	Trypanosoma cruzi	100	100	6.03E-07	101	43.5	190	46	19	0	0	0	1	19	134	152
387	1	CGEGCGRRDFFGGPGVHVRRGFSKLKGGLGPGAVVRCRSQNN	CGEGCGRRDFFGGPGVHVRRGFSKLKGGLGPGAVVRCRSQNN	1	42	CGEGCGRRDFFGGPGVHVRRGFSKLKGGLGPGAVVRCRSQNN	1	42	CGEGCGRRDFFGGPGVHVRRGFSKLKGGLGPGAVVRCRSQNN	1	42	EKG03503.1	copper-transporting ATPase-like protein, putative	Trypanosoma cruzi	90476	90.48	1.17E-06	100	43.1	954	50	21	2	0	0	22	42	682	702
388	1	DALAALKDRLGEHGGEKLALGPRPGGGLPLWPVGGPSCRSVM	DALAALKDRLGEHGGEKLALGPRPGGGLPLWPVGGPSCRSVM	1	42	DALAALKDRLGEHGGEKLALGPRPGGGLPLWPVGGPSCRSVM	1	42	DALAALKDRLGEHGGEKLALGPRPGGGLPLWPVGGPSCRSVM	1	42	PWU82971.1	Present in the outer mitochondrial membrane proteome 17	Trypanosoma cruzi	82609	82.61	1.88E-05	91	39.7	656	55	23	4	0	0	1	23	10	32
389	1	AASRAHRCESHLGKGGGCTAVVVRGPPKGGVSTTLAYCCHMV	AASRAHRCESHLGKGGGCTAVVVRGPPKGGVSTTLAYCCHMV	1	42	AASRAHRCESHLGKGGGCTAVVVRGPPKGGVSTTLAYCCHMV	1	42	AASRAHRCESHLGKGGGCTAVVVRGPPKGGVSTTLAYCCHMV	1	42	PWU93999.1	hypothetical protein C4B63_28g69	Trypanosoma cruzi	90909	90.91	9.18E-08	108	46.2	590	52	22	2	0	0	21	42	244	265
390	1	TKRRAWEDTPAHSNASTGIGGASVPQGQPTWPRAPTTEAEGE	TKRRAWEDTPAHSNASTGIGGASVPQGQPTWPRAPTTEAEGE	1	42	TKRRAWEDTPAHSNASTGIGGASVPQGQPTWPRAPTTEAEGE	1	42	TKRRAWEDTPAHSNASTGIGGASVPQGQPTWPRAPTTEAEGE	1	42	EKF98815.1	hypothetical protein TCSYLVIO_010281, partial	Trypanosoma cruzi	77778	81.48	2.51E-07	104	44.7	204	64	27	6	0	0	16	42	86	112
391	1	SGIPIICKARTSLQPFAPKGGGLGVREWRIWRGSPRPGTGCD	SGIPIICKARTSLQPFAPKGGGLGVREWRIWRGSPRPGTGCD	1	42	SGIPIICKARTSLQPFAPKGGGLGVREWRIWRGSPRPGTGCD	1	42	SGIPIICKARTSLQPFAPKGGGLGVREWRIWRGSPRPGTGCD	1	42	PWV02464.1	hypothetical protein C4B63_2g750	Trypanosoma cruzi	74074	77.78	6.50E-08	109	46.6	2066	64	27	7	0	0	1	27	33	59
392	1	EGGSDRENKGAGPGKVKIPGGLVDKKPKNEKKLNEMKARIRH	EGGSDRENKGAGPGKVKIPGGLVDKKPKNEKKLNEMKARIRH	1	42	EGGSDRENKGAGPGKVKIPGGLVDKKPKNEKKLNEMKARIRH	1	42	EGGSDRENKGAGPGKVKIPGGLVDKKPKNEKKLNEMKARIRH	1	42	EKG03376.1	hypothetical protein TCSYLVIO_005575	Trypanosoma cruzi	68966	75.86	4.89E-06	95	41.2	408	69	29	9	0	0	14	42	211	239
393	1	DAPNTVDPGPASNTRTNTPARGPSFAPIRTKGWSRIHPRRGL	DAPNTVDPGPASNTRTNTPARGPSFAPIRTKGWSRIHPRRGL	1	42	DAPNTVDPGPASNTRTNTPARGPSFAPIRTKGWSRIHPRRGL	1	42	DAPNTVDPGPASNTRTNTPARGPSFAPIRTKGWSRIHPRRGL	1	42	XP_821437.1	hypothetical protein	Trypanosoma cruzi strain CL Brener	73077	76.92	7.15E-06	94	40.8	221	62	26	7	0	0	1	26	120	145
394	1	SVHATGKTSGGGATPFPTKCSPLPPPQRQNGVEKKLRGASSV	SVHATGKTSGGGATPFPTKCSPLPPPQRQNGVEKKLRGASSV	1	42	SVHATGKTSGGGATPFPTKCSPLPPPQRQNGVEKKLRGASSV	1	42	SVHATGKTSGGGATPFPTKCSPLPPPQRQNGVEKKLRGASSV	1	42	XP_817492.1	hypothetical protein Tc00.1047053504769.80	Trypanosoma cruzi strain CL Brener	77273	81.82	4.14E-05	88	38.5	808	52	22	5	0	0	21	42	601	622
395	1	HRVGTCKDVDCRSRCWAPLFGAGAHRGDFLGPKQMGKIRGVT	HRVGTCKDVDCRSRCWAPLFGAGAHRGDFLGPKQMGKIRGVT	1	42	HRVGTCKDVDCRSRCWAPLFGAGAHRGDFLGPKQMGKIRGVT	1	42	HRVGTCKDVDCRSRCWAPLFGAGAHRGDFLGPKQMGKIRGVT	1	42	XP_821724.1	hypothetical protein	Trypanosoma cruzi strain CL Brener	88	88	6.34E-10	122	51.6	195	60	25	3	0	0	1	25	160	184
396	1	GRRLSSKGAGPHTPGEGEMSAWDFNFDGFPGSVSHCRSFHPE	GRRLSSKGAGPHTPGEGEMSAWDFNFDGFPGSVSHCRSFHPE	1	42	GRRLSSKGAGPHTPGEGEMSAWDFNFDGFPGSVSHCRSFHPE	1	42	GRRLSSKGAGPHTPGEGEMSAWDFNFDGFPGSVSHCRSFHPE	1	42	PWU83656.1	hypothetical protein C4B63_298g14	Trypanosoma cruzi	85714	85.71	1.04E-05	93	40.4	761	50	21	3	0	0	1	21	740	760
397	1	SGATHYTFLGVGFDRTPRGVPRGERFSPSLAPWRTPIPPPPR	SGATHYTFLGVGFDRTPRGVPRGERFSPSLAPWRTPIPPPPR	1	42	SGATHYTFLGVGFDRTPRGVPRGERFSPSLAPWRTPIPPPPR	1	42	SGATHYTFLGVGFDRTPRGVPRGERFSPSLAPWRTPIPPPPR	1	42	EKG03002.1	retrotransposon hot spot (RHS) protein, putative	Trypanosoma cruzi	66667	70	1.85E-06	98	42.4	228	71	30	10	0	0	1	30	120	149
398	1	TPKTTRTTPSSKLPAKKKPGPGPVGPTPPPGEIGGEGRAANR	TPKTTRTTPSSKLPAKKKPGPGPVGPTPPPGEIGGEGRAANR	1	42	TPKTTRTTPSSKLPAKKKPGPGPVGPTPPPGEIGGEGRAANR	1	42	TPKTTRTTPSSKLPAKKKPGPGPVGPTPPPGEIGGEGRAANR	1	42	XP_802642.1	hypothetical protein	Trypanosoma cruzi strain CL Brener	65116	72.09	1.79E-09	117	49.7	139	100	43	14	1	1	1	42	68	110
399	1	GATPPINPRKTPMASGGRGAGPFRPGKAFFPKKNAAPPHARK	GATPPINPRKTPMASGGRGAGPFRPGKAFFPKKNAAPPHARK	1	42	GATPPINPRKTPMASGGRGAGPFRPGKAFFPKKNAAPPHARK	1	42	GATPPINPRKTPMASGGRGAGPFRPGKAFFPKKNAAPPHARK	1	42	EKG00934.1	hypothetical protein TCSYLVIO_008100, partial	Trypanosoma cruzi	65116	67.44	4.40E-09	118	50.1	427	100	43	14	1	1	1	42	144	186
400	1	PPCCGLWGESLPGALLNGPARRANKPAEFLVWLPPLRRLGERR	PPCCGLWGESLPGALLNGPARRANKPAEFLVWLPPLRRLGERR	1	43	PPCCGLWGESLPGALLNGPARRANKPAEFLVWLPPLRRLGERR	1	43	PPCCGLWGESLPGALLNGPARRANKPAEFLVWLPPLRRLGERR	1	43	EKF99267.1	pitrilysin-like metalloprotease, putative,metallo-peptidase, Clan ME, Family M16C, putative	Trypanosoma cruzi	65385	73.08	1.36E-05	92	40	1024	60	26	9	0	0	18	43	444	469
401	1	IKGGSYGGGVCHRCAFKFCRGWGKNAFAFVPPPGHHGSVNGAS	IKGGSYGGGVCHRCAFKFCRGWGKNAFAFVPPPGHHGSVNGAS	1	43	IKGGSYGGGVCHRCAFKFCRGWGKNAFAFVPPPGHHGSVNGAS	1	43	IKGGSYGGGVCHRCAFKFCRGWGKNAFAFVPPPGHHGSVNGAS	1	43	EKF32230.1	histone deacetylase, putative	Trypanosoma cruzi marinkellei	65517	65.52	7.56E-06	94	40.8	296	67	29	10	0	0	15	43	217	245
402	1	ALRLGDGQQPLVFFWTGWRGEWGEGGLASTLVYSDGKLHLLQR	ALRLGDGQQPLVFFWTGWRGEWGEGGLASTLVYSDGKLHLLQR	1	43	ALRLGDGQQPLVFFWTGWRGEWGEGGLASTLVYSDGKLHLLQR	1	43	ALRLGDGQQPLVFFWTGWRGEWGEGGLASTLVYSDGKLHLLQR	1	43	EKG01071.1	trans-sialidase, putative	Trypanosoma cruzi	67442	74.42	2.17E-11	134	56.2	296	100	43	14	0	0	1	43	63	105
403	1	SGSNRRYCTPYGGGEVTHPCHEGFHGQNPLGGEYKYFSGNLCD	SGSNRRYCTPYGGGEVTHPCHEGFHGQNPLGGEYKYFSGNLCD	1	43	SGSNRRYCTPYGGGEVTHPCHEGFHGQNPLGGEYKYFSGNLCD	1	43	SGSNRRYCTPYGGGEVTHPCHEGFHGQNPLGGEYKYFSGNLCD	1	43	XP_814162.1	hypothetical protein	Trypanosoma cruzi strain CL Brener	80	80	2.42E-05	90	39.3	517	47	20	4	0	0	24	43	63	82
404	1	SGGGPCRQQGGSPGPTPGGYFGGSPRPEGSSPTFLKMCVSRGS	SGGGPCRQQGGSPGPTPGGYFGGSPRPEGSSPTFLKMCVSRGS	1	43	SGGGPCRQQGGSPGPTPGGYFGGSPRPEGSSPTFLKMCVSRGS	1	43	SGGGPCRQQGGSPGPTPGGYFGGSPRPEGSSPTFLKMCVSRGS	1	43	XP_803983.1	hypothetical protein Tc00.1047053505057.20	Trypanosoma cruzi strain CL Brener	72414	79.31	2.25E-05	90	39.3	214	65	29	7	1	1	1	28	167	195
405	1	NRPSLFHTNLKNTRLPFGHTKLLDLFLPEKKIKKYLNVFQPFD	NRPSLFHTNLKNTRLPFGHTKLLDLFLPEKKIKKYLNVFQPFD	1	43	NRPSLFHTNLKNTRLPFGHTKLLDLFLPEKKIKKYLNVFQPFD	1	43	NRPSLFHTNLKNTRLPFGHTKLLDLFLPEKKIKKYLNVFQPFD	1	43	EKG08518.1	hypothetical protein TCSYLVIO_000334, partial	Trypanosoma cruzi	68966	72.41	1.43E-06	99	42.7	237	67	29	9	0	0	15	43	67	95
406	1	ASAAIIPDASPRGGGAVFFPGFGTLKLPGGRGGGSLFFSCGPR	ASAAIIPDASPRGGGAVFFPGFGTLKLPGGRGGGSLFFSCGPR	1	43	ASAAIIPDASPRGGGAVFFPGFGTLKLPGGRGGGSLFFSCGPR	1	43	ASAAIIPDASPRGGGAVFFPGFGTLKLPGGRGGGSLFFSCGPR	1	43	PWU87688.1	hypothetical protein C4B63_86g10	Trypanosoma cruzi	60465	69.77	3.86E-10	125	52.8	840	100	43	17	0	0	1	43	793	835
407	1	VWHHGIYGGGGWMMNPGGGNAGEATPKERHPAPSLQGNVHPQN	VWHHGIYGGGGWMMNPGGGNAGEATPKERHPAPSLQGNVHPQN	1	43	VWHHGIYGGGGWMMNPGGGNAGEATPKERHPAPSLQGNVHPQN	1	43	VWHHGIYGGGGWMMNPGGGNAGEATPKERHPAPSLQGNVHPQN	1	43	XP_820478.1	hypothetical protein	Trypanosoma cruzi strain CL Brener	77273	81.82	2.17E-05	90	39.3	186	51	22	5	0	0	22	43	3	24
408	1	TLWPLGLRGIGDSAGYFGRFVFFFFPPNPNLNTASDPTTATGS	TLWPLGLRGIGDSAGYFGRFVFFFFPPNPNLNTASDPTTATGS	1	43	TLWPLGLRGIGDSAGYFGRFVFFFFPPNPNLNTASDPTTATGS	1	43	TLWPLGLRGIGDSAGYFGRFVFFFFPPNPNLNTASDPTTATGS	1	43	EKG00352.1	hypothetical protein TCSYLVIO_008711	Trypanosoma cruzi	72414	75.86	9.62E-08	107	45.8	203	67	29	8	0	0	15	43	31	59
409	1	SRVDENDDNSRGPNPQGPKNPPQPVKPTVPPPPGKQPHRQRKQQ	SRVDENDDNSRGPNPQGPKNPPQPVKPTVPPPPGKQPHRQRKQQ	1	44	SRVDENDDNSRGPNPQGPKNPPQPVKPTVPPPPGKQPHRQRKQQ	1	44	SRVDENDDNSRGPNPQGPKNPPQPVKPTVPPPPGKQPHRQRKQQ	1	44	PWU88710.1	Mucin-associated surface protein (MASP)	Trypanosoma cruzi	67742	77.42	2.93E-07	104	44.7	514	70	31	10	0	0	1	31	428	458
410	1	ISYNHWTWPSGQYRVSFLFGFPKTGRLPPIFAEQRQNPARIRHV	ISYNHWTWPSGQYRVSFLFGFPKTGRLPPIFAEQRQNPARIRHV	1	44	ISYNHWTWPSGQYRVSFLFGFPKTGRLPPIFAEQRQNPARIRHV	1	44	ISYNHWTWPSGQYRVSFLFGFPKTGRLPPIFAEQRQNPARIRHV	1	44	XP_817676.1	hypothetical protein	Trypanosoma cruzi strain CL Brener	86957	91.3	4.86E-08	110	47	408	52	23	3	0	0	22	44	74	96
411	1	GSSGLLRGGDCTFFGGTEFFCPARVYFLGRGTFRGVRRGVWGAT	GSSGLLRGGDCTFFGGTEFFCPARVYFLGRGTFRGVRRGVWGAT	1	44	GSSGLLRGGDCTFFGGTEFFCPARVYFLGRGTFRGVRRGVWGAT	1	44	GSSGLLRGGDCTFFGGTEFFCPARVYFLGRGTFRGVRRGVWGAT	1	44	PWU87191.1	dispersed gene family protein 1 (DGF-1)	Trypanosoma cruzi	68571	68.57	1.58E-08	114	48.5	3461	80	35	11	0	0	1	35	1058	1092
412	1	NPFFDSSTRALSRFFLAVGGFGFFSNHGPPRGPQGQIWTGVVVL	NPFFDSSTRALSRFFLAVGGFGFFSNHGPPRGPQGQIWTGVVVL	1	44	NPFFDSSTRALSRFFLAVGGFGFFSNHGPPRGPQGQIWTGVVVL	1	44	NPFFDSSTRALSRFFLAVGGFGFFSNHGPPRGPQGQIWTGVVVL	1	44	PWU88872.1	hypothetical protein C4B63_66g16	Trypanosoma cruzi	81481	88.89	1.87E-08	112	47.8	186	61	27	5	0	0	1	27	74	100
413	1	FHQCCGHGLPRDPVTQGKRGTPKGKMRGGKNFFHPLFEVRGGAV	FHQCCGHGLPRDPVTQGKRGTPKGKMRGGKNFFHPLFEVRGGAV	1	44	FHQCCGHGLPRDPVTQGKRGTPKGKMRGGKNFFHPLFEVRGGAV	1	44	FHQCCGHGLPRDPVTQGKRGTPKGKMRGGKNFFHPLFEVRGGAV	1	44	EKG01352.1	hypothetical protein TCSYLVIO_007646	Trypanosoma cruzi	63333	70	1.75E-06	98	42.4	206	68	30	11	0	0	15	44	51	80
414	1	GDKWEHGHRAQSGGGGEKNPPTHTMPQKMSHEKGVTPQALGAEV	GDKWEHGHRAQSGGGGEKNPPTHTMPQKMSHEKGVTPQALGAEV	1	44	GDKWEHGHRAQSGGGGEKNPPTHTMPQKMSHEKGVTPQALGAEV	1	44	GDKWEHGHRAQSGGGGEKNPPTHTMPQKMSHEKGVTPQALGAEV	1	44	XP_820988.1	cystathionine beta-synthase	Trypanosoma cruzi strain CL Brener	71429	78.57	8.84E-06	94	40.8	401	64	28	8	0	0	17	44	123	150
415	1	EMQEEKRFYYNQKTREGGGRTNRTKIPFLMPRPGGLNGQKQRAR	EMQEEKRFYYNQKTREGGGRTNRTKIPFLMPRPGGLNGQKQRAR	1	44	EMQEEKRFYYNQKTREGGGRTNRTKIPFLMPRPGGLNGQKQRAR	1	44	EMQEEKRFYYNQKTREGGGRTNRTKIPFLMPRPGGLNGQKQRAR	1	44	XP_814340.1	hypothetical protein	Trypanosoma cruzi strain CL Brener	52778	63.89	4.58E-06	96	41.6	430	82	36	17	0	0	1	36	118	153
416	1	QEERCWKPAPLQTPSGPLGRGDPRKALGFIGYRVLSRWPANFPG	QEERCWKPAPLQTPSGPLGRGDPRKALGFIGYRVLSRWPANFPG	1	44	QEERCWKPAPLQTPSGPLGRGDPRKALGFIGYRVLSRWPANFPG	1	44	QEERCWKPAPLQTPSGPLGRGDPRKALGFIGYRVLSRWPANFPG	1	44	PWU85783.1	hypothetical protein C4B63_144g40	Trypanosoma cruzi	65517	65.52	9.14E-06	93	40.4	167	66	29	10	0	0	16	44	65	93
417	1	ARGAVCFPPNRSTRTPTATPRAGARGAGPVHRRGGAATDGALGE	ARGAVCFPPNRSTRTPTATPRAGARGAGPVHRRGGAATDGALGE	1	44	ARGAVCFPPNRSTRTPTATPRAGARGAGPVHRRGGAATDGALGE	1	44	ARGAVCFPPNRSTRTPTATPRAGARGAGPVHRRGGAATDGALGE	1	44	XP_818661.1	ATPase	Trypanosoma cruzi strain CL Brener	65517	65.52	2.48E-05	90	39.3	203	66	29	10	0	0	1	29	56	84
418	1	YADDLSIIVKGQSREDAIPRPKMFFKNCMRGVSKMAWPLTRQSV	YADDLSIIVKGQSREDAIPRPKMFFKNCMRGVSKMAWPLTRQSV	1	44	YADDLSIIVKGQSREDAIPRPKMFFKNCMRGVSKMAWPLTRQSV	1	44	YADDLSIIVKGQSREDAIPRPKMFFKNCMRGVSKMAWPLTRQSV	1	44	PWU83283.1	hypothetical protein C4B63_343g9	Trypanosoma cruzi	84091	86.36	4.28E-20	193	79	226	100	44	7	0	0	1	44	160	203
419	1	TWRDAILKAVGRSCPDIPFPPGKTRINFLVGTHTPDIGETIFIF	TWRDAILKAVGRSCPDIPFPPGKTRINFLVGTHTPDIGETIFIF	1	44	TWRDAILKAVGRSCPDIPFPPGKTRINFLVGTHTPDIGETIFIF	1	44	TWRDAILKAVGRSCPDIPFPPGKTRINFLVGTHTPDIGETIFIF	1	44	PWU98148.1	hypothetical protein C4B63_13g127	Trypanosoma cruzi	80	85	3.49E-06	96	41.6	244	45	20	4	0	0	1	20	208	227
420	1	PSETLRLHRPNGGGGGGMGGPKVRVGGFFQRGKGWRFLRPSLEM	PSETLRLHRPNGGGGGGMGGPKVRVGGFFQRGKGWRFLRPSLEM	1	44	PSETLRLHRPNGGGGGGMGGPKVRVGGFFQRGKGWRFLRPSLEM	1	44	PSETLRLHRPNGGGGGGMGGPKVRVGGFFQRGKGWRFLRPSLEM	1	44	EKG06155.1	hypothetical protein TCSYLVIO_002757	Trypanosoma cruzi	67857	75	1.12E-07	108	46.2	382	64	28	9	0	0	17	44	64	91
421	1	HNHNRAPIQHRIFPLHGELQQAEFFQPRFSKDRPDDVNPTAFDS	HNHNRAPIQHRIFPLHGELQQAEFFQPRFSKDRPDDVNPTAFDS	1	44	HNHNRAPIQHRIFPLHGELQQAEFFQPRFSKDRPDDVNPTAFDS	1	44	HNHNRAPIQHRIFPLHGELQQAEFFQPRFSKDRPDDVNPTAFDS	1	44	PWV01838.1	hypothetical protein C4B63_3g1018	Trypanosoma cruzi	57778	66.67	1.30E-08	113	48.1	198	98	45	17	2	2	1	43	35	79
422	1	HLRGLGQNVLYWASRPPGSPGRKGRTPAVPAFPQVMPTKPTLSP	HLRGLGQNVLYWASRPPGSPGRKGRTPAVPAFPQVMPTKPTLSP	1	44	HLRGLGQNVLYWASRPPGSPGRKGRTPAVPAFPQVMPTKPTLSP	1	44	HLRGLGQNVLYWASRPPGSPGRKGRTPAVPAFPQVMPTKPTLSP	1	44	PWV01629.1	hypothetical protein C4B63_4g246	Trypanosoma cruzi	81818	81.82	3.71E-05	89	38.9	311	50	22	4	0	0	22	43	137	158
423	1	KNLPDAQETENGQEKNNETPDPGRVKTQGPPLAPQKKPRLRIQM	KNLPDAQETENGQEKNNETPDPGRVKTQGPPLAPQKKPRLRIQM	1	44	KNLPDAQETENGQEKNNETPDPGRVKTQGPPLAPQKKPRLRIQM	1	44	KNLPDAQETENGQEKNNETPDPGRVKTQGPPLAPQKKPRLRIQM	1	44	EKG01224.1	mucin-associated surface protein (MASP), putative, partial	Trypanosoma cruzi	78571	82.14	2.67E-06	97	42	395	64	28	6	0	0	1	28	304	331
424	1	FGNVGPDTGLGHVQEFYGGRPSSRISVENPKLPLSINISAASNE	FGNVGPDTGLGHVQEFYGGRPSSRISVENPKLPLSINISAASNE	1	44	FGNVGPDTGLGHVQEFYGGRPSSRISVENPKLPLSINISAASNE	1	44	FGNVGPDTGLGHVQEFYGGRPSSRISVENPKLPLSINISAASNE	1	44	EKG01100.1	trans-sialidase, putative, partial	Trypanosoma cruzi	68571	80	6.23E-08	109	46.6	283	80	35	11	0	0	10	44	181	215
425	1	GDRDGDEPAGGGYSVRPHQGFEGGMRGYLGKFLPESSSLRKNFP	GDRDGDEPAGGGYSVRPHQGFEGGMRGYLGKFLPESSSLRKNFP	1	44	GDRDGDEPAGGGYSVRPHQGFEGGMRGYLGKFLPESSSLRKNFP	1	44	GDRDGDEPAGGGYSVRPHQGFEGGMRGYLGKFLPESSSLRKNFP	1	44	PWU97099.1	putative receptor-type adenylate cyclase	Trypanosoma cruzi	80769	84.62	5.48E-08	110	47	1281	59	26	5	0	0	19	44	339	364
426	1	HDNHKCPRTVPIVLCGDVLPCAAVNVGWRNCTLPTGQCPLTTSG	HDNHKCPRTVPIVLCGDVLPCAAVNVGWRNCTLPTGQCPLTTSG	1	44	HDNHKCPRTVPIVLCGDVLPCAAVNVGWRNCTLPTGQCPLTTSG	1	44	HDNHKCPRTVPIVLCGDVLPCAAVNVGWRNCTLPTGQCPLTTSG	1	44	EKF28211.1	cysteine peptidase, putative, partial	Trypanosoma cruzi marinkellei	63636	65.91	3.95E-10	125	52.8	261	100	44	16	0	0	1	44	175	218
427	1	GVGGDLLAGGEEDPDNPRVPTNGGGAKEEAARRQTGGNANGVFFL	GVGGDLLAGGEEDPDNPRVPTNGGGAKEEAARRQTGGNANGVFFL	1	45	GVGGDLLAGGEEDPDNPRVPTNGGGAKEEAARRQTGGNANGVFFL	1	45	GVGGDLLAGGEEDPDNPRVPTNGGGAKEEAARRQTGGNANGVFFL	1	45	XP_804899.1	hypothetical protein, partial	Trypanosoma cruzi strain CL Brener	71053	81.58	4.10E-12	138	57.8	201	84	38	11	0	0	2	39	164	201
428	1	KDGTGINPAQTAGRVFLKNGKKIPQIHVVVWGVPDFCIFINILVI	KDGTGINPAQTAGRVFLKNGKKIPQIHVVVWGVPDFCIFINILVI	1	45	KDGTGINPAQTAGRVFLKNGKKIPQIHVVVWGVPDFCIFINILVI	1	45	KDGTGINPAQTAGRVFLKNGKKIPQIHVVVWGVPDFCIFINILVI	1	45	XP_816996.1	hypothetical protein	Trypanosoma cruzi strain CL Brener	78261	91.3	7.09E-07	98	42.4	98	51	23	5	0	0	1	23	65	87
429	1	GCVLRRCVLGRGGLGTETGGWEGRNPTGCRRRGRNEWGEPKPLPK	GCVLRRCVLGRGGLGTETGGWEGRNPTGCRRRGRNEWGEPKPLPK	1	45	GCVLRRCVLGRGGLGTETGGWEGRNPTGCRRRGRNEWGEPKPLPK	1	45	GCVLRRCVLGRGGLGTETGGWEGRNPTGCRRRGRNEWGEPKPLPK	1	45	EKG08521.1	trans-sialidase, putative, partial	Trypanosoma cruzi	62222	66.67	3.04E-09	116	49.3	159	100	45	17	0	0	1	45	79	123
430	1	LDDKPVGDVGGRKWENANPGVPQVGKKTKAAPPRTPAKAIKMPKP	LDDKPVGDVGGRKWENANPGVPQVGKKTKAAPPRTPAKAIKMPKP	1	45	LDDKPVGDVGGRKWENANPGVPQVGKKTKAAPPRTPAKAIKMPKP	1	45	LDDKPVGDVGGRKWENANPGVPQVGKKTKAAPPRTPAKAIKMPKP	1	45	EKG03420.1	eukaryotic translation initiation factor eIF-4E, putative	Trypanosoma cruzi	70968	77.42	2.52E-08	112	47.8	304	69	31	9	0	0	1	31	213	243
431	1	AYNSPPGQVFSVASPHYGVFTPKAAKGVKKLFPLRGLGLLCPGVD	AYNSPPGQVFSVASPHYGVFTPKAAKGVKKLFPLRGLGLLCPGVD	1	45	AYNSPPGQVFSVASPHYGVFTPKAAKGVKKLFPLRGLGLLCPGVD	1	45	AYNSPPGQVFSVASPHYGVFTPKAAKGVKKLFPLRGLGLLCPGVD	1	45	PWU98083.1	putative intraflagellar transport protein 122B	Trypanosoma cruzi	62162	70.27	3.87E-08	111	47.4	1239	82	37	14	0	0	1	37	106	142
432	1	TMDLLGELWFWCLLPGASPWGSVVVFPGGPKGFVGFLPFFLAPAA	TMDLLGELWFWCLLPGASPWGSVVVFPGGPKGFVGFLPFFLAPAA	1	45	TMDLLGELWFWCLLPGASPWGSVVVFPGGPKGFVGFLPFFLAPAA	1	45	TMDLLGELWFWCLLPGASPWGSVVVFPGGPKGFVGFLPFFLAPAA	1	45	XP_808706.1	hypothetical protein	Trypanosoma cruzi strain CL Brener	57778	62.22	6.71E-10	123	52	231	100	45	19	0	0	1	45	187	231
433	1	FRGARHRRAPGFCPPPPGRKVKCICYKTDARGRMAVNTLAYKGTS	FRGARHRRAPGFCPPPPGRKVKCICYKTDARGRMAVNTLAYKGTS	1	45	FRGARHRRAPGFCPPPPGRKVKCICYKTDARGRMAVNTLAYKGTS	1	45	FRGARHRRAPGFCPPPPGRKVKCICYKTDARGRMAVNTLAYKGTS	1	45	EKG04089.1	hypothetical protein TCSYLVIO_004852, partial	Trypanosoma cruzi	67647	67.65	8.66E-08	108	46.2	1481	76	34	11	0	0	12	45	1101	1134
434	1	ATNGARGEPGRVGVGRGPGGGHTFFFPLFFFFGQGWQTPAAPHTP	ATNGARGEPGRVGVGRGPGGGHTFFFPLFFFFGQGWQTPAAPHTP	1	45	ATNGARGEPGRVGVGRGPGGGHTFFFPLFFFFGQGWQTPAAPHTP	1	45	ATNGARGEPGRVGVGRGPGGGHTFFFPLFFFFGQGWQTPAAPHTP	1	45	XP_803229.1	hypothetical protein	Trypanosoma cruzi strain CL Brener	61538	61.54	5.34E-06	94	40.8	159	78	39	11	2	4	10	44	24	62
435	1	FRPPGWRNKRGRNAWGGGGQGAFASPNVPVSGTPPKKNTVGNSFD	FRPPGWRNKRGRNAWGGGGQGAFASPNVPVSGTPPKKNTVGNSFD	1	45	FRPPGWRNKRGRNAWGGGGQGAFASPNVPVSGTPPKKNTVGNSFD	1	45	FRPPGWRNKRGRNAWGGGGQGAFASPNVPVSGTPPKKNTVGNSFD	1	45	PWU91312.1	hypothetical protein C4B63_44g120	Trypanosoma cruzi	80	90	4.03E-05	89	38.9	1133	44	20	4	0	0	26	45	52	71
436	1	TLLHNAERNKANLGATRPGYGGGRRGATFSPATRAWSRGTGRSGT	TLLHNAERNKANLGATRPGYGGGRRGATFSPATRAWSRGTGRSGT	1	45	TLLHNAERNKANLGATRPGYGGGRRGATFSPATRAWSRGTGRSGT	1	45	TLLHNAERNKANLGATRPGYGGGRRGATFSPATRAWSRGTGRSGT	1	45	EKF98907.1	glutamamyl carboxypeptidase, putative,metallo-peptidase, clan MH, family M18, putative, partial	Trypanosoma cruzi	80769	84.62	3.17E-07	104	44.7	258	58	26	5	0	0	1	26	26	51
437	1	DEATIAWATRPPDGGNAICRDHAQVARNFPPGVPIFQGFRGTAGRG	DEATIAWATRPPDGGNAICRDHAQVARNFPPGVPIFQGFRGTAGRG	1	46	DEATIAWATRPPDGGNAICRDHAQVARNFPPGVPIFQGFRGTAGRG	1	46	DEATIAWATRPPDGGNAICRDHAQVARNFPPGVPIFQGFRGTAGRG	1	46	EKG02224.1	hypothetical protein TCSYLVIO_006757	Trypanosoma cruzi	88462	88.46	4.11E-09	118	50.1	264	57	26	3	0	0	1	26	20	45
438	1	EVPDGGERKKTGTGIGGKKGKPKPEGPTGKLGTLEKGMRLCSKSVQ	EVPDGGERKKTGTGIGGKKGKPKPEGPTGKLGTLEKGMRLCSKSVQ	1	46	EVPDGGERKKTGTGIGGKKGKPKPEGPTGKLGTLEKGMRLCSKSVQ	1	46	EVPDGGERKKTGTGIGGKKGKPKPEGPTGKLGTLEKGMRLCSKSVQ	1	46	EKF98869.1	retrotransposon hot spot (RHS) protein, putative	Trypanosoma cruzi	65217	71.74	2.50E-12	142	59.3	480	100	46	16	0	0	1	46	263	308
439	1	MPFFFVSALCVSLWPRGGGTRAHGPTFPPRRKTQRGARHCVDPNQP	MPFFFVSALCVSLWPRGGGTRAHGPTFPPRRKTQRGARHCVDPNQP	1	46	MPFFFVSALCVSLWPRGGGTRAHGPTFPPRRKTQRGARHCVDPNQP	1	46	MPFFFVSALCVSLWPRGGGTRAHGPTFPPRRKTQRGARHCVDPNQP	1	46	PWU90978.1	hypothetical protein C4B63_46g35	Trypanosoma cruzi	86364	86.36	1.13E-06	100	43.1	893	48	22	3	0	0	1	22	872	893
440	1	IVVRCFVSFSESGCNPMASLWGFWVLGGGGRNAAPFCALRCRTGGT	IVVRCFVSFSESGCNPMASLWGFWVLGGGGRNAAPFCALRCRTGGT	1	46	IVVRCFVSFSESGCNPMASLWGFWVLGGGGRNAAPFCALRCRTGGT	1	46	IVVRCFVSFSESGCNPMASLWGFWVLGGGGRNAAPFCALRCRTGGT	1	46	XP_813167.1	aquaporin	Trypanosoma cruzi strain CL Brener	87.5	91.67	7.84E-09	116	49.3	263	52	24	3	0	0	1	24	216	239
441	1	LQTYSFLWAEPTGFPVNPQPPPRPNWVSGIEKFPIGLSTTSFVNYS	LQTYSFLWAEPTGFPVNPQPPPRPNWVSGIEKFPIGLSTTSFVNYS	1	46	LQTYSFLWAEPTGFPVNPQPPPRPNWVSGIEKFPIGLSTTSFVNYS	1	46	LQTYSFLWAEPTGFPVNPQPPPRPNWVSGIEKFPIGLSTTSFVNYS	1	46	PWU88471.1	hypothetical protein C4B63_73g77	Trypanosoma cruzi	67647	76.47	4.11E-10	125	52.8	226	74	34	11	0	0	13	46	106	139
442	1	PPGERGLPNAFYLWGAGGTPRFQTGGFLGEIRRKRGLPTPCCTQVM	PPGERGLPNAFYLWGAGGTPRFQTGGFLGEIRRKRGLPTPCCTQVM	1	46	PPGERGLPNAFYLWGAGGTPRFQTGGFLGEIRRKRGLPTPCCTQVM	1	46	PPGERGLPNAFYLWGAGGTPRFQTGGFLGEIRRKRGLPTPCCTQVM	1	46	XP_820074.1	trans-sialidase	Trypanosoma cruzi strain CL Brener	72	72	2.04E-07	106	45.4	723	54	25	7	0	0	1	25	396	420
443	1	GRGGTCEGQRRGLLAGGPQSLPLRKEKIFKNPTRVGGIMSRLWLND	GRGGTCEGQRRGLLAGGPQSLPLRKEKIFKNPTRVGGIMSRLWLND	1	46	GRGGTCEGQRRGLLAGGPQSLPLRKEKIFKNPTRVGGIMSRLWLND	1	46	GRGGTCEGQRRGLLAGGPQSLPLRKEKIFKNPTRVGGIMSRLWLND	1	46	EKG07775.1	hypothetical protein TCSYLVIO_001092, partial	Trypanosoma cruzi	63889	80.56	3.03E-09	118	50.1	227	76	36	12	1	1	1	35	73	108
444	1	MGMTHAGCVFGCVFLGARGFPLFFQVCLGKFAGLCRFWGHSLLQNG	MGMTHAGCVFGCVFLGARGFPLFFQVCLGKFAGLCRFWGHSLLQNG	1	46	MGMTHAGCVFGCVFLGARGFPLFFQVCLGKFAGLCRFWGHSLLQNG	1	46	MGMTHAGCVFGCVFLGARGFPLFFQVCLGKFAGLCRFWGHSLLQNG	1	46	PWU87740.1	hypothetical protein C4B63_85g71	Trypanosoma cruzi	67742	74.19	1.79E-06	99	42.7	841	67	31	10	0	0	1	31	392	422
445	1	ATVGGSQYVPTTPGHGKSRGGPAFAWGGARFCPPVLACRGRRWCVA	ATVGGSQYVPTTPGHGKSRGGPAFAWGGARFCPPVLACRGRRWCVA	1	46	ATVGGSQYVPTTPGHGKSRGGPAFAWGGARFCPPVLACRGRRWCVA	1	46	ATVGGSQYVPTTPGHGKSRGGPAFAWGGARFCPPVLACRGRRWCVA	1	46	EKG00424.1	dispersed gene family protein 1 (DGF-1), putative, partial	Trypanosoma cruzi	60417	64.58	4.04E-11	133	55.8	300	100	48	17	1	2	1	46	239	286
446	1	GEHWRGGQLWRELPPGNMGLWGSAICGGGAPPPASSSSWGAGGLCG	GEHWRGGQLWRELPPGNMGLWGSAICGGGAPPPASSSSWGAGGLCG	1	46	GEHWRGGQLWRELPPGNMGLWGSAICGGGAPPPASSSSWGAGGLCG	1	46	GEHWRGGQLWRELPPGNMGLWGSAICGGGAPPPASSSSWGAGGLCG	1	46	PWU92102.1	putative trans-sialidase, Group II	Trypanosoma cruzi	90476	90.48	2.41E-08	113	48.1	723	46	21	2	0	0	1	21	701	721
447	1	KLGGAPGPINFIGIGLNLIRIAAPYICRFFGFWNPPRGLTLGGPSR	KLGGAPGPINFIGIGLNLIRIAAPYICRFFGFWNPPRGLTLGGPSR	1	46	KLGGAPGPINFIGIGLNLIRIAAPYICRFFGFWNPPRGLTLGGPSR	1	46	KLGGAPGPINFIGIGLNLIRIAAPYICRFFGFWNPPRGLTLGGPSR	1	46	EKG08757.1	metacaspase, putative,cysteine peptidase, Clan CD, family C13, putative, partial	Trypanosoma cruzi	76316	81.58	1.31E-11	134	56.2	204	80	38	8	1	1	1	37	17	54
448	1	SIEDIETFRFFFWGGDLGNFGVLGRAILWLLGCGPFGMNPPCPEAG	SIEDIETFRFFFWGGDLGNFGVLGRAILWLLGCGPFGMNPPCPEAG	1	46	SIEDIETFRFFFWGGDLGNFGVLGRAILWLLGCGPFGMNPPCPEAG	1	46	SIEDIETFRFFFWGGDLGNFGVLGRAILWLLGCGPFGMNPPCPEAG	1	46	EKF38628.1	hypothetical protein MOQ_001159	Trypanosoma cruzi marinkellei	80769	80.77	1.00E-07	108	46.2	972	57	26	5	0	0	1	26	749	774
449	1	GVQGVRHRHALFQLSPGERPGGRPCGGRGPKENKTRLPIVTTPPNP	GVQGVRHRHALFQLSPGERPGGRPCGGRGPKENKTRLPIVTTPPNP	1	46	GVQGVRHRHALFQLSPGERPGGRPCGGRGPKENKTRLPIVTTPPNP	1	46	GVQGVRHRHALFQLSPGERPGGRPCGGRGPKENKTRLPIVTTPPNP	1	46	PWU87100.1	putative tyrosine aminotransferase	Trypanosoma cruzi	91667	91.67	8.06E-09	114	48.5	167	52	24	2	0	0	1	24	144	167
450	1	SLPAAALRCGAAPNGWGRFWGSTIPFEKNHKTGGGKWEDPRIDDVVN	SLPAAALRCGAAPNGWGRFWGSTIPFEKNHKTGGGKWEDPRIDDVVN	1	47	SLPAAALRCGAAPNGWGRFWGSTIPFEKNHKTGGGKWEDPRIDDVVN	1	47	SLPAAALRCGAAPNGWGRFWGSTIPFEKNHKTGGGKWEDPRIDDVVN	1	47	PWU82947.1	putative retrotransposon hot spot (RHS) protein	Trypanosoma cruzi	82609	82.61	1.55E-05	91	39.7	168	49	23	4	0	0	2	24	144	166
451	1	GEGVRGDLPGDACPGHWAKRGQGGGPKQGGPRELPGEEIRAFARLLG	GEGVRGDLPGDACPGHWAKRGQGGGPKQGGPRELPGEEIRAFARLLG	1	47	GEGVRGDLPGDACPGHWAKRGQGGGPKQGGPRELPGEEIRAFARLLG	1	47	GEGVRGDLPGDACPGHWAKRGQGGGPKQGGPRELPGEEIRAFARLLG	1	47	PWU83279.1	SLACS reverse transcriptase	Trypanosoma cruzi	100	100	4.79E-05	89	38.9	220	34	16	0	0	0	1	16	205	220
452	1	ARPSLHRCSPDGHLLRAPAPRGTAGNPTALAMPTLSNLGTRGVHMQC	ARPSLHRCSPDGHLLRAPAPRGTAGNPTALAMPTLSNLGTRGVHMQC	1	47	ARPSLHRCSPDGHLLRAPAPRGTAGNPTALAMPTLSNLGTRGVHMQC	1	47	ARPSLHRCSPDGHLLRAPAPRGTAGNPTALAMPTLSNLGTRGVHMQC	1	47	EKG00835.1	hypothetical protein TCSYLVIO_008202	Trypanosoma cruzi	68.75	79.17	4.22E-15	163	67.4	439	100	48	14	1	1	1	47	29	76
453	1	GVQGNDSVLPGKGSPPPPPSVGGGGPPGFVWGRGGVLGHLFFSAVGD	GVQGNDSVLPGKGSPPPPPSVGGGGPPGFVWGRGGVLGHLFFSAVGD	1	47	GVQGNDSVLPGKGSPPPPPSVGGGGPPGFVWGRGGVLGHLFFSAVGD	1	47	GVQGNDSVLPGKGSPPPPPSVGGGGPPGFVWGRGGVLGHLFFSAVGD	1	47	PWU99293.1	hypothetical protein C4B63_9g529	Trypanosoma cruzi	66667	70	3.74E-05	89	38.9	248	64	30	10	0	0	18	47	34	63
454	1	FCCCNAAQLVHCGCFGGSGGWALWKATDGAFLQTPLFFVTLSPPWTV	FCCCNAAQLVHCGCFGGSGGWALWKATDGAFLQTPLFFVTLSPPWTV	1	47	FCCCNAAQLVHCGCFGGSGGWALWKATDGAFLQTPLFFVTLSPPWTV	1	47	FCCCNAAQLVHCGCFGGSGGWALWKATDGAFLQTPLFFVTLSPPWTV	1	47	EKG07937.1	hypothetical protein TCSYLVIO_000928, partial	Trypanosoma cruzi	57576	60.61	4.09E-05	89	38.9	216	70	33	14	0	0	15	47	58	90
455	1	LGMEKPNEFEFTLVWLSPAEKAFCSRGFPQTQSGDPLPLNVAPQGLG	LGMEKPNEFEFTLVWLSPAEKAFCSRGFPQTQSGDPLPLNVAPQGLG	1	47	LGMEKPNEFEFTLVWLSPAEKAFCSRGFPQTQSGDPLPLNVAPQGLG	1	47	LGMEKPNEFEFTLVWLSPAEKAFCSRGFPQTQSGDPLPLNVAPQGLG	1	47	EKG02689.1	hypothetical protein TCSYLVIO_006275	Trypanosoma cruzi	70	76.67	7.27E-07	102	43.9	437	64	30	9	0	0	18	47	221	250
456	1	DSRPHPPPRGRPNNWPIFYINDPPSRPFVPLFAPNAPLPPCLAAGGG	DSRPHPPPRGRPNNWPIFYINDPPSRPFVPLFAPNAPLPPCLAAGGG	1	47	DSRPHPPPRGRPNNWPIFYINDPPSRPFVPLFAPNAPLPPCLAAGGG	1	47	DSRPHPPPRGRPNNWPIFYINDPPSRPFVPLFAPNAPLPPCLAAGGG	1	47	PWU88999.1	Mucin-associated surface protein (MASP)	Trypanosoma cruzi	61364	68.18	9.62E-09	116	49.3	460	94	44	17	0	0	1	44	384	427
457	1	ATWKKVDDIVSKLCPPMSVEGPPPTLPGATPLRTRGGGLVFCRTTSL	ATWKKVDDIVSKLCPPMSVEGPPPTLPGATPLRTRGGGLVFCRTTSL	1	47	ATWKKVDDIVSKLCPPMSVEGPPPTLPGATPLRTRGGGLVFCRTTSL	1	47	ATWKKVDDIVSKLCPPMSVEGPPPTLPGATPLRTRGGGLVFCRTTSL	1	47	PWU85305.1	putative trans-sialidase, Group VI	Trypanosoma cruzi	55	60	1.00E-06	101	43.5	938	85	40	18	0	0	1	40	467	506
458	1	DHPPPGVINGLWGPKKGCGFLWDWPKDLLGGGFVFNLLQLLWGRGGA	DHPPPGVINGLWGPKKGCGFLWDWPKDLLGGGFVFNLLQLLWGRGGA	1	47	DHPPPGVINGLWGPKKGCGFLWDWPKDLLGGGFVFNLLQLLWGRGGA	1	47	DHPPPGVINGLWGPKKGCGFLWDWPKDLLGGGFVFNLLQLLWGRGGA	1	47	XP_814564.1	hypothetical protein Tc00.1047053505025.80	Trypanosoma cruzi strain CL Brener	64516	74.19	2.19E-07	106	45.4	266	66	31	11	0	0	16	46	235	265
459	1	PQQQWGAKERGAFKAGCLHWGRGPKAFYPRRVVPHVLSFSRLKKLFQ	PQQQWGAKERGAFKAGCLHWGRGPKAFYPRRVVPHVLSFSRLKKLFQ	1	47	PQQQWGAKERGAFKAGCLHWGRGPKAFYPRRVVPHVLSFSRLKKLFQ	1	47	PQQQWGAKERGAFKAGCLHWGRGPKAFYPRRVVPHVLSFSRLKKLFQ	1	47	XP_806355.1	hypothetical protein, partial	Trypanosoma cruzi strain CL Brener	56.25	60.42	1.27E-07	108	46.2	325	89	48	15	1	6	6	47	133	180
460	1	LDIKGARRCIGRRPHLRGPGEKKRGGARATQIDLRESCEENSAPAAA	LDIKGARRCIGRRPHLRGPGEKKRGGARATQIDLRESCEENSAPAAA	1	47	LDIKGARRCIGRRPHLRGPGEKKRGGARATQIDLRESCEENSAPAAA	1	47	LDIKGARRCIGRRPHLRGPGEKKRGGARATQIDLRESCEENSAPAAA	1	47	XP_813313.1	hypothetical protein	Trypanosoma cruzi strain CL Brener	78261	86.96	4.30E-06	96	41.6	381	49	23	5	0	0	25	47	106	128
461	1	NLFSSLFTAGGAACLSGGGGGRHAGGGERPPRGKQATPKLPQIIFSPA	NLFSSLFTAGGAACLSGGGGGRHAGGGERPPRGKQATPKLPQIIFSPA	1	48	NLFSSLFTAGGAACLSGGGGGRHAGGGERPPRGKQATPKLPQIIFSPA	1	48	NLFSSLFTAGGAACLSGGGGGRHAGGGERPPRGKQATPKLPQIIFSPA	1	48	EKF98322.1	hypothetical protein TCSYLVIO_010780, partial	Trypanosoma cruzi	60	71.11	7.28E-10	123	52	218	94	45	18	0	0	2	46	80	124
462	1	LHCGIKNDHPAWVRCPPANKTREIPRSPLGPDGLPILPAKGFFSKQER	LHCGIKNDHPAWVRCPPANKTREIPRSPLGPDGLPILPAKGFFSKQER	1	48	LHCGIKNDHPAWVRCPPANKTREIPRSPLGPDGLPILPAKGFFSKQER	1	48	LHCGIKNDHPAWVRCPPANKTREIPRSPLGPDGLPILPAKGFFSKQER	1	48	EKG00951.1	hypothetical protein TCSYLVIO_008082	Trypanosoma cruzi	54545	70.45	2.56E-10	126	53.1	234	90	44	19	1	1	1	43	61	104
463	1	VIFGEDIRRVWGKGGKNPPGGALAAGGEKQAAKTPTNISWMQLPRGGG	VIFGEDIRRVWGKGGKNPPGGALAAGGEKQAAKTPTNISWMQLPRGGG	1	48	VIFGEDIRRVWGKGGKNPPGGALAAGGEKQAAKTPTNISWMQLPRGGG	1	48	VIFGEDIRRVWGKGGKNPPGGALAAGGEKQAAKTPTNISWMQLPRGGG	1	48	EKG07747.1	retrotransposon hot spot (RHS) protein, putative, partial	Trypanosoma cruzi	65385	73.08	1.67E-05	92	40	307	54	26	9	0	0	1	26	123	148
464	1	LSMETVTAPADGEHQGQQKMGLPPKTTTCGPLEPEPPARGEAPPPRGG	LSMETVTAPADGEHQGQQKMGLPPKTTTCGPLEPEPPARGEAPPPRGG	1	48	LSMETVTAPADGEHQGQQKMGLPPKTTTCGPLEPEPPARGEAPPPRGG	1	48	LSMETVTAPADGEHQGQQKMGLPPKTTTCGPLEPEPPARGEAPPPRGG	1	48	EKF99359.1	trans-sialidase, putative, partial	Trypanosoma cruzi	86364	90.91	2.98E-06	97	42	207	46	22	3	0	0	1	22	56	77
465	1	CRSHQLPFITNVEGRPGLPGDRGGGSRNLQGWDLVSLLEEYRRYAQDK	CRSHQLPFITNVEGRPGLPGDRGGGSRNLQGWDLVSLLEEYRRYAQDK	1	48	CRSHQLPFITNVEGRPGLPGDRGGGSRNLQGWDLVSLLEEYRRYAQDK	1	48	CRSHQLPFITNVEGRPGLPGDRGGGSRNLQGWDLVSLLEEYRRYAQDK	1	48	PWU96339.1	hypothetical protein C4B63_19g88	Trypanosoma cruzi	72414	75.86	2.56E-07	104	44.7	183	60	29	8	0	0	20	48	120	148
466	1	PRGERHGKKKKRGNRGSRGCNFRGSGAGWPLCKQGEKQLYHFANYNFT	PRGERHGKKKKRGNRGSRGCNFRGSGAGWPLCKQGEKQLYHFANYNFT	1	48	PRGERHGKKKKRGNRGSRGCNFRGSGAGWPLCKQGEKQLYHFANYNFT	1	48	PRGERHGKKKKRGNRGSRGCNFRGSGAGWPLCKQGEKQLYHFANYNFT	1	48	EKF28287.1	trans-sialidase, putative, partial	Trypanosoma cruzi marinkellei	58491	69.81	5.74E-13	145	60.5	251	100	53	17	2	5	1	48	6	58
467	1	ECFADWEDRGARGGEGGGGGGGAGEGDFFFERVGLGPGDPGAPLETMM	ECFADWEDRGARGGEGGGGGGGAGEGDFFFERVGLGPGDPGAPLETMM	1	48	ECFADWEDRGARGGEGGGGGGGAGEGDFFFERVGLGPGDPGAPLETMM	1	48	ECFADWEDRGARGGEGGGGGGGAGEGDFFFERVGLGPGDPGAPLETMM	1	48	XP_811433.1	enoyl-CoA hydratase/isomerase family protein	Trypanosoma cruzi strain CL Brener	69231	76.92	4.03E-06	97	42	379	54	26	8	0	0	23	48	347	372
468	1	CSVQLQHWPIPGRHAVPPPSKPFFSKFFGFGETFKNSLTRLPLGGGKG	CSVQLQHWPIPGRHAVPPPSKPFFSKFFGFGETFKNSLTRLPLGGGKG	1	48	CSVQLQHWPIPGRHAVPPPSKPFFSKFFGFGETFKNSLTRLPLGGGKG	1	48	CSVQLQHWPIPGRHAVPPPSKPFFSKFFGFGETFKNSLTRLPLGGGKG	1	48	PWU89665.1	putative glutamate dehydrogenase	Trypanosoma cruzi	78261	86.96	1.37E-06	100	43.1	447	48	23	5	0	0	26	48	107	129
469	1	SLVISPGGPALTRGATLPLGGVVGWDARDRGGDGPRFVPPLPAAALRC	SLVISPGGPALTRGATLPLGGVVGWDARDRGGDGPRFVPPLPAAALRC	1	48	SLVISPGGPALTRGATLPLGGVVGWDARDRGGDGPRFVPPLPAAALRC	1	48	SLVISPGGPALTRGATLPLGGVVGWDARDRGGDGPRFVPPLPAAALRC	1	48	EKF99251.1	retrotransposon hot spot (RHS) protein, putative	Trypanosoma cruzi	80	80	3.33E-07	105	45.1	407	52	25	5	0	0	23	47	364	388
470	1	EALNPNEASILSLVNKKGQGKGIPSFSGEQQKKEGQPLGKGGAGGAPT	EALNPNEASILSLVNKKGQGKGIPSFSGEQQKKEGQPLGKGGAGGAPT	1	48	EALNPNEASILSLVNKKGQGKGIPSFSGEQQKKEGQPLGKGGAGGAPT	1	48	EALNPNEASILSLVNKKGQGKGIPSFSGEQQKKEGQPLGKGGAGGAPT	1	48	PWU93081.1	Mucin-associated surface protein (MASP)	Trypanosoma cruzi	91489	93.62	1.79E-21	210	85.5	496	98	47	4	0	0	1	47	287	333
471	1	TPKGDGGRGDSSLHEFCNHGGGAAKAYHPGSPLGVPKPCGPLVPFKPT	TPKGDGGRGDSSLHEFCNHGGGAAKAYHPGSPLGVPKPCGPLVPFKPT	1	48	TPKGDGGRGDSSLHEFCNHGGGAAKAYHPGSPLGVPKPCGPLVPFKPT	1	48	TPKGDGGRGDSSLHEFCNHGGGAAKAYHPGSPLGVPKPCGPLVPFKPT	1	48	XP_821815.1	hypothetical protein	Trypanosoma cruzi strain CL Brener	73913	73.91	2.14E-05	91	39.7	997	48	23	6	0	0	26	48	922	944
472	1	FDTPAAPYSSQKGGKNTWERQPTPSQMSVWGNFGGGARVLVEAGADIN	FDTPAAPYSSQKGGKNTWERQPTPSQMSVWGNFGGGARVLVEAGADIN	1	48	FDTPAAPYSSQKGGKNTWERQPTPSQMSVWGNFGGGARVLVEAGADIN	1	48	FDTPAAPYSSQKGGKNTWERQPTPSQMSVWGNFGGGARVLVEAGADIN	1	48	XP_805241.1	hypothetical protein	Trypanosoma cruzi strain CL Brener	66667	73.33	1.83E-07	106	45.4	203	63	30	10	0	0	19	48	37	66
473	1	ACHWGRRGSLPTKPAAVPGEKKRKTAGQEPAQGARGLDSRHEVSGPED	ACHWGRRGSLPTKPAAVPGEKKRKTAGQEPAQGARGLDSRHEVSGPED	1	48	ACHWGRRGSLPTKPAAVPGEKKRKTAGQEPAQGARGLDSRHEVSGPED	1	48	ACHWGRRGSLPTKPAAVPGEKKRKTAGQEPAQGARGLDSRHEVSGPED	1	48	XP_804838.1	hypothetical protein Tc00.1047053481211.20	Trypanosoma cruzi strain CL Brener	86957	95.65	3.11E-06	96	41.6	171	48	23	3	0	0	5	27	139	161
474	1	GTAAPPDLLALVITEKNALWNPPFSPKTKKKQGGFGTGKIPTPPSLPPF	GTAAPPDLLALVITEKNALWNPPFSPKTKKKQGGFGTGKIPTPPSLPPF	1	49	GTAAPPDLLALVITEKNALWNPPFSPKTKKKQGGFGTGKIPTPPSLPPF	1	49	GTAAPPDLLALVITEKNALWNPPFSPKTKKKQGGFGTGKIPTPPSLPPF	1	49	EKG05940.1	hypothetical protein TCSYLVIO_002974	Trypanosoma cruzi	74194	77.42	3.20E-08	112	47.8	961	63	31	8	0	0	1	31	136	166
475	1	VGEPRILQSAVAVSQGVFPLGFCPGGFFLTPPIFPPFFQIWKHTIFCWT	VGEPRILQSAVAVSQGVFPLGFCPGGFFLTPPIFPPFFQIWKHTIFCWT	1	49	VGEPRILQSAVAVSQGVFPLGFCPGGFFLTPPIFPPFFQIWKHTIFCWT	1	49	VGEPRILQSAVAVSQGVFPLGFCPGGFFLTPPIFPPFFQIWKHTIFCWT	1	49	XP_812438.1	acid phosphatase	Trypanosoma cruzi strain CL Brener	73684	76.32	1.68E-12	144	60.1	459	78	38	10	0	0	1	38	152	189
476	1	QHPQNQREQGRLPPLVALQYRNKAIGGVGVFFFANVCQINTKGVYWDMT	QHPQNQREQGRLPPLVALQYRNKAIGGVGVFFFANVCQINTKGVYWDMT	1	49	QHPQNQREQGRLPPLVALQYRNKAIGGVGVFFFANVCQINTKGVYWDMT	1	49	QHPQNQREQGRLPPLVALQYRNKAIGGVGVFFFANVCQINTKGVYWDMT	1	49	PWU84092.1	putative amino acid transporter	Trypanosoma cruzi	63889	72.22	6.43E-10	124	52.4	264	73	36	13	0	0	14	49	141	176
477	1	NCDRRGLLCPTQTIGIPGGGATQGPTGKLFPPRHGGGMEFFCRPPPPYR	NCDRRGLLCPTQTIGIPGGGATQGPTGKLFPPRHGGGMEFFCRPPPPYR	1	49	NCDRRGLLCPTQTIGIPGGGATQGPTGKLFPPRHGGGMEFFCRPPPPYR	1	49	NCDRRGLLCPTQTIGIPGGGATQGPTGKLFPPRHGGGMEFFCRPPPPYR	1	49	EKF31675.1	hypothetical protein MOQ_004472	Trypanosoma cruzi marinkellei	64	72	8.81E-06	94	40.8	392	51	25	9	0	0	25	49	39	63
478	1	SNSLLVRWQGENGGGETNGGRRRGGPRGRESPPFGGKPKSKPGGQFFVV	SNSLLVRWQGENGGGETNGGRRRGGPRGRESPPFGGKPKSKPGGQFFVV	1	49	SNSLLVRWQGENGGGETNGGRRRGGPRGRESPPFGGKPKSKPGGQFFVV	1	49	SNSLLVRWQGENGGGETNGGRRRGGPRGRESPPFGGKPKSKPGGQFFVV	1	49	XP_804033.1	hypothetical protein	Trypanosoma cruzi strain CL Brener	54054	54.05	1.65E-05	92	40	912	76	37	17	0	0	13	49	476	512
479	1	SSNRRPNPLSPLEFRGVFFLARFRVVLKEFLRDLLRETKRKWGDAKHSH	SSNRRPNPLSPLEFRGVFFLARFRVVLKEFLRDLLRETKRKWGDAKHSH	1	49	SSNRRPNPLSPLEFRGVFFLARFRVVLKEFLRDLLRETKRKWGDAKHSH	1	49	SSNRRPNPLSPLEFRGVFFLARFRVVLKEFLRDLLRETKRKWGDAKHSH	1	49	EKG04444.1	hypothetical protein TCSYLVIO_004494	Trypanosoma cruzi	60	75.56	2.25E-11	135	56.6	751	84	45	14	1	4	1	41	342	386
480	1	RGIGMSSTACWFALGGMGKVCGKPPDKNEIERGTKKMGATETETNCPEE	RGIGMSSTACWFALGGMGKVCGKPPDKNEIERGTKKMGATETETNCPEE	1	49	RGIGMSSTACWFALGGMGKVCGKPPDKNEIERGTKKMGATETETNCPEE	1	49	RGIGMSSTACWFALGGMGKVCGKPPDKNEIERGTKKMGATETETNCPEE	1	49	EKG00095.1	retrotransposon hot spot (RHS) protein, putative, partial	Trypanosoma cruzi	64706	67.65	1.07E-08	116	49.3	292	69	34	12	0	0	16	49	77	110
481	1	KDPGAPVGLFTTLDRTGGFHNRGGRKNWGRGGGWVKLGWGLFVFFLTVW	KDPGAPVGLFTTLDRTGGFHNRGGRKNWGRGGGWVKLGWGLFVFFLTVW	1	49	KDPGAPVGLFTTLDRTGGFHNRGGRKNWGRGGGWVKLGWGLFVFFLTVW	1	49	KDPGAPVGLFTTLDRTGGFHNRGGRKNWGRGGGWVKLGWGLFVFFLTVW	1	49	PWV02796.1	putative carnitine O-acetyltransferase	Trypanosoma cruzi	70968	70.97	2.95E-08	112	47.8	747	63	31	9	0	0	1	31	298	328
482	1	SAHSNTKAKKKKERKSPGPRGFLGPGGGTQFSKKKHFSCLWPSFIFSAH	SAHSNTKAKKKKERKSPGPRGFLGPGGGTQFSKKKHFSCLWPSFIFSAH	1	49	SAHSNTKAKKKKERKSPGPRGFLGPGGGTQFSKKKHFSCLWPSFIFSAH	1	49	SAHSNTKAKKKKERKSPGPRGFLGPGGGTQFSKKKHFSCLWPSFIFSAH	1	49	EKG00542.1	hypothetical protein TCSYLVIO_008506, partial	Trypanosoma cruzi	61.29	70.97	5.10E-06	96	41.6	306	63	31	12	0	0	19	49	264	294
483	1	PLRHTNHFHFWRTPTCPGPFSGGGWKSPPPPGQIEGIIPLFSPSRPGRK	PLRHTNHFHFWRTPTCPGPFSGGGWKSPPPPGQIEGIIPLFSPSRPGRK	1	49	PLRHTNHFHFWRTPTCPGPFSGGGWKSPPPPGQIEGIIPLFSPSRPGRK	1	49	PLRHTNHFHFWRTPTCPGPFSGGGWKSPPPPGQIEGIIPLFSPSRPGRK	1	49	EKG00009.1	hypothetical protein TCSYLVIO_009063, partial	Trypanosoma cruzi	70	73.33	2.06E-08	114	48.5	1158	61	30	9	0	0	20	49	295	324
484	1	EAPVQLLFYHGGTVAPPQGQFPEPGLFTPPRRGGVGQTPPRPSWKKKAY	EAPVQLLFYHGGTVAPPQGQFPEPGLFTPPRRGGVGQTPPRPSWKKKAY	1	49	EAPVQLLFYHGGTVAPPQGQFPEPGLFTPPRRGGVGQTPPRPSWKKKAY	1	49	EAPVQLLFYHGGTVAPPQGQFPEPGLFTPPRRGGVGQTPPRPSWKKKAY	1	49	XP_811352.1	hypothetical protein	Trypanosoma cruzi strain CL Brener	56.25	62.5	7.20E-08	110	47	290	96	48	19	2	2	1	47	112	158
485	1	SSIGTFFGERDSRGGRKKQKNGRKGTQAWPTKPFGEHVSPGRLIGSGGS	SSIGTFFGERDSRGGRKKQKNGRKGTQAWPTKPFGEHVSPGRLIGSGGS	1	49	SSIGTFFGERDSRGGRKKQKNGRKGTQAWPTKPFGEHVSPGRLIGSGGS	1	49	SSIGTFFGERDSRGGRKKQKNGRKGTQAWPTKPFGEHVSPGRLIGSGGS	1	49	PWU88825.1	putative trans-sialidase, Group VI	Trypanosoma cruzi	47826	56.52	4.13E-05	89	38.9	926	94	46	24	0	0	4	49	195	240
486	1	GRSRWGRRQFAVAAAGGGFNEKGGKGSVANWRHFLFKTRCHKGDKIEKK	GRSRWGRRQFAVAAAGGGFNEKGGKGSVANWRHFLFKTRCHKGDKIEKK	1	49	GRSRWGRRQFAVAAAGGGFNEKGGKGSVANWRHFLFKTRCHKGDKIEKK	1	49	GRSRWGRRQFAVAAAGGGFNEKGGKGSVANWRHFLFKTRCHKGDKIEKK	1	49	PWU85208.1	Mucin-associated surface protein (MASP)	Trypanosoma cruzi	74074	85.19	3.04E-07	105	45.1	457	55	27	7	0	0	1	27	81	107
487	1	SLCVCVLLYGGNEGGCARGPPPFGFFFFFFFVFWFGAPLFSRSGVCVCD	SLCVCVLLYGGNEGGCARGPPPFGFFFFFFFVFWFGAPLFSRSGVCVCD	1	49	SLCVCVLLYGGNEGGCARGPPPFGFFFFFFFVFWFGAPLFSRSGVCVCD	1	49	SLCVCVLLYGGNEGGCARGPPPFGFFFFFFFVFWFGAPLFSRSGVCVCD	1	49	XP_802172.1	surface protease GP63, partial	Trypanosoma cruzi strain CL Brener	68966	68.97	1.12E-05	87	38.1	46	59	29	9	0	0	1	29	16	44
488	1	YGVTLFVPGCHFGHRFMGQLLFFQAVATPMSALNRGIWRGTSPANLPPPA	YGVTLFVPGCHFGHRFMGQLLFFQAVATPMSALNRGIWRGTSPANLPPPA	1	50	YGVTLFVPGCHFGHRFMGQLLFFQAVATPMSALNRGIWRGTSPANLPPPA	1	50	YGVTLFVPGCHFGHRFMGQLLFFQAVATPMSALNRGIWRGTSPANLPPPA	1	50	EKG06106.1	hypothetical protein TCSYLVIO_002811	Trypanosoma cruzi	58	62	1.93E-09	121	51.2	393	100	50	20	1	1	1	50	166	214
489	1	TGQFQEREARHNAQQPRGGGEGGGGGAPATRNVCKGGGAKKPHQTDILMA	TGQFQEREARHNAQQPRGGGEGGGGGAPATRNVCKGGGAKKPHQTDILMA	1	50	TGQFQEREARHNAQQPRGGGEGGGGGAPATRNVCKGGGAKKPHQTDILMA	1	50	TGQFQEREARHNAQQPRGGGEGGGGGAPATRNVCKGGGAKKPHQTDILMA	1	50	EKG08584.1	hypothetical protein TCSYLVIO_000265, partial	Trypanosoma cruzi	62745	64.71	3.29E-12	139	58.2	194	100	51	18	1	1	1	50	89	139
490	1	HATKRNKKKKKKKGNTSRGFFYNWPLSPVVLGPKWVHEGGEIKNEKEDIL	HATKRNKKKKKKKGNTSRGFFYNWPLSPVVLGPKWVHEGGEIKNEKEDIL	1	50	HATKRNKKKKKKKGNTSRGFFYNWPLSPVVLGPKWVHEGGEIKNEKEDIL	1	50	HATKRNKKKKKKKGNTSRGFFYNWPLSPVVLGPKWVHEGGEIKNEKEDIL	1	50	PWU94607.1	hypothetical protein C4B63_25g319	Trypanosoma cruzi	68	84	1.82E-05	92	40	1069	50	25	8	0	0	26	50	842	866
491	1	ATKTTAAEGCGGDERGGGGFFPPLVHDVSGPQINSAVFGYELAQMQKRPW	ATKTTAAEGCGGDERGGGGFFPPLVHDVSGPQINSAVFGYELAQMQKRPW	1	50	ATKTTAAEGCGGDERGGGGFFPPLVHDVSGPQINSAVFGYELAQMQKRPW	1	50	ATKTTAAEGCGGDERGGGGFFPPLVHDVSGPQINSAVFGYELAQMQKRPW	1	50	EKF99208.1	hypothetical protein TCSYLVIO_009879	Trypanosoma cruzi	71875	78.12	3.04E-10	127	53.5	279	64	32	9	0	0	19	50	63	94
492	1	IIDHIVPVAQPPIGGFWRKPGNPGNFWFFNLGDALLLGDTPGYGGWMGRQ	IIDHIVPVAQPPIGGFWRKPGNPGNFWFFNLGDALLLGDTPGYGGWMGRQ	1	50	IIDHIVPVAQPPIGGFWRKPGNPGNFWFFNLGDALLLGDTPGYGGWMGRQ	1	50	IIDHIVPVAQPPIGGFWRKPGNPGNFWFFNLGDALLLGDTPGYGGWMGRQ	1	50	XP_820722.1	hypothetical protein	Trypanosoma cruzi strain CL Brener	86957	95.65	8.71E-10	124	52.4	660	46	23	3	0	0	28	50	118	140
493	1	EVEEEEEINEPVLKRSGRAPSLWSPKLGRRGGGGGGGGNQPHAAKCLCLC	EVEEEEEINEPVLKRSGRAPSLWSPKLGRRGGGGGGGGNQPHAAKCLCLC	1	50	EVEEEEEINEPVLKRSGRAPSLWSPKLGRRGGGGGGGGNQPHAAKCLCLC	1	50	EVEEEEEINEPVLKRSGRAPSLWSPKLGRRGGGGGGGGNQPHAAKCLCLC	1	50	EKG01264.1	hypothetical protein TCSYLVIO_007739, partial	Trypanosoma cruzi	60465	62.79	1.91E-10	129	54.3	941	86	43	17	0	0	8	50	886	928
494	1	MIATMLLIVVCSLLFLIYTTLLGARVVAGLVPGWRLVFCFRALRNILVSA	MIATMLLIVVCSLLFLIYTTLLGARVVAGLVPGWRLVFCFRALRNILVSA	1	50	MIATMLLIVVCSLLFLIYTTLLGARVVAGLVPGWRLVFCFRALRNILVSA	1	50	MIATMLLIVVCSLLFLIYTTLLGARVVAGLVPGWRLVFCFRALRNILVSA	1	50	EKG02548.1	hypothetical protein TCSYLVIO_006419	Trypanosoma cruzi	96552	96.55	7.51E-10	124	52.4	300	58	29	1	0	0	1	29	30	58
495	1	QGVRVRGHGGVVDGGTGDTVGGGGKKKKGGGGVKGGFPTATIGGDEKKRN	QGVRVRGHGGVVDGGTGDTVGGGGKKKKGGGGVKGGFPTATIGGDEKKRN	1	50	QGVRVRGHGGVVDGGTGDTVGGGGKKKKGGGGVKGGFPTATIGGDEKKRN	1	50	QGVRVRGHGGVVDGGTGDTVGGGGKKKKGGGGVKGGFPTATIGGDEKKRN	1	50	EKG03690.1	trans-sialidase, putative	Trypanosoma cruzi	71429	78.57	1.59E-05	93	40.4	724	56	28	8	0	0	23	50	353	380
496	1	RGTRQTCGRAGRGGGGGGRGGPFSPAPGRGPGGGAEGGQGSVYADGGGWE	RGTRQTCGRAGRGGGGGGRGGPFSPAPGRGPGGGAEGGQGSVYADGGGWE	1	50	RGTRQTCGRAGRGGGGGGRGGPFSPAPGRGPGGGAEGGQGSVYADGGGWE	1	50	RGTRQTCGRAGRGGGGGGRGGPFSPAPGRGPGGGAEGGQGSVYADGGGWE	1	50	PWU83438.1	putative glutamamyl carboxypeptidase	Trypanosoma cruzi	60976	60.98	3.52E-06	97	42	274	82	41	15	1	1	10	50	62	101
497	1	EEGAGGRPSAAFSGAMGGGAHVGKIFRGGRAQTGSQQHRSTADPRGNERG	EEGAGGRPSAAFSGAMGGGAHVGKIFRGGRAQTGSQQHRSTADPRGNERG	1	50	EEGAGGRPSAAFSGAMGGGAHVGKIFRGGRAQTGSQQHRSTADPRGNERG	1	50	EEGAGGRPSAAFSGAMGGGAHVGKIFRGGRAQTGSQQHRSTADPRGNERG	1	50	EKG02405.1	hypothetical protein TCSYLVIO_006570	Trypanosoma cruzi	75	85.71	7.81E-07	102	43.9	260	56	28	7	0	0	23	50	25	52
498	1	SCEGATGDGWVYGKVGGRRGPGGEILAGEIPPKPFVDFARVIDFAVNSAKS	SCEGATGDGWVYGKVGGRRGPGGEILAGEIPPKPFVDFARVIDFAVNSAKS	1	51	SCEGATGDGWVYGKVGGRRGPGGEILAGEIPPKPFVDFARVIDFAVNSAKS	1	51	SCEGATGDGWVYGKVGGRRGPGGEILAGEIPPKPFVDFARVIDFAVNSAKS	1	51	PWU95106.1	hypothetical protein C4B63_23g29	Trypanosoma cruzi	65625	68.75	1.49E-06	100	43.1	839	63	32	11	0	0	20	51	370	401
499	1	AVVAAGGGGWGGPAPPAHPPVLPPLWCVSPCLGSRPHPTPRGQHNYVPIVY	AVVAAGGGGWGGPAPPAHPPVLPPLWCVSPCLGSRPHPTPRGQHNYVPIVY	1	51	AVVAAGGGGWGGPAPPAHPPVLPPLWCVSPCLGSRPHPTPRGQHNYVPIVY	1	51	AVVAAGGGGWGGPAPPAHPPVLPPLWCVSPCLGSRPHPTPRGQHNYVPIVY	1	51	PWU88850.1	Mucin-associated surface protein (MASP)	Trypanosoma cruzi	68.75	71.88	1.54E-08	115	48.9	437	63	32	10	0	0	20	51	376	407
500	1	WWGWSLAFGGRPVYGGGGGGPNWLQGGENLQTSGFAIKNVEKMNLDFLERV	WWGWSLAFGGRPVYGGGGGGPNWLQGGENLQTSGFAIKNVEKMNLDFLERV	1	51	WWGWSLAFGGRPVYGGGGGGPNWLQGGENLQTSGFAIKNVEKMNLDFLERV	1	51	WWGWSLAFGGRPVYGGGGGGPNWLQGGENLQTSGFAIKNVEKMNLDFLERV	1	51	XP_815940.1	hypothetical protein	Trypanosoma cruzi strain CL Brener	76	80	1.03E-05	94	40.8	504	49	25	6	0	0	27	51	129	153
501	1	NGSMPLMNSPPKGGQGPARRGRFRGGEGLGALGAPTTFPHFGGSRCSRQRW	NGSMPLMNSPPKGGQGPARRGRFRGGEGLGALGAPTTFPHFGGSRCSRQRW	1	51	NGSMPLMNSPPKGGQGPARRGRFRGGEGLGALGAPTTFPHFGGSRCSRQRW	1	51	NGSMPLMNSPPKGGQGPARRGRFRGGEGLGALGAPTTFPHFGGSRCSRQRW	1	51	XP_822083.1	hypothetical protein	Trypanosoma cruzi strain CL Brener	61538	73.08	4.84E-05	89	38.9	1005	51	26	10	0	0	26	51	92	117
502	1	NDDDCTDATGGIVRGGVKGGGGPGRGSSGGKGTGMGGKEGEPPQSGNYKKAG	NDDDCTDATGGIVRGGVKGGGGPGRGSSGGKGTGMGGKEGEPPQSGNYKKAG	1	52	NDDDCTDATGGIVRGGVKGGGGPGRGSSGGKGTGMGGKEGEPPQSGNYKKAG	1	52	NDDDCTDATGGIVRGGVKGGGGPGRGSSGGKGTGMGGKEGEPPQSGNYKKAG	1	52	XP_818659.1	retrotransposon hot spot (RHS) protein	Trypanosoma cruzi strain CL Brener	75	83.33	6.79E-06	96	41.6	915	46	24	6	0	0	29	52	350	373
503	1	ALYGLCLTVVSLALRLARLWGGWGGVERGPEKKKKKEGGGRGGGKVGDYYYY	ALYGLCLTVVSLALRLARLWGGWGGVERGPEKKKKKEGGGRGGGKVGDYYYY	1	52	ALYGLCLTVVSLALRLARLWGGWGGVERGPEKKKKKEGGGRGGGKVGDYYYY	1	52	ALYGLCLTVVSLALRLARLWGGWGGVERGPEKKKKKEGGGRGGGKVGDYYYY	1	52	PWV02576.1	hypothetical protein C4B63_2g219	Trypanosoma cruzi	100	100	2.86E-07	106	45.4	716	38	20	0	0	0	1	20	697	716
504	1	GALPPRCNFSPLFGNTRGGRGGGGQEKKKVFRGARAKKTFWRPHPRENPSAS	GALPPRCNFSPLFGNTRGGRGGGGQEKKKVFRGARAKKTFWRPHPRENPSAS	1	52	GALPPRCNFSPLFGNTRGGRGGGGQEKKKVFRGARAKKTFWRPHPRENPSAS	1	52	GALPPRCNFSPLFGNTRGGRGGGGQEKKKVFRGARAKKTFWRPHPRENPSAS	1	52	EKF32841.1	hypothetical protein MOQ_003301	Trypanosoma cruzi marinkellei	66667	81.48	7.26E-07	103	44.3	602	52	27	9	0	0	26	52	553	579
505	1	NFAGCVQAVSAPSSKWGACRTAPLQWGPLIGKIIFGGGDRGRQSGIEKGMLI	NFAGCVQAVSAPSSKWGACRTAPLQWGPLIGKIIFGGGDRGRQSGIEKGMLI	1	52	NFAGCVQAVSAPSSKWGACRTAPLQWGPLIGKIIFGGGDRGRQSGIEKGMLI	1	52	NFAGCVQAVSAPSSKWGACRTAPLQWGPLIGKIIFGGGDRGRQSGIEKGMLI	1	52	XP_818884.1	hypothetical protein	Trypanosoma cruzi strain CL Brener	76923	76.92	1.37E-06	101	43.5	335	50	26	6	0	0	23	48	104	129
506	1	EKNKPRAPVRMLVSGSAVVSPGGRRAKRGATTTAAEKREKKNNHYFSFLEHR	EKNKPRAPVRMLVSGSAVVSPGGRRAKRGATTTAAEKREKKNNHYFSFLEHR	1	52	EKNKPRAPVRMLVSGSAVVSPGGRRAKRGATTTAAEKREKKNNHYFSFLEHR	1	52	EKNKPRAPVRMLVSGSAVVSPGGRRAKRGATTTAAEKREKKNNHYFSFLEHR	1	52	EKG08580.1	hypothetical protein TCSYLVIO_000269, partial	Trypanosoma cruzi	60	74.29	2.83E-07	105	45.1	218	67	35	14	0	0	18	52	5	39
507	1	NRTCEGCGEPLLGIGGHEVCRLWWNMGKTGGGGKGGVSGKVKSFPPDGGGSA	NRTCEGCGEPLLGIGGHEVCRLWWNMGKTGGGGKGGVSGKVKSFPPDGGGSA	1	52	NRTCEGCGEPLLGIGGHEVCRLWWNMGKTGGGGKGGVSGKVKSFPPDGGGSA	1	52	NRTCEGCGEPLLGIGGHEVCRLWWNMGKTGGGGKGGVSGKVKSFPPDGGGSA	1	52	XP_803498.1	hypothetical protein	Trypanosoma cruzi strain CL Brener	64	64	8.42E-06	94	40.8	175	48	25	9	0	0	1	25	11	35
508	1	GGGGDCRGSRSRRWRIKCRGRGGHPKRRGKGEGDGGGERAAVLPSDAHKLEG	GGGGDCRGSRSRRWRIKCRGRGGHPKRRGKGEGDGGGERAAVLPSDAHKLEG	1	52	GGGGDCRGSRSRRWRIKCRGRGGHPKRRGKGEGDGGGERAAVLPSDAHKLEG	1	52	GGGGDCRGSRSRRWRIKCRGRGGHPKRRGKGEGDGGGERAAVLPSDAHKLEG	1	52	EKF38507.1	hypothetical protein MOQ_001285	Trypanosoma cruzi marinkellei	73077	76.92	1.29E-05	94	40.8	526	50	26	7	0	0	27	52	42	67
509	1	RRHERVGGCASGAVGGENKGPPPGKGQQKTIKEGKPKKKKKKTAHSDCPEKSK	RRHERVGGCASGAVGGENKGPPPGKGQQKTIKEGKPKKKKKKTAHSDCPEKSK	1	53	RRHERVGGCASGAVGGENKGPPPGKGQQKTIKEGKPKKKKKKTAHSDCPEKSK	1	53	RRHERVGGCASGAVGGENKGPPPGKGQQKTIKEGKPKKKKKKTAHSDCPEKSK	1	53	EKG08167.1	hypothetical protein TCSYLVIO_000692, partial	Trypanosoma cruzi	63265	73.47	2.57E-11	133	55.8	205	92	49	16	1	2	1	49	81	127
510	1	KKKKEECFPCRGQSGIMWGQGPKSSGENLPRTRAVGEGGRHEAPRGGCKAAKR	KKKKEECFPCRGQSGIMWGQGPKSSGENLPRTRAVGEGGRHEAPRGGCKAAKR	1	53	KKKKEECFPCRGQSGIMWGQGPKSSGENLPRTRAVGEGGRHEAPRGGCKAAKR	1	53	KKKKEECFPCRGQSGIMWGQGPKSSGENLPRTRAVGEGGRHEAPRGGCKAAKR	1	53	PWU89396.1	hypothetical protein C4B63_60g125	Trypanosoma cruzi	61.29	67.74	4.51E-05	90	39.3	822	58	31	12	0	0	23	53	736	766
511	1	DIEREGLLPFCFIFPLCLTAFLPKQCPRAPVWGGKWMRPTFSAPFPGRIFFLI	DIEREGLLPFCFIFPLCLTAFLPKQCPRAPVWGGKWMRPTFSAPFPGRIFFLI	1	53	DIEREGLLPFCFIFPLCLTAFLPKQCPRAPVWGGKWMRPTFSAPFPGRIFFLI	1	53	DIEREGLLPFCFIFPLCLTAFLPKQCPRAPVWGGKWMRPTFSAPFPGRIFFLI	1	53	XP_803399.1	hypothetical protein	Trypanosoma cruzi strain CL Brener	56452	61.29	1.59E-13	151	62.8	312	100	62	18	1	9	1	53	191	252
512	1	TLIERSKHLPRGTLVVGRPNFGFSPFTGPKPSLFCQKTKPPRLHFHLRRLQSH	TLIERSKHLPRGTLVVGRPNFGFSPFTGPKPSLFCQKTKPPRLHFHLRRLQSH	1	53	TLIERSKHLPRGTLVVGRPNFGFSPFTGPKPSLFCQKTKPPRLHFHLRRLQSH	1	53	TLIERSKHLPRGTLVVGRPNFGFSPFTGPKPSLFCQKTKPPRLHFHLRRLQSH	1	53	PWU83724.1	hypothetical protein C4B63_293g6	Trypanosoma cruzi	70588	70.59	3.63E-08	112	47.8	415	64	34	10	0	0	1	34	332	365
513	1	ESTGEGRLQTTPHVFVRFYHAGNEWRGGFFEGREGGGGSGGGLNWVRANLQWT	ESTGEGRLQTTPHVFVRFYHAGNEWRGGFFEGREGGGGSGGGLNWVRANLQWT	1	53	ESTGEGRLQTTPHVFVRFYHAGNEWRGGFFEGREGGGGSGGGLNWVRANLQWT	1	53	ESTGEGRLQTTPHVFVRFYHAGNEWRGGFFEGREGGGGSGGGLNWVRANLQWT	1	53	EKF38147.1	hypothetical protein MOQ_001647, partial	Trypanosoma cruzi marinkellei	62857	68.57	4.72E-08	112	47.8	2239	66	35	13	0	0	1	35	699	733
514	1	RIPPLGGGILPGREPPDGCLEFLGLFGGGLGVGILAKIQMGICFKNELDSPVF	RIPPLGGGILPGREPPDGCLEFLGLFGGGLGVGILAKIQMGICFKNELDSPVF	1	53	RIPPLGGGILPGREPPDGCLEFLGLFGGGLGVGILAKIQMGICFKNELDSPVF	1	53	RIPPLGGGILPGREPPDGCLEFLGLFGGGLGVGILAKIQMGICFKNELDSPVF	1	53	XP_810493.1	hypothetical protein, partial	Trypanosoma cruzi strain CL Brener	70	73.33	1.66E-08	115	48.9	1213	57	30	9	0	0	1	30	234	263
515	1	SGSLECHGAFQKTGGVGHRCPKRGNPNFAPTGSRGWGGPLTRGTFPRTQFGIL	SGSLECHGAFQKTGGVGHRCPKRGNPNFAPTGSRGWGGPLTRGTFPRTQFGIL	1	53	SGSLECHGAFQKTGGVGHRCPKRGNPNFAPTGSRGWGGPLTRGTFPRTQFGIL	1	53	SGSLECHGAFQKTGGVGHRCPKRGNPNFAPTGSRGWGGPLTRGTFPRTQFGIL	1	53	EKG02320.1	hypothetical protein TCSYLVIO_006658	Trypanosoma cruzi	64516	67.74	1.62E-07	108	46.2	293	58	31	11	0	0	1	31	194	224
516	1	CGTAVCARGNGARGGFAGQGLFCPGGKPGGLGKENLHAKPDEAGECLAPMIFPN	CGTAVCARGNGARGGFAGQGLFCPGGKPGGLGKENLHAKPDEAGECLAPMIFPN	1	54	CGTAVCARGNGARGGFAGQGLFCPGGKPGGLGKENLHAKPDEAGECLAPMIFPN	1	54	CGTAVCARGNGARGGFAGQGLFCPGGKPGGLGKENLHAKPDEAGECLAPMIFPN	1	54	PWU88633.1	putative ATP-dependent DEAD/H RNA helicase	Trypanosoma cruzi	87.5	87.5	3.29E-09	120	50.8	567	44	24	3	0	0	31	54	543	566
517	1	SMVRVGGRMCNANWRIRKKKRSPTFHWGGGEKTGGPRGGSWTVGNVLLYNRPLD	SMVRVGGRMCNANWRIRKKKRSPTFHWGGGEKTGGPRGGSWTVGNVLLYNRPLD	1	54	SMVRVGGRMCNANWRIRKKKRSPTFHWGGGEKTGGPRGGSWTVGNVLLYNRPLD	1	54	SMVRVGGRMCNANWRIRKKKRSPTFHWGGGEKTGGPRGGSWTVGNVLLYNRPLD	1	54	EKG00311.1	trans-sialidase, putative, partial	Trypanosoma cruzi	47.17	52.83	4.69E-07	98	42.4	73	91	53	24	2	4	6	54	14	66
518	1	GEVPGGEGEVMEVRGGEPPQPGLYRALANPPKEMAGWGNPVQPLPGCWCSLRTR	GEVPGGEGEVMEVRGGEPPQPGLYRALANPPKEMAGWGNPVQPLPGCWCSLRTR	1	54	GEVPGGEGEVMEVRGGEPPQPGLYRALANPPKEMAGWGNPVQPLPGCWCSLRTR	1	54	GEVPGGEGEVMEVRGGEPPQPGLYRALANPPKEMAGWGNPVQPLPGCWCSLRTR	1	54	EKG01238.1	retrotransposon hot spot (RHS) protein, putative	Trypanosoma cruzi	68966	79.31	2.10E-06	100	43.1	790	54	29	9	0	0	2	30	283	311
519	1	ELHAPWVVLNFFVQRGGEVFFFFGPFFFFRALVADNWGLWDFSGPTVWVDDGGP	ELHAPWVVLNFFVQRGGEVFFFFGPFFFFRALVADNWGLWDFSGPTVWVDDGGP	1	54	ELHAPWVVLNFFVQRGGEVFFFFGPFFFFRALVADNWGLWDFSGPTVWVDDGGP	1	54	ELHAPWVVLNFFVQRGGEVFFFFGPFFFFRALVADNWGLWDFSGPTVWVDDGGP	1	54	EKG00009.1	hypothetical protein TCSYLVIO_009063, partial	Trypanosoma cruzi	68182	72.73	3.73E-06	98	42.4	1158	41	22	7	0	0	33	54	249	270
520	1	CVERGGGLVFGSFREDVLFFLFWRGFFFFFFFLGGGGGLWGGGGVPWRMNTGGV	CVERGGGLVFGSFREDVLFFLFWRGFFFFFFFLGGGGGLWGGGGVPWRMNTGGV	1	54	CVERGGGLVFGSFREDVLFFLFWRGFFFFFFFLGGGGGLWGGGGVPWRMNTGGV	1	54	CVERGGGLVFGSFREDVLFFLFWRGFFFFFFFLGGGGGLWGGGGVPWRMNTGGV	1	54	EKG01564.1	hypothetical protein TCSYLVIO_007428	Trypanosoma cruzi	61111	62.96	2.76E-07	106	45.4	850	100	54	21	0	0	1	54	15	68
521	1	ITPLTGALTWGMKGEGGAPRGGEAAPPRAGNGVGGKKGVPSPALGELLIGESSM	ITPLTGALTWGMKGEGGAPRGGEAAPPRAGNGVGGKKGVPSPALGELLIGESSM	1	54	ITPLTGALTWGMKGEGGAPRGGEAAPPRAGNGVGGKKGVPSPALGELLIGESSM	1	54	ITPLTGALTWGMKGEGGAPRGGEAAPPRAGNGVGGKKGVPSPALGELLIGESSM	1	54	EKG02073.1	hypothetical protein TCSYLVIO_006912	Trypanosoma cruzi	71053	73.68	1.86E-09	122	51.6	1151	69	38	10	1	1	18	54	697	734
522	1	GDCAGDTPGEPSAGGGGLGRELGTTPGENGGGKTNPRKRQRVPTSRTAPSLDGE	GDCAGDTPGEPSAGGGGLGRELGTTPGENGGGKTNPRKRQRVPTSRTAPSLDGE	1	54	GDCAGDTPGEPSAGGGGLGRELGTTPGENGGGKTNPRKRQRVPTSRTAPSLDGE	1	54	GDCAGDTPGEPSAGGGGLGRELGTTPGENGGGKTNPRKRQRVPTSRTAPSLDGE	1	54	EKG00211.1	hypothetical protein TCSYLVIO_008860, partial	Trypanosoma cruzi	47059	58.82	1.62E-06	100	43.1	205	94	51	21	1	6	1	51	20	64
523	1	TPRGLLVHGKCSQNSSKKQFIALGPPFNFGKKNSGGHANPPAARKLNKSARNGI	TPRGLLVHGKCSQNSSKKQFIALGPPFNFGKKNSGGHANPPAARKLNKSARNGI	1	54	TPRGLLVHGKCSQNSSKKQFIALGPPFNFGKKNSGGHANPPAARKLNKSARNGI	1	54	TPRGLLVHGKCSQNSSKKQFIALGPPFNFGKKNSGGHANPPAARKLNKSARNGI	1	54	EKG00542.1	hypothetical protein TCSYLVIO_008506, partial	Trypanosoma cruzi	68966	72.41	1.24E-05	94	40.8	306	54	29	9	0	0	1	29	263	291
524	1	KPVAPAVSAGPGPGEVPAARGGQRGGETANAQRATGGAWLSRGKRGRQEKRVMVG	KPVAPAVSAGPGPGEVPAARGGQRGGETANAQRATGGAWLSRGKRGRQEKRVMVG	1	55	KPVAPAVSAGPGPGEVPAARGGQRGGETANAQRATGGAWLSRGKRGRQEKRVMVG	1	55	KPVAPAVSAGPGPGEVPAARGGQRGGETANAQRATGGAWLSRGKRGRQEKRVMVG	1	55	PWU97332.1	putative trans-sialidase, Group II	Trypanosoma cruzi	60.87	60.87	2.12E-07	107	45.8	842	84	46	18	0	0	1	46	760	805
525	1	PSSNVISVTWFSPPGEAPHSKKFARPKTAPPHDTKPPPQGANSAAAGSACFQKPA	PSSNVISVTWFSPPGEAPHSKKFARPKTAPPHDTKPPPQGANSAAAGSACFQKPA	1	55	PSSNVISVTWFSPPGEAPHSKKFARPKTAPPHDTKPPPQGANSAAAGSACFQKPA	1	55	PSSNVISVTWFSPPGEAPHSKKFARPKTAPPHDTKPPPQGANSAAAGSACFQKPA	1	55	PWU92983.1	putative RNase H	Trypanosoma cruzi	61818	63.64	6.65E-12	139	58.2	243	100	55	21	0	0	1	55	163	217
526	1	SCCGSSWGRGDENGDGNEGEGGETEKGREKKKGGKTPEKGDGCQQSGEPPPRLMV	SCCGSSWGRGDENGDGNEGEGGETEKGREKKKGGKTPEKGDGCQQSGEPPPRLMV	1	55	SCCGSSWGRGDENGDGNEGEGGETEKGREKKKGGKTPEKGDGCQQSGEPPPRLMV	1	55	SCCGSSWGRGDENGDGNEGEGGETEKGREKKKGGKTPEKGDGCQQSGEPPPRLMV	1	55	XP_819566.1	retrotransposon hot spot (RHS) protein	Trypanosoma cruzi strain CL Brener	46.97	53.03	9.62E-09	117	49.7	599	100	66	24	2	11	1	55	10	75
527	1	FIVCPRLLSFSASWGGPGFHPPLKVPGGPPGTLFPLLCKGELFSRGEWGHFFRQT	FIVCPRLLSFSASWGGPGFHPPLKVPGGPPGTLFPLLCKGELFSRGEWGHFFRQT	1	55	FIVCPRLLSFSASWGGPGFHPPLKVPGGPPGTLFPLLCKGELFSRGEWGHFFRQT	1	55	FIVCPRLLSFSASWGGPGFHPPLKVPGGPPGTLFPLLCKGELFSRGEWGHFFRQT	1	55	PWV01591.1	hypothetical protein C4B63_4g200	Trypanosoma cruzi	52941	55.88	1.96E-05	92	40	221	62	34	16	0	0	22	55	90	123
528	1	FILFPLLSGFEFVPPPPGGGGFPLFFGEGGFGQPLESCFGFFCVNLAYAPLPLKG	FILFPLLSGFEFVPPPPGGGGFPLFFGEGGFGQPLESCFGFFCVNLAYAPLPLKG	1	55	FILFPLLSGFEFVPPPPGGGGFPLFFGEGGFGQPLESCFGFFCVNLAYAPLPLKG	1	55	FILFPLLSGFEFVPPPPGGGGFPLFFGEGGFGQPLESCFGFFCVNLAYAPLPLKG	1	55	EKG03497.1	hypothetical protein TCSYLVIO_005457	Trypanosoma cruzi	74194	77.42	7.33E-09	118	50.1	346	56	31	8	0	0	1	31	128	158
529	1	SSLVLSQKNRNAPPAVARPPTPRGAKTGPRPNRGAPGPGSAVRIAPTTKQPRGGN	SSLVLSQKNRNAPPAVARPPTPRGAKTGPRPNRGAPGPGSAVRIAPTTKQPRGGN	1	55	SSLVLSQKNRNAPPAVARPPTPRGAKTGPRPNRGAPGPGSAVRIAPTTKQPRGGN	1	55	SSLVLSQKNRNAPPAVARPPTPRGAKTGPRPNRGAPGPGSAVRIAPTTKQPRGGN	1	55	XP_804276.1	hypothetical protein Tc00.1047053468041.10	Trypanosoma cruzi strain CL Brener	64103	66.67	1.01E-06	101	43.5	181	71	39	14	0	0	1	39	35	73
530	1	TRMDNGGSLVWDCGLESKKFHPGGGGALILGWAGGPETGGGGPPPAPRFVGIRGQD	TRMDNGGSLVWDCGLESKKFHPGGGGALILGWAGGPETGGGGPPPAPRFVGIRGQD	1	56	TRMDNGGSLVWDCGLESKKFHPGGGGALILGWAGGPETGGGGPPPAPRFVGIRGQD	1	56	TRMDNGGSLVWDCGLESKKFHPGGGGALILGWAGGPETGGGGPPPAPRFVGIRGQD	1	56	EKG00835.1	hypothetical protein TCSYLVIO_008202	Trypanosoma cruzi	57143	66.07	2.26E-13	151	62.8	439	100	56	24	0	0	1	56	286	341
531	1	NVGNGSNPAGNEEAGVAKNWGGAGNKKTKTGRPSTKEGVDKFIRSRGDGKEGVVIR	NVGNGSNPAGNEEAGVAKNWGGAGNKKTKTGRPSTKEGVDKFIRSRGDGKEGVVIR	1	56	NVGNGSNPAGNEEAGVAKNWGGAGNKKTKTGRPSTKEGVDKFIRSRGDGKEGVVIR	1	56	NVGNGSNPAGNEEAGVAKNWGGAGNKKTKTGRPSTKEGVDKFIRSRGDGKEGVVIR	1	56	EKG01325.1	hypothetical protein TCSYLVIO_007678, partial	Trypanosoma cruzi	56364	69.09	4.21E-10	126	53.1	258	98	55	21	1	3	2	56	179	230
532	1	HGGFQPLRRNCNEKGDLSGGLGPKKKGWEKPFPGWGEKTPGLRGRWFAWPREKKID	HGGFQPLRRNCNEKGDLSGGLGPKKKGWEKPFPGWGEKTPGLRGRWFAWPREKKID	1	56	HGGFQPLRRNCNEKGDLSGGLGPKKKGWEKPFPGWGEKTPGLRGRWFAWPREKKID	1	56	HGGFQPLRRNCNEKGDLSGGLGPKKKGWEKPFPGWGEKTPGLRGRWFAWPREKKID	1	56	PWU97075.1	TcC31.12	Trypanosoma cruzi	50	56.25	2.23E-08	113	48.1	178	86	48	24	0	0	9	56	29	76
533	1	TNPCIHCGGPQNSANCPKVGGRENFFSKKPLFDWGERWKLFFPWFPFFPLFFPLSG	TNPCIHCGGPQNSANCPKVGGRENFFSKKPLFDWGERWKLFFPWFPFFPLFFPLSG	1	56	TNPCIHCGGPQNSANCPKVGGRENFFSKKPLFDWGERWKLFFPWFPFFPLFFPLSG	1	56	TNPCIHCGGPQNSANCPKVGGRENFFSKKPLFDWGERWKLFFPWFPFFPLFFPLSG	1	56	EKF31676.1	hypothetical protein MOQ_004473	Trypanosoma cruzi marinkellei	68966	79.31	2.67E-09	121	51.2	387	52	29	9	0	0	1	29	356	384
534	1	PDGDPAGGTGAGKTGQGDGSPQTPVGLPQLPKKKPQSVTPGGKVKPQGPLGQARAL	PDGDPAGGTGAGKTGQGDGSPQTPVGLPQLPKKKPQSVTPGGKVKPQGPLGQARAL	1	56	PDGDPAGGTGAGKTGQGDGSPQTPVGLPQLPKKKPQSVTPGGKVKPQGPLGQARAL	1	56	PDGDPAGGTGAGKTGQGDGSPQTPVGLPQLPKKKPQSVTPGGKVKPQGPLGQARAL	1	56	PWU90103.1	putative trans-sialidase, Group V	Trypanosoma cruzi	73529	73.53	4.19E-08	112	47.8	902	61	34	9	0	0	1	34	779	812
535	1	LLKAETETIEGFIQPIDCGVPGAVFSFPPFCLKGLPQKKTFGGRFSRVMRKPAGDYG	LLKAETETIEGFIQPIDCGVPGAVFSFPPFCLKGLPQKKTFGGRFSRVMRKPAGDYG	1	57	LLKAETETIEGFIQPIDCGVPGAVFSFPPFCLKGLPQKKTFGGRFSRVMRKPAGDYG	1	57	LLKAETETIEGFIQPIDCGVPGAVFSFPPFCLKGLPQKKTFGGRFSRVMRKPAGDYG	1	57	XP_811694.1	hypothetical protein, partial	Trypanosoma cruzi strain CL Brener	65714	71.43	1.32E-08	116	49.3	3415	61	35	12	0	0	1	35	2773	2807
536	1	LVTSPCFPSHNQKMVSFAISGNSIFLVLGKPPFALFGEKPPTGGGRGKLVEWRTKAV	LVTSPCFPSHNQKMVSFAISGNSIFLVLGKPPFALFGEKPPTGGGRGKLVEWRTKAV	1	57	LVTSPCFPSHNQKMVSFAISGNSIFLVLGKPPFALFGEKPPTGGGRGKLVEWRTKAV	1	57	LVTSPCFPSHNQKMVSFAISGNSIFLVLGKPPFALFGEKPPTGGGRGKLVEWRTKAV	1	57	EKG04765.1	cleavage and polyadenylation specificity factor, putative	Trypanosoma cruzi	62069	68.97	3.57E-05	91	39.7	1436	51	29	11	0	0	29	57	263	291
537	1	GLRRLTDPTPSVRVPHPTRGPTPPGRGRGWPQTDRNWGPEAPQEGAFLCQRSENISG	GLRRLTDPTPSVRVPHPTRGPTPPGRGRGWPQTDRNWGPEAPQEGAFLCQRSENISG	1	57	GLRRLTDPTPSVRVPHPTRGPTPPGRGRGWPQTDRNWGPEAPQEGAFLCQRSENISG	1	57	GLRRLTDPTPSVRVPHPTRGPTPPGRGRGWPQTDRNWGPEAPQEGAFLCQRSENISG	1	57	XP_808400.1	hypothetical protein	Trypanosoma cruzi strain CL Brener	87.5	91.67	2.29E-07	107	45.8	238	42	24	3	0	0	1	24	214	237
538	1	AAPQLCAPHPAFLLFPFLYPSPFPPPFPFPLFPPEKNQNFRNPQKPAFRVRHTQEKQ	AAPQLCAPHPAFLLFPFLYPSPFPPPFPFPLFPPEKNQNFRNPQKPAFRVRHTQEKQ	1	57	AAPQLCAPHPAFLLFPFLYPSPFPPPFPFPLFPPEKNQNFRNPQKPAFRVRHTQEKQ	1	57	AAPQLCAPHPAFLLFPFLYPSPFPPPFPFPLFPPEKNQNFRNPQKPAFRVRHTQEKQ	1	57	EKG00431.1	heat shock protein 85, putative, partial	Trypanosoma cruzi	54717	58.49	2.35E-12	144	60.1	737	91	53	23	1	1	6	57	20	72
539	1	ICGTGENWNKGTNESGHWGGAWEEGAVEPQTVQGGENSSGTFFGRPSQDTDGEDGVT	ICGTGENWNKGTNESGHWGGAWEEGAVEPQTVQGGENSSGTFFGRPSQDTDGEDGVT	1	57	ICGTGENWNKGTNESGHWGGAWEEGAVEPQTVQGGENSSGTFFGRPSQDTDGEDGVT	1	57	ICGTGENWNKGTNESGHWGGAWEEGAVEPQTVQGGENSSGTFFGRPSQDTDGEDGVT	1	57	XP_816348.1	protein kinase	Trypanosoma cruzi strain CL Brener	62.5	68.75	6.81E-07	104	44.7	474	56	32	12	0	0	26	57	298	329
540	1	NKHWRKGGRRLPLTVGWGPRGKREKREWGKKGCLGGGHYGGDEEAPMRTEEKRIDSA	NKHWRKGGRRLPLTVGWGPRGKREKREWGKKGCLGGGHYGGDEEAPMRTEEKRIDSA	1	57	NKHWRKGGRRLPLTVGWGPRGKREKREWGKKGCLGGGHYGGDEEAPMRTEEKRIDSA	1	57	NKHWRKGGRRLPLTVGWGPRGKREKREWGKKGCLGGGHYGGDEEAPMRTEEKRIDSA	1	57	PWV00306.1	hypothetical protein C4B63_7g130	Trypanosoma cruzi	74074	77.78	4.72E-07	105	45.1	1219	47	27	7	0	0	31	57	494	520
541	1	VEDGKERNGLIFDLGGGAFVVSGGGYPGGTFGGRARTGPPPGGGRTLTPPSCRTSRT	VEDGKERNGLIFDLGGGAFVVSGGGYPGGTFGGRARTGPPPGGGRTLTPPSCRTSRT	1	57	VEDGKERNGLIFDLGGGAFVVSGGGYPGGTFGGRARTGPPPGGGRTLTPPSCRTSRT	1	57	VEDGKERNGLIFDLGGGAFVVSGGGYPGGTFGGRARTGPPPGGGRTLTPPSCRTSRT	1	57	PWU85988.1	putative heat shock protein 70 (hsp70)	Trypanosoma cruzi	56818	61.36	1.53E-07	108	46.2	348	77	44	19	0	0	1	44	189	232
542	1	FASNRSLFIPLGFQGGLERVVDKNYVEVFFPRWKGGGPLWKTPFLNFFWGGSSCRFNR	FASNRSLFIPLGFQGGLERVVDKNYVEVFFPRWKGGGPLWKTPFLNFFWGGSSCRFNR	1	58	FASNRSLFIPLGFQGGLERVVDKNYVEVFFPRWKGGGPLWKTPFLNFFWGGSSCRFNR	1	58	FASNRSLFIPLGFQGGLERVVDKNYVEVFFPRWKGGGPLWKTPFLNFFWGGSSCRFNR	1	58	XP_803399.1	hypothetical protein	Trypanosoma cruzi strain CL Brener	49153	52.54	5.45E-07	104	44.7	312	98	59	27	2	3	1	57	50	107
543	1	SKRILDKADWQRGRGGSGGGRYPCFPGEGAGEKTNQGGGAVKEKKTGALTLPAKDNKF	SKRILDKADWQRGRGGSGGGRYPCFPGEGAGEKTNQGGGAVKEKKTGALTLPAKDNKF	1	58	SKRILDKADWQRGRGGSGGGRYPCFPGEGAGEKTNQGGGAVKEKKTGALTLPAKDNKF	1	58	SKRILDKADWQRGRGGSGGGRYPCFPGEGAGEKTNQGGGAVKEKKTGALTLPAKDNKF	1	58	EKG07694.1	trans-sialidase, putative, partial	Trypanosoma cruzi	61765	73.53	2.46E-06	100	43.1	628	59	34	13	0	0	25	58	233	266
544	1	GLSPPPHPTRHTQKWAPSKYARPPTPSPGGPFLPPAPRASCLASWGGHRNCFCFFCIE	GLSPPPHPTRHTQKWAPSKYARPPTPSPGGPFLPPAPRASCLASWGGHRNCFCFFCIE	1	58	GLSPPPHPTRHTQKWAPSKYARPPTPSPGGPFLPPAPRASCLASWGGHRNCFCFFCIE	1	58	GLSPPPHPTRHTQKWAPSKYARPPTPSPGGPFLPPAPRASCLASWGGHRNCFCFFCIE	1	58	EKG00317.1	hypothetical protein TCSYLVIO_008747	Trypanosoma cruzi	47541	52.46	1.15E-07	105	45.1	116	98	61	24	2	8	1	57	20	76
545	1	HNGAAVGGSFSSGCCAPPFCLNFFFPSKGGGVEEPSFNFFLGFPTLAPKQPIIIRFLE	HNGAAVGGSFSSGCCAPPFCLNFFFPSKGGGVEEPSFNFFLGFPTLAPKQPIIIRFLE	1	58	HNGAAVGGSFSSGCCAPPFCLNFFFPSKGGGVEEPSFNFFLGFPTLAPKQPIIIRFLE	1	58	HNGAAVGGSFSSGCCAPPFCLNFFFPSKGGGVEEPSFNFFLGFPTLAPKQPIIIRFLE	1	58	EKG01004.1	trans-sialidase, putative	Trypanosoma cruzi	72	72	8.86E-06	95	41.2	273	43	25	7	0	0	1	25	247	271
546	1	LPGRRLPPANPPPNNHPPNKPTPRPPLTKTNRPNPPQKKKNAPGFSAGEGSRTATNVA	LPGRRLPPANPPPNNHPPNKPTPRPPLTKTNRPNPPQKKKNAPGFSAGEGSRTATNVA	1	58	LPGRRLPPANPPPNNHPPNKPTPRPPLTKTNRPNPPQKKKNAPGFSAGEGSRTATNVA	1	58	LPGRRLPPANPPPNNHPPNKPTPRPPLTKTNRPNPPQKKKNAPGFSAGEGSRTATNVA	1	58	PWV00979.1	Mucin-associated surface protein (MASP)	Trypanosoma cruzi	48333	60	9.12E-08	110	47	452	100	60	29	1	2	1	58	254	313
547	1	KKKTESESLGEDVGTPLSLGAGGTKSLKGLSPLGVVILFKGAGGKRPGRFSPPPSVCG	KKKTESESLGEDVGTPLSLGAGGTKSLKGLSPLGVVILFKGAGGKRPGRFSPPPSVCG	1	58	KKKTESESLGEDVGTPLSLGAGGTKSLKGLSPLGVVILFKGAGGKRPGRFSPPPSVCG	1	58	KKKTESESLGEDVGTPLSLGAGGTKSLKGLSPLGVVILFKGAGGKRPGRFSPPPSVCG	1	58	XP_815717.1	hypothetical protein	Trypanosoma cruzi strain CL Brener	60465	67.44	2.14E-07	107	45.8	448	74	43	17	0	0	4	46	149	191
548	1	GRLKQRGVFSRGKNYSLGGGGGGGGNQQGGPRGGVGRDGGGGPKKVCEFPQGDHIGELE	GRLKQRGVFSRGKNYSLGGGGGGGGNQQGGPRGGVGRDGGGGPKKVCEFPQGDHIGELE	1	59	GRLKQRGVFSRGKNYSLGGGGGGGGNQQGGPRGGVGRDGGGGPKKVCEFPQGDHIGELE	1	59	GRLKQRGVFSRGKNYSLGGGGGGGGNQQGGPRGGVGRDGGGGPKKVCEFPQGDHIGELE	1	59	PWU90325.1	protein kinase A regulatory subunit	Trypanosoma cruzi	76	80	9.54E-08	110	47	503	42	25	6	0	0	35	59	412	436
549	1	PAAHGALSPQERFFFFFYFFFTFFSSPGKKAFKRKNPTKKRKRKKKKKGKKKGKIGGGG	PAAHGALSPQERFFFFFYFFFTFFSSPGKKAFKRKNPTKKRKRKKKKKGKKKGKIGGGG	1	59	PAAHGALSPQERFFFFFYFFFTFFSSPGKKAFKRKNPTKKRKRKKKKKGKKKGKIGGGG	1	59	PAAHGALSPQERFFFFFYFFFTFFSSPGKKAFKRKNPTKKRKRKKKKKGKKKGKIGGGG	1	59	PWV00254.1	hypothetical protein C4B63_7g66	Trypanosoma cruzi	65385	69.23	1.08E-05	95	41.2	1135	44	26	9	0	0	2	27	1109	1134
550	1	KPGRKFLPAVLISLWTRPRGPYGGNGFLRPCVARGVPVTFCKTPRLGIFPDVLPIFLRR	KPGRKFLPAVLISLWTRPRGPYGGNGFLRPCVARGVPVTFCKTPRLGIFPDVLPIFLRR	1	59	KPGRKFLPAVLISLWTRPRGPYGGNGFLRPCVARGVPVTFCKTPRLGIFPDVLPIFLRR	1	59	KPGRKFLPAVLISLWTRPRGPYGGNGFLRPCVARGVPVTFCKTPRLGIFPDVLPIFLRR	1	59	XP_822043.1	ubiquitin hydrolase	Trypanosoma cruzi strain CL Brener	75862	82.76	5.29E-10	127	53.5	728	49	29	7	0	0	31	59	512	540
551	1	GSLHAAANGITGGIGKKIDNRGGGGKILGGKLGALGARVGGFKGKVPKEGGGVLPLTEV	GSLHAAANGITGGIGKKIDNRGGGGKILGGKLGALGARVGGFKGKVPKEGGGVLPLTEV	1	59	GSLHAAANGITGGIGKKIDNRGGGGKILGGKLGALGARVGGFKGKVPKEGGGVLPLTEV	1	59	GSLHAAANGITGGIGKKIDNRGGGGKILGGKLGALGARVGGFKGKVPKEGGGVLPLTEV	1	59	EKG06632.1	mucin-associated surface protein (MASP), putative, partial	Trypanosoma cruzi	60714	71.43	4.61E-12	141	58.9	308	93	56	21	1	1	1	55	58	113
552	1	IFRTSTGWPPGGGRRLWENHYEVGPRGKGGGGAQAPGPKGPGAGGGARGAVAPSPREDE	IFRTSTGWPPGGGRRLWENHYEVGPRGKGGGGAQAPGPKGPGAGGGARGAVAPSPREDE	1	59	IFRTSTGWPPGGGRRLWENHYEVGPRGKGGGGAQAPGPKGPGAGGGARGAVAPSPREDE	1	59	IFRTSTGWPPGGGRRLWENHYEVGPRGKGGGGAQAPGPKGPGAGGGARGAVAPSPREDE	1	59	EKG00948.1	hypothetical protein TCSYLVIO_008084, partial	Trypanosoma cruzi	68.75	71.88	2.08E-06	100	43.1	207	54	32	10	0	0	28	59	66	97
553	1	TDELLRGLVAENQGRGGGFIFVFCFFLCVLGVRGGVFFPVGPGVHPPWRTVWLPLATVS	TDELLRGLVAENQGRGGGFIFVFCFFLCVLGVRGGVFFPVGPGVHPPWRTVWLPLATVS	1	59	TDELLRGLVAENQGRGGGFIFVFCFFLCVLGVRGGVFFPVGPGVHPPWRTVWLPLATVS	1	59	TDELLRGLVAENQGRGGGFIFVFCFFLCVLGVRGGVFFPVGPGVHPPWRTVWLPLATVS	1	59	PWU98523.1	putative protein associated with differentiation 4	Trypanosoma cruzi	76923	80.77	1.13E-06	102	43.9	440	44	26	6	0	0	1	26	414	439
554	1	RGRCRSHGTQGAWCRGCRGGGGGGRGPPPGEREAGGGGGGWGADREDAPPPTHGNNSAA	RGRCRSHGTQGAWCRGCRGGGGGGRGPPPGEREAGGGGGGWGADREDAPPPTHGNNSAA	1	59	RGRCRSHGTQGAWCRGCRGGGGGGRGPPPGEREAGGGGGGWGADREDAPPPTHGNNSAA	1	59	RGRCRSHGTQGAWCRGCRGGGGGGRGPPPGEREAGGGGGGWGADREDAPPPTHGNNSAA	1	59	EKF30727.1	hypothetical protein MOQ_005455, partial	Trypanosoma cruzi marinkellei	62162	67.57	5.34E-09	118	50.1	203	63	37	14	0	0	23	59	70	106
555	1	LTPNNFTLGPGGALILGGSGGRRGARGAPPPPRGVGGGGGGRLSTQKALGDLLKKKKQG	LTPNNFTLGPGGALILGGSGGRRGARGAPPPPRGVGGGGGGRLSTQKALGDLLKKKKQG	1	59	LTPNNFTLGPGGALILGGSGGRRGARGAPPPPRGVGGGGGGRLSTQKALGDLLKKKKQG	1	59	LTPNNFTLGPGGALILGGSGGRRGARGAPPPPRGVGGGGGGRLSTQKALGDLLKKKKQG	1	59	EKF98254.1	hypothetical protein TCSYLVIO_010849, partial	Trypanosoma cruzi	46552	51.72	5.77E-07	104	44.7	236	97	58	30	1	1	1	57	116	173
556	1	FYPPIDAPFNRTELLAALQNTRWGNPGPKKGSGGALELFCTRALDFPFPSLTTAGRPVQS	FYPPIDAPFNRTELLAALQNTRWGNPGPKKGSGGALELFCTRALDFPFPSLTTAGRPVQS	1	60	FYPPIDAPFNRTELLAALQNTRWGNPGPKKGSGGALELFCTRALDFPFPSLTTAGRPVQS	1	60	FYPPIDAPFNRTELLAALQNTRWGNPGPKKGSGGALELFCTRALDFPFPSLTTAGRPVQS	1	60	PWV01974.1	hypothetical protein C4B63_3g394	Trypanosoma cruzi	58621	70.69	1.30E-12	144	60.1	234	95	58	23	1	1	4	60	165	222
557	1	PESIRASLKRKKHSTVWGKGGALEKGGGAGTGPNGGPRPGWEKKKFGGHAKCPPAVPGGA	PESIRASLKRKKHSTVWGKGGALEKGGGAGTGPNGGPRPGWEKKKFGGHAKCPPAVPGGA	1	60	PESIRASLKRKKHSTVWGKGGALEKGGGAGTGPNGGPRPGWEKKKFGGHAKCPPAVPGGA	1	60	PESIRASLKRKKHSTVWGKGGALEKGGGAGTGPNGGPRPGWEKKKFGGHAKCPPAVPGGA	1	60	XP_808930.1	hypothetical protein	Trypanosoma cruzi strain CL Brener	75	79.17	2.32E-05	91	39.7	133	40	24	6	0	0	1	24	19	42
558	1	IAKGPPSKPGGQAFQNGKERAQFPRISGPPPPGAAPKKIFSAGPPDFPAGPKEPGHVKRG	IAKGPPSKPGGQAFQNGKERAQFPRISGPPPPGAAPKKIFSAGPPDFPAGPKEPGHVKRG	1	60	IAKGPPSKPGGQAFQNGKERAQFPRISGPPPPGAAPKKIFSAGPPDFPAGPKEPGHVKRG	1	60	IAKGPPSKPGGQAFQNGKERAQFPRISGPPPPGAAPKKIFSAGPPDFPAGPKEPGHVKRG	1	60	PWU97731.1	putative flagellum targeting protein kharon1	Trypanosoma cruzi	56	60	1.11E-08	117	49.7	405	83	50	19	1	3	11	60	48	94
559	1	SRTSTHNFRHMTKKRGPPALKLSRGGFNFVCRNFPPGMPKGGPRVWGDTLRGAERMAPDS	SRTSTHNFRHMTKKRGPPALKLSRGGFNFVCRNFPPGMPKGGPRVWGDTLRGAERMAPDS	1	60	SRTSTHNFRHMTKKRGPPALKLSRGGFNFVCRNFPPGMPKGGPRVWGDTLRGAERMAPDS	1	60	SRTSTHNFRHMTKKRGPPALKLSRGGFNFVCRNFPPGMPKGGPRVWGDTLRGAERMAPDS	1	60	PWU84265.1	putative Endonuclease-reverse transcriptase	Trypanosoma cruzi	83333	87.5	4.87E-07	105	45.1	369	40	24	4	0	0	1	24	298	321
560	1	ARREAEERLKRTQKRKFPLSPKKEGAELKGGVAAKKGGGQTFFGGIGRRGLWGHQSGFFV	ARREAEERLKRTQKRKFPLSPKKEGAELKGGVAAKKGGGQTFFGGIGRRGLWGHQSGFFV	1	60	ARREAEERLKRTQKRKFPLSPKKEGAELKGGVAAKKGGGQTFFGGIGRRGLWGHQSGFFV	1	60	ARREAEERLKRTQKRKFPLSPKKEGAELKGGVAAKKGGGQTFFGGIGRRGLWGHQSGFFV	1	60	PWU85512.1	putative retrotransposon hot spot protein (RHS,)	Trypanosoma cruzi	62.5	71.88	4.30E-05	91	39.7	313	53	32	12	0	0	1	32	92	123
561	1	TLTHSVFSQSEQQGQRELRTTTHSAQGPQKPKKKKKTDAKSRERKKIKRGKQKKSQGTEII	TLTHSVFSQSEQQGQRELRTTTHSAQGPQKPKKKKKTDAKSRERKKIKRGKQKKSQGTEII	1	61	TLTHSVFSQSEQQGQRELRTTTHSAQGPQKPKKKKKTDAKSRERKKIKRGKQKKSQGTEII	1	61	TLTHSVFSQSEQQGQRELRTTTHSAQGPQKPKKKKKTDAKSRERKKIKRGKQKKSQGTEII	1	61	EKF98095.1	hypothetical protein TCSYLVIO_011012, partial	Trypanosoma cruzi	80	92	5.76E-06	97	42	200	41	25	5	0	0	1	25	116	140
562	1	APLLVKNARPMANPNPGFYSPLFIWEKGGFFGGVTFFPPPFPPTNLDKCVRWEHTWKNSSP	APLLVKNARPMANPNPGFYSPLFIWEKGGFFGGVTFFPPPFPPTNLDKCVRWEHTWKNSSP	1	61	APLLVKNARPMANPNPGFYSPLFIWEKGGFFGGVTFFPPPFPPTNLDKCVRWEHTWKNSSP	1	61	APLLVKNARPMANPNPGFYSPLFIWEKGGFFGGVTFFPPPFPPTNLDKCVRWEHTWKNSSP	1	61	XP_812018.1	dual specificity protein phosphatase	Trypanosoma cruzi strain CL Brener	77419	87.1	1.75E-11	138	57.8	616	51	31	7	0	0	1	31	195	225
563	1	CRRTNRDMRTPWRGQTGGEWGGPPRAPRQGRGFFLRGGGAPRGPPPPCENVAPLSVLGGYI	CRRTNRDMRTPWRGQTGGEWGGPPRAPRQGRGFFLRGGGAPRGPPPPCENVAPLSVLGGYI	1	61	CRRTNRDMRTPWRGQTGGEWGGPPRAPRQGRGFFLRGGGAPRGPPPPCENVAPLSVLGGYI	1	61	CRRTNRDMRTPWRGQTGGEWGGPPRAPRQGRGFFLRGGGAPRGPPPPCENVAPLSVLGGYI	1	61	PWU83698.1	putative glutamamyl carboxypeptidase	Trypanosoma cruzi	93.75	93.75	2.00E-05	93	40.4	366	26	16	1	0	0	1	16	348	363
564	1	GFFCFFFRFYLFILPQCSWVPSTVASILLKSFFFFSPLLRAFFSGDLPPIFFFAFLKRVRR	GFFCFFFRFYLFILPQCSWVPSTVASILLKSFFFFSPLLRAFFSGDLPPIFFFAFLKRVRR	1	61	GFFCFFFRFYLFILPQCSWVPSTVASILLKSFFFFSPLLRAFFSGDLPPIFFFAFLKRVRR	1	61	GFFCFFFRFYLFILPQCSWVPSTVASILLKSFFFFSPLLRAFFSGDLPPIFFFAFLKRVRR	1	61	PWU97788.1	hypothetical protein C4B63_14g141	Trypanosoma cruzi	86364	90.91	2.53E-05	93	40.4	363	36	22	3	0	0	40	61	3	24
565	1	HYTRSNSGGSTVWREKEEGGPRDPHGEKIKNFFGGRKKEKKKRGVKNKKRVKRGGVEWMGF	HYTRSNSGGSTVWREKEEGGPRDPHGEKIKNFFGGRKKEKKKRGVKNKKRVKRGGVEWMGF	1	61	HYTRSNSGGSTVWREKEEGGPRDPHGEKIKNFFGGRKKEKKKRGVKNKKRVKRGGVEWMGF	1	61	HYTRSNSGGSTVWREKEEGGPRDPHGEKIKNFFGGRKKEKKKRGVKNKKRVKRGGVEWMGF	1	61	XP_816432.1	hypothetical protein	Trypanosoma cruzi strain CL Brener	57143	64.29	2.23E-07	107	45.8	223	67	42	17	1	1	1	41	179	220
566	1	AALGRRIQLNTWEFWGGRAPRAPGRGGVQKGEGEFEMGNGVVKRASHFYLGGDGENAENKG	AALGRRIQLNTWEFWGGRAPRAPGRGGVQKGEGEFEMGNGVVKRASHFYLGGDGENAENKG	1	61	AALGRRIQLNTWEFWGGRAPRAPGRGGVQKGEGEFEMGNGVVKRASHFYLGGDGENAENKG	1	61	AALGRRIQLNTWEFWGGRAPRAPGRGGVQKGEGEFEMGNGVVKRASHFYLGGDGENAENKG	1	61	EKF98232.1	trans-sialidase, putative, partial	Trypanosoma cruzi	68571	77.14	7.85E-08	110	47	234	57	35	11	0	0	27	61	84	118
567	1	CRWVCEWSSWAEKHGTPRRKGQEKKIKRGKGKKKKVHRYCPKKKERREGSKKLKKKNKNKK	CRWVCEWSSWAEKHGTPRRKGQEKKIKRGKGKKKKVHRYCPKKKERREGSKKLKKKNKNKK	1	61	CRWVCEWSSWAEKHGTPRRKGQEKKIKRGKGKKKKVHRYCPKKKERREGSKKLKKKNKNKK	1	61	CRWVCEWSSWAEKHGTPRRKGQEKKIKRGKGKKKKVHRYCPKKKERREGSKKLKKKNKNKK	1	61	EKF98974.1	hypothetical protein TCSYLVIO_010122, partial	Trypanosoma cruzi	63158	81.58	1.43E-06	101	43.5	201	62	38	13	1	1	22	59	136	172
568	1	GWWAVFIPGSGDVKIAGGKGGGKLFFFLRAGAGGGPWLCGLFPPFGPPDGGLGGKHFAARGG	GWWAVFIPGSGDVKIAGGKGGGKLFFFLRAGAGGGPWLCGLFPPFGPPDGGLGGKHFAARGG	1	62	GWWAVFIPGSGDVKIAGGKGGGKLFFFLRAGAGGGPWLCGLFPPFGPPDGGLGGKHFAARGG	1	62	GWWAVFIPGSGDVKIAGGKGGGKLFFFLRAGAGGGPWLCGLFPPFGPPDGGLGGKHFAARGG	1	62	EKF98939.1	hypothetical protein TCSYLVIO_010157, partial	Trypanosoma cruzi	50847	59.32	1.92E-09	122	51.6	209	95	59	29	0	0	1	59	102	160
569	1	PVTPSSASSLGWPDQKARKQKGNKPQNEDKSTLPPGFLYGAPPRSAPVGKKKRAPWGDAFLF	PVTPSSASSLGWPDQKARKQKGNKPQNEDKSTLPPGFLYGAPPRSAPVGKKKRAPWGDAFLF	1	62	PVTPSSASSLGWPDQKARKQKGNKPQNEDKSTLPPGFLYGAPPRSAPVGKKKRAPWGDAFLF	1	62	PVTPSSASSLGWPDQKARKQKGNKPQNEDKSTLPPGFLYGAPPRSAPVGKKKRAPWGDAFLF	1	62	PWU89155.1	ATP-binding cassette protein subfamily G	Trypanosoma cruzi	68421	73.68	4.47E-10	128	53.9	665	61	38	12	0	0	1	38	11	48
570	1	FANWGRSRSLLPLKFQKKRLVARGPPFHLFLAPNFFSPPKNLAAKAVEDSYPDFCYPKPSVV	FANWGRSRSLLPLKFQKKRLVARGPPFHLFLAPNFFSPPKNLAAKAVEDSYPDFCYPKPSVV	1	62	FANWGRSRSLLPLKFQKKRLVARGPPFHLFLAPNFFSPPKNLAAKAVEDSYPDFCYPKPSVV	1	62	FANWGRSRSLLPLKFQKKRLVARGPPFHLFLAPNFFSPPKNLAAKAVEDSYPDFCYPKPSVV	1	62	XP_804102.1	dynein heavy chain, partial	Trypanosoma cruzi strain CL Brener	81818	86.36	4.84E-06	98	42.4	1750	35	22	4	0	0	41	62	211	232
571	1	AIGGRRGSLPTKPAAVPGEKKKKTGGEEPREGGEGVGAQKEFQGQKKGKGGPKNSVGSNTTS	AIGGRRGSLPTKPAAVPGEKKKKTGGEEPREGGEGVGAQKEFQGQKKGKGGPKNSVGSNTTS	1	62	AIGGRRGSLPTKPAAVPGEKKKKTGGEEPREGGEGVGAQKEFQGQKKGKGGPKNSVGSNTTS	1	62	AIGGRRGSLPTKPAAVPGEKKKKTGGEEPREGGEGVGAQKEFQGQKKGKGGPKNSVGSNTTS	1	62	XP_820818.1	hypothetical protein	Trypanosoma cruzi strain CL Brener	55556	69.84	1.38E-13	153	63.5	388	100	63	27	1	1	1	62	136	198
572	1	LAFFDGGPDHYFYFLLVGFFFRGARGFFLGPLPRTPRLALGGNTGARGKRGGERHENPFTLA	LAFFDGGPDHYFYFLLVGFFFRGARGFFLGPLPRTPRLALGGNTGARGKRGGERHENPFTLA	1	62	LAFFDGGPDHYFYFLLVGFFFRGARGFFLGPLPRTPRLALGGNTGARGKRGGERHENPFTLA	1	62	LAFFDGGPDHYFYFLLVGFFFRGARGFFLGPLPRTPRLALGGNTGARGKRGGERHENPFTLA	1	62	EKF27615.1	hypothetical protein MOQ_008654, partial	Trypanosoma cruzi marinkellei	78788	81.82	8.60E-12	140	58.5	302	53	33	7	0	0	1	33	79	111
573	1	LSQNIPLLEPPRIPLDYTFSAGGSDPGFFFSPLTGAPWPRSTGGGKIPTPLFLGLLNPLFRP	LSQNIPLLEPPRIPLDYTFSAGGSDPGFFFSPLTGAPWPRSTGGGKIPTPLFLGLLNPLFRP	1	62	LSQNIPLLEPPRIPLDYTFSAGGSDPGFFFSPLTGAPWPRSTGGGKIPTPLFLGLLNPLFRP	1	62	LSQNIPLLEPPRIPLDYTFSAGGSDPGFFFSPLTGAPWPRSTGGGKIPTPLFLGLLNPLFRP	1	62	PWU88053.1	hypothetical protein C4B63_80g9	Trypanosoma cruzi	67742	72.58	9.07E-18	184	75.5	2454	100	62	20	0	0	1	62	2369	2430
574	1	AERVPSCFLSVWRAREGETTGGQIGLRKPVFQTTPGAYTKTQAWPGFFLKGCWKKKKKKERK	AERVPSCFLSVWRAREGETTGGQIGLRKPVFQTTPGAYTKTQAWPGFFLKGCWKKKKKKERK	1	62	AERVPSCFLSVWRAREGETTGGQIGLRKPVFQTTPGAYTKTQAWPGFFLKGCWKKKKKKERK	1	62	AERVPSCFLSVWRAREGETTGGQIGLRKPVFQTTPGAYTKTQAWPGFFLKGCWKKKKKKERK	1	62	XP_814978.1	hypothetical protein	Trypanosoma cruzi strain CL Brener	66667	72.73	5.72E-08	112	47.8	318	53	33	11	0	0	1	33	280	312
575	1	ATPETPKGGAAEMGSPAGAPGGGSPANQKEGRKKPYGPPKKQKTGPKKGGRGGGGGMHRNPMP	ATPETPKGGAAEMGSPAGAPGGGSPANQKEGRKKPYGPPKKQKTGPKKGGRGGGGGMHRNPMP	1	63	ATPETPKGGAAEMGSPAGAPGGGSPANQKEGRKKPYGPPKKQKTGPKKGGRGGGGGMHRNPMP	1	63	ATPETPKGGAAEMGSPAGAPGGGSPANQKEGRKKPYGPPKKQKTGPKKGGRGGGGGMHRNPMP	1	63	PWU92516.1	Mucin-associated surface protein (MASP)	Trypanosoma cruzi	56667	60	6.43E-11	133	55.8	256	95	60	23	1	3	1	60	129	185
576	1	TAVRAWASRSWEVWGGGGGRGYFFRWGEGGEAAPGEFLPPSGWGMFGVLFPKVTNYDGWAKQL	TAVRAWASRSWEVWGGGGGRGYFFRWGEGGEAAPGEFLPPSGWGMFGVLFPKVTNYDGWAKQL	1	63	TAVRAWASRSWEVWGGGGGRGYFFRWGEGGEAAPGEFLPPSGWGMFGVLFPKVTNYDGWAKQL	1	63	TAVRAWASRSWEVWGGGGGRGYFFRWGEGGEAAPGEFLPPSGWGMFGVLFPKVTNYDGWAKQL	1	63	EKF99510.1	retrotransposon hot spot (RHS) protein, putative, partial	Trypanosoma cruzi	57143	61.22	6.66E-12	141	58.9	303	75	49	19	1	2	17	63	231	279
577	1	TLSKRMVPPRRKMTEGWGQRKKPFRGCEKRDSPGPDKGGRGRSPQVGGGAHPRVSGGTVTIPEN	TLSKRMVPPRRKMTEGWGQRKKPFRGCEKRDSPGPDKGGRGRSPQVGGGAHPRVSGGTVTIPEN	1	64	TLSKRMVPPRRKMTEGWGQRKKPFRGCEKRDSPGPDKGGRGRSPQVGGGAHPRVSGGTVTIPEN	1	64	TLSKRMVPPRRKMTEGWGQRKKPFRGCEKRDSPGPDKGGRGRSPQVGGGAHPRVSGGTVTIPEN	1	64	PWU89999.1	hypothetical protein C4B63_54g16	Trypanosoma cruzi	66667	74.07	1.50E-05	95	41.2	350	42	27	9	0	0	38	64	323	349
578	1	PSFSAPIPSRGGTGEFFFSPPVAPPGGGGGNFFSFVPPGRRGGFWGKKGPKRVGFSGDEEIETA	PSFSAPIPSRGGTGEFFFSPPVAPPGGGGGNFFSFVPPGRRGGFWGKKGPKRVGFSGDEEIETA	1	64	PSFSAPIPSRGGTGEFFFSPPVAPPGGGGGNFFSFVPPGRRGGFWGKKGPKRVGFSGDEEIETA	1	64	PSFSAPIPSRGGTGEFFFSPPVAPPGGGGGNFFSFVPPGRRGGFWGKKGPKRVGFSGDEEIETA	1	64	PWU89998.1	hypothetical protein C4B63_54g15	Trypanosoma cruzi	60	64.62	1.28E-17	184	75.5	1330	100	65	25	1	1	1	64	455	519
579	1	APSLSPSKWRKKGFWGNGCFHLGGKGPRGGGVFSPPETFNGGGKAGKTRRGGELKEAPPSSLVDS	APSLSPSKWRKKGFWGNGCFHLGGKGPRGGGVFSPPETFNGGGKAGKTRRGGELKEAPPSSLVDS	1	65	APSLSPSKWRKKGFWGNGCFHLGGKGPRGGGVFSPPETFNGGGKAGKTRRGGELKEAPPSSLVDS	1	65	APSLSPSKWRKKGFWGNGCFHLGGKGPRGGGVFSPPETFNGGGKAGKTRRGGELKEAPPSSLVDS	1	65	XP_819782.1	hypothetical protein	Trypanosoma cruzi strain CL Brener	70833	79.17	2.16E-05	94	40.8	778	37	24	7	0	0	42	65	349	372
580	1	CCCCCCFQLNGLIPFSPSRAFSPCPPPPLPPLFFFFFFSPFPFFGFFFFYRTGPGDSTRKETAGR	CCCCCCFQLNGLIPFSPSRAFSPCPPPPLPPLFFFFFFSPFPFFGFFFFYRTGPGDSTRKETAGR	1	65	CCCCCCFQLNGLIPFSPSRAFSPCPPPPLPPLFFFFFFSPFPFFGFFFFYRTGPGDSTRKETAGR	1	65	CCCCCCFQLNGLIPFSPSRAFSPCPPPPLPPLFFFFFFSPFPFFGFFFFYRTGPGDSTRKETAGR	1	65	EKG06149.1	hypothetical protein TCSYLVIO_002767	Trypanosoma cruzi	60526	76.32	9.45E-08	111	47.4	948	58	38	15	0	0	28	65	8	45
581	1	SPPNHWVRQQLYIPFLLPSCSFLISLFFPFYSSPPLCFVSLGGKGAPGPMQIPGQPPCWLGGNGR	SPPNHWVRQQLYIPFLLPSCSFLISLFFPFYSSPPLCFVSLGGKGAPGPMQIPGQPPCWLGGNGR	1	65	SPPNHWVRQQLYIPFLLPSCSFLISLFFPFYSSPPLCFVSLGGKGAPGPMQIPGQPPCWLGGNGR	1	65	SPPNHWVRQQLYIPFLLPSCSFLISLFFPFYSSPPLCFVSLGGKGAPGPMQIPGQPPCWLGGNGR	1	65	PWU91435.1	hypothetical protein C4B63_43g180	Trypanosoma cruzi	80	86.67	4.38E-10	128	53.9	275	46	30	6	0	0	1	30	50	79
582	1	RTRGGGGLCRARGGFPRRGGGGRGGGGGPLPGGGGGKVGGGGPAPKGGGGQPVDYRSAGIIGKFRP	RTRGGGGLCRARGGFPRRGGGGRGGGGGPLPGGGGGKVGGGGPAPKGGGGQPVDYRSAGIIGKFRP	1	66	RTRGGGGLCRARGGFPRRGGGGRGGGGGPLPGGGGGKVGGGGPAPKGGGGQPVDYRSAGIIGKFRP	1	66	RTRGGGGLCRARGGFPRRGGGGRGGGGGPLPGGGGGKVGGGGPAPKGGGGQPVDYRSAGIIGKFRP	1	66	XP_804628.1	dispersed gene family protein 1 (DGF-1), partial	Trypanosoma cruzi strain CL Brener	45763	52.54	2.30E-07	108	46.2	1389	85	59	29	1	3	11	66	659	717
583	1	FGWRDTIDEGTGFFPFFPSFVGVNGDFFALPGGGARGVKKKFFAGFPGGFGGWLVIKKERGWIKKK	FGWRDTIDEGTGFFPFFPSFVGVNGDFFALPGGGARGVKKKFFAGFPGGFGGWLVIKKERGWIKKK	1	66	FGWRDTIDEGTGFFPFFPSFVGVNGDFFALPGGGARGVKKKFFAGFPGGFGGWLVIKKERGWIKKK	1	66	FGWRDTIDEGTGFFPFFPSFVGVNGDFFALPGGGARGVKKKFFAGFPGGFGGWLVIKKERGWIKKK	1	66	PWU98739.1	putative trans-sialidase, Group VI	Trypanosoma cruzi	48	54	2.16E-09	123	52	903	76	50	26	0	0	1	50	42	91
584	1	VSGGGVYRCCCLFAAAASPNFGQNPRESKKKTPNTTWKLEGHKRTKNPHCPPTHTFLYALTCCCSE	VSGGGVYRCCCLFAAAASPNFGQNPRESKKKTPNTTWKLEGHKRTKNPHCPPTHTFLYALTCCCSE	1	66	VSGGGVYRCCCLFAAAASPNFGQNPRESKKKTPNTTWKLEGHKRTKNPHCPPTHTFLYALTCCCSE	1	66	VSGGGVYRCCCLFAAAASPNFGQNPRESKKKTPNTTWKLEGHKRTKNPHCPPTHTFLYALTCCCSE	1	66	PWU85228.1	putative trans-sialidase, Group V	Trypanosoma cruzi	62162	70.27	8.53E-11	133	55.8	872	56	37	14	0	0	30	66	22	58
585	1	KAKHNLHIYSYFIHRTTVDMHIPPGWGGGAPPPPPFSPPGGPPRGGGGGAGGHTPPQGCGGCHQFRE	KAKHNLHIYSYFIHRTTVDMHIPPGWGGGAPPPPPFSPPGGPPRGGGGGAGGHTPPQGCGGCHQFRE	1	67	KAKHNLHIYSYFIHRTTVDMHIPPGWGGGAPPPPPFSPPGGPPRGGGGGAGGHTPPQGCGGCHQFRE	1	67	KAKHNLHIYSYFIHRTTVDMHIPPGWGGGAPPPPPFSPPGGPPRGGGGGAGGHTPPQGCGGCHQFRE	1	67	EKF28646.1	hypothetical protein MOQ_007599, partial	Trypanosoma cruzi marinkellei	44643	51.79	3.32E-07	107	45.8	263	81	56	29	2	2	1	54	44	99
586	1	TSTLEGMEKVHGAKKSVLGRGPRSSSKPPLGYRGNWPPKPQKTFPPPAGNGPSQGTVIPPPGGQGKE	TSTLEGMEKVHGAKKSVLGRGPRSSSKPPLGYRGNWPPKPQKTFPPPAGNGPSQGTVIPPPGGQGKE	1	67	TSTLEGMEKVHGAKKSVLGRGPRSSSKPPLGYRGNWPPKPQKTFPPPAGNGPSQGTVIPPPGGQGKE	1	67	TSTLEGMEKVHGAKKSVLGRGPRSSSKPPLGYRGNWPPKPQKTFPPPAGNGPSQGTVIPPPGGQGKE	1	67	PWV03369.1	putative trans-sialidase, Group V	Trypanosoma cruzi	75	75	5.96E-06	98	42.4	917	42	28	7	0	0	40	67	712	739
587	1	CPLRNAVDPASPGGGGDFCGWGVGKRAGGGGGGGRGGKGGGGPGEIPGVGVNPQSEKIPEGGLHVDA	CPLRNAVDPASPGGGGDFCGWGVGKRAGGGGGGGRGGKGGGGPGEIPGVGVNPQSEKIPEGGLHVDA	1	67	CPLRNAVDPASPGGGGDFCGWGVGKRAGGGGGGGRGGKGGGGPGEIPGVGVNPQSEKIPEGGLHVDA	1	67	CPLRNAVDPASPGGGGDFCGWGVGKRAGGGGGGGRGGKGGGGPGEIPGVGVNPQSEKIPEGGLHVDA	1	67	EKG08613.1	trans-sialidase, putative, partial	Trypanosoma cruzi	75	87.5	1.39E-05	95	41.2	198	36	24	6	0	0	44	67	166	189
588	1	DDHREFFRNYVNLHTRGPGSFSGFVPPFFSFPAGWVAPVSPPSLIFSPLAFKGGDNKTERKKEEKQNP	DDHREFFRNYVNLHTRGPGSFSGFVPPFFSFPAGWVAPVSPPSLIFSPLAFKGGDNKTERKKEEKQNP	1	68	DDHREFFRNYVNLHTRGPGSFSGFVPPFFSFPAGWVAPVSPPSLIFSPLAFKGGDNKTERKKEEKQNP	1	68	DDHREFFRNYVNLHTRGPGSFSGFVPPFFSFPAGWVAPVSPPSLIFSPLAFKGGDNKTERKKEEKQNP	1	68	XP_811339.1	hypothetical protein	Trypanosoma cruzi strain CL Brener	76	80	4.05E-07	107	45.8	632	37	25	6	0	0	1	25	599	623
589	1	DGRGVEEYNENVYLKGFLGGPKGVSQKEWGWGEKGGSPPAQRGKKGGGGFTIFGRPQISLKKNIAALS	DGRGVEEYNENVYLKGFLGGPKGVSQKEWGWGEKGGSPPAQRGKKGGGGFTIFGRPQISLKKNIAALS	1	68	DGRGVEEYNENVYLKGFLGGPKGVSQKEWGWGEKGGSPPAQRGKKGGGGFTIFGRPQISLKKNIAALS	1	68	DGRGVEEYNENVYLKGFLGGPKGVSQKEWGWGEKGGSPPAQRGKKGGGGFTIFGRPQISLKKNIAALS	1	68	PWU85878.1	putative retrotransposon hot spot protein (RHS,)	Trypanosoma cruzi	57353	66.18	1.69E-21	201	82	161	100	68	29	0	0	1	68	75	142
590	1	YAFFTICMEKEGEAPYFGFEWEVEWKKKPLGFFFTNAPKPFFTGWFFSPFLGGFLLPFRGKHTIKNKMN	YAFFTICMEKEGEAPYFGFEWEVEWKKKPLGFFFTNAPKPFFTGWFFSPFLGGFLLPFRGKHTIKNKMN	1	69	YAFFTICMEKEGEAPYFGFEWEVEWKKKPLGFFFTNAPKPFFTGWFFSPFLGGFLLPFRGKHTIKNKMN	1	69	YAFFTICMEKEGEAPYFGFEWEVEWKKKPLGFFFTNAPKPFFTGWFFSPFLGGFLLPFRGKHTIKNKMN	1	69	XP_811302.1	hypothetical protein	Trypanosoma cruzi strain CL Brener	54545	59.09	2.02E-10	131	55.1	293	64	44	20	0	0	26	69	5	48
591	1	IEMPLATFKRPWCGGGGHFPPKKITWEPNLAGGEKTPFRTLVFFTVFSPRPRTLLRAEVGHSWMKYEGE	IEMPLATFKRPWCGGGGHFPPKKITWEPNLAGGEKTPFRTLVFFTVFSPRPRTLLRAEVGHSWMKYEGE	1	69	IEMPLATFKRPWCGGGGHFPPKKITWEPNLAGGEKTPFRTLVFFTVFSPRPRTLLRAEVGHSWMKYEGE	1	69	IEMPLATFKRPWCGGGGHFPPKKITWEPNLAGGEKTPFRTLVFFTVFSPRPRTLLRAEVGHSWMKYEGE	1	69	XP_808697.1	hypothetical protein, partial	Trypanosoma cruzi strain CL Brener	60417	68.75	1.91E-12	144	60.1	224	70	48	19	0	0	22	69	119	166
592	1	RGTRQTCGGHCRATGGGRRGGHLPRAARGGGGGGGEGGGGPVYRGGGGGETGGPRTVRNEGLCCRVHVS	RGTRQTCGGHCRATGGGRRGGHLPRAARGGGGGGGEGGGGPVYRGGGGGETGGPRTVRNEGLCCRVHVS	1	69	RGTRQTCGGHCRATGGGRRGGHLPRAARGGGGGGGEGGGGPVYRGGGGGETGGPRTVRNEGLCCRVHVS	1	69	RGTRQTCGGHCRATGGGRRGGHLPRAARGGGGGGGEGGGGPVYRGGGGGETGGPRTVRNEGLCCRVHVS	1	69	PWU83438.1	putative glutamamyl carboxypeptidase	Trypanosoma cruzi	60	62.5	1.81E-06	102	43.9	274	58	40	16	0	0	30	69	81	120
593	1	RRNRRGRKWVFLQVREFYPWFWGAKKLWWGGGVGWGKGGGVDLLEGQGGGAPTIKDTVDIFFGPPLPPE	RRNRRGRKWVFLQVREFYPWFWGAKKLWWGGGVGWGKGGGVDLLEGQGGGAPTIKDTVDIFFGPPLPPE	1	69	RRNRRGRKWVFLQVREFYPWFWGAKKLWWGGGVGWGKGGGVDLLEGQGGGAPTIKDTVDIFFGPPLPPE	1	69	RRNRRGRKWVFLQVREFYPWFWGAKKLWWGGGVGWGKGGGVDLLEGQGGGAPTIKDTVDIFFGPPLPPE	1	69	EKG06066.1	AMP deaminase, putative	Trypanosoma cruzi	60714	71.43	4.17E-05	92	40	1522	41	28	11	0	0	42	69	255	282
594	1	ESTHERREAERGELLSRIQKEMRATPKRGAKKKPPQKKTAPQKRALEGRGVCCHKINKPMNPSGKNRRG	ESTHERREAERGELLSRIQKEMRATPKRGAKKKPPQKKTAPQKRALEGRGVCCHKINKPMNPSGKNRRG	1	69	ESTHERREAERGELLSRIQKEMRATPKRGAKKKPPQKKTAPQKRALEGRGVCCHKINKPMNPSGKNRRG	1	69	ESTHERREAERGELLSRIQKEMRATPKRGAKKKPPQKKTAPQKRALEGRGVCCHKINKPMNPSGKNRRG	1	69	PWU83928.1	hypothetical protein C4B63_271g11	Trypanosoma cruzi	58182	70.91	5.20E-12	143	59.7	1505	80	55	23	0	0	1	55	935	989
595	1	HKHANRPAGNLAPSASRISRPLACGPRRGVEKGLPPGKFLNGDCFKTEKFFLFSTPFSALKWHCIARRA	HKHANRPAGNLAPSASRISRPLACGPRRGVEKGLPPGKFLNGDCFKTEKFFLFSTPFSALKWHCIARRA	1	69	HKHANRPAGNLAPSASRISRPLACGPRRGVEKGLPPGKFLNGDCFKTEKFFLFSTPFSALKWHCIARRA	1	69	HKHANRPAGNLAPSASRISRPLACGPRRGVEKGLPPGKFLNGDCFKTEKFFLFSTPFSALKWHCIARRA	1	69	PWU92983.1	putative RNase H	Trypanosoma cruzi	72414	79.31	1.29E-06	103	44.3	243	42	29	8	0	0	1	29	214	242
596	1	SVNAQQRSGKESPSVPPWATEKKRGLFSWGSFFSAPPGAKQDRGFLLPHPLLWGIPSIFRCSALNLKKIL	SVNAQQRSGKESPSVPPWATEKKRGLFSWGSFFSAPPGAKQDRGFLLPHPLLWGIPSIFRCSALNLKKIL	1	70	SVNAQQRSGKESPSVPPWATEKKRGLFSWGSFFSAPPGAKQDRGFLLPHPLLWGIPSIFRCSALNLKKIL	1	70	SVNAQQRSGKESPSVPPWATEKKRGLFSWGSFFSAPPGAKQDRGFLLPHPLLWGIPSIFRCSALNLKKIL	1	70	PWU93962.1	putative clathrin coat assembly protein	Trypanosoma cruzi	65	72.5	8.12E-11	134	56.2	500	57	40	14	0	0	1	40	344	383
597	1	GQTNVPRSGVFHVGGGEKKKRDEVPAPKRAPPRRKYKKKSPQKKITPQPPPPPPSPQKPPNQKLRPKNSI	GQTNVPRSGVFHVGGGEKKKRDEVPAPKRAPPRRKYKKKSPQKKITPQPPPPPPSPQKPPNQKLRPKNSI	1	70	GQTNVPRSGVFHVGGGEKKKRDEVPAPKRAPPRRKYKKKSPQKKITPQPPPPPPSPQKPPNQKLRPKNSI	1	70	GQTNVPRSGVFHVGGGEKKKRDEVPAPKRAPPRRKYKKKSPQKKITPQPPPPPPSPQKPPNQKLRPKNSI	1	70	XP_817862.1	hypothetical protein	Trypanosoma cruzi strain CL Brener	64516	64.52	2.05E-05	94	40.8	185	44	31	11	0	0	1	31	11	41
598	1	TPQESSGEEGGGGGELVFGGKTGWARALPKKKKKKKMEGSNPTKKKFFLGGFFSRRPLLLLFLVVFKLAG	TPQESSGEEGGGGGELVFGGKTGWARALPKKKKKKKMEGSNPTKKKFFLGGFFSRRPLLLLFLVVFKLAG	1	70	TPQESSGEEGGGGGELVFGGKTGWARALPKKKKKKKMEGSNPTKKKFFLGGFFSRRPLLLLFLVVFKLAG	1	70	TPQESSGEEGGGGGELVFGGKTGWARALPKKKKKKKMEGSNPTKKKFFLGGFFSRRPLLLLFLVVFKLAG	1	70	XP_814709.1	RNA-binding protein	Trypanosoma cruzi strain CL Brener	66667	70	3.98E-05	92	40	241	43	30	10	0	0	1	30	212	241
599	1	CRAFVSTRGRNMRLAGPRGGALWGGAPPPPVQGGSPGGGPLPPPTPGGGRGGGGGKVPLGQSEASAAQIAD	CRAFVSTRGRNMRLAGPRGGALWGGAPPPPVQGGSPGGGPLPPPTPGGGRGGGGGKVPLGQSEASAAQIAD	1	71	CRAFVSTRGRNMRLAGPRGGALWGGAPPPPVQGGSPGGGPLPPPTPGGGRGGGGGKVPLGQSEASAAQIAD	1	71	CRAFVSTRGRNMRLAGPRGGALWGGAPPPPVQGGSPGGGPLPPPTPGGGRGGGGGKVPLGQSEASAAQIAD	1	71	PWU86838.1	putative NAD(P)-dependent oxidoreductase	Trypanosoma cruzi	50	51.85	8.04E-07	105	45.1	276	76	54	27	0	0	18	71	194	247
600	1	AAINTRGAGVARALKKGPVRAPLPAPPPPRGPKKKFSRGPPSIFPPPKKPGHGERGGPPPEDRNVSTVGKAL	AAINTRGAGVARALKKGPVRAPLPAPPPPRGPKKKFSRGPPSIFPPPKKPGHGERGGPPPEDRNVSTVGKAL	1	72	AAINTRGAGVARALKKGPVRAPLPAPPPPRGPKKKFSRGPPSIFPPPKKPGHGERGGPPPEDRNVSTVGKAL	1	72	AAINTRGAGVARALKKGPVRAPLPAPPPPRGPKKKFSRGPPSIFPPPKKPGHGERGGPPPEDRNVSTVGKAL	1	72	XP_815948.1	hypothetical protein, partial	Trypanosoma cruzi strain CL Brener	60274	65.75	1.10E-17	179	73.6	213	100	73	28	1	1	1	72	38	110
601	1	AGRSGGGWWWMSSPPAWWGAGGVGCLFGGGPCGGVGAGGGGRPPPPLFFRPSPCSPFPPPPPPRPLLFLFVS	AGRSGGGWWWMSSPPAWWGAGGVGCLFGGGPCGGVGAGGGGRPPPPLFFRPSPCSPFPPPPPPRPLLFLFVS	1	72	AGRSGGGWWWMSSPPAWWGAGGVGCLFGGGPCGGVGAGGGGRPPPPLFFRPSPCSPFPPPPPPRPLLFLFVS	1	72	AGRSGGGWWWMSSPPAWWGAGGVGCLFGGGPCGGVGAGGGGRPPPPLFFRPSPCSPFPPPPPPRPLLFLFVS	1	72	XP_819339.1	hypothetical protein	Trypanosoma cruzi strain CL Brener	45763	47.46	3.72E-06	100	43.1	256	78	59	29	1	3	1	56	146	204
602	1	LWSKFFFFIMNGGSQRDPLSMYFCVFTPWTPKTPEFSLLGGISGAFPHNGRAVGGLFLGGCCTTRCCLNFCF	LWSKFFFFIMNGGSQRDPLSMYFCVFTPWTPKTPEFSLLGGISGAFPHNGRAVGGLFLGGCCTTRCCLNFCF	1	72	LWSKFFFFIMNGGSQRDPLSMYFCVFTPWTPKTPEFSLLGGISGAFPHNGRAVGGLFLGGCCTTRCCLNFCF	1	72	LWSKFFFFIMNGGSQRDPLSMYFCVFTPWTPKTPEFSLLGGISGAFPHNGRAVGGLFLGGCCTTRCCLNFCF	1	72	XP_806339.1	hypothetical protein	Trypanosoma cruzi strain CL Brener	53846	56.92	6.48E-12	143	59.7	1410	90	65	20	2	10	1	65	973	1027
603	1	TIQVGPQQGSLWFKGGGWNFPTPPKKPPPVGEKKGGTPPRKEKKGGGGFFTGTPSPKGENLGKGNLVGGHKQ	TIQVGPQQGSLWFKGGGWNFPTPPKKPPPVGEKKGGTPPRKEKKGGGGFFTGTPSPKGENLGKGNLVGGHKQ	1	72	TIQVGPQQGSLWFKGGGWNFPTPPKKPPPVGEKKGGTPPRKEKKGGGGFFTGTPSPKGENLGKGNLVGGHKQ	1	72	TIQVGPQQGSLWFKGGGWNFPTPPKKPPPVGEKKGGTPPRKEKKGGGGFFTGTPSPKGENLGKGNLVGGHKQ	1	72	PWU93631.1	putative lipin	Trypanosoma cruzi	81818	81.82	2.87E-05	94	40.8	377	31	22	4	0	0	1	22	354	375
604	1	GGEGEPPRPNMSRRGFFSPVRPPFFVFGVGWGGGGGGGRCGGGDKGFGGVGGGFFFSCRGKAIWSGGGGLMQ	GGEGEPPRPNMSRRGFFSPVRPPFFVFGVGWGGGGGGGRCGGGDKGFGGVGGGFFFSCRGKAIWSGGGGLMQ	1	72	GGEGEPPRPNMSRRGFFSPVRPPFFVFGVGWGGGGGGGRCGGGDKGFGGVGGGFFFSCRGKAIWSGGGGLMQ	1	72	GGEGEPPRPNMSRRGFFSPVRPPFFVFGVGWGGGGGGGRCGGGDKGFGGVGGGFFFSCRGKAIWSGGGGLMQ	1	72	PWU85604.1	putative trans-sialidase, Group VI	Trypanosoma cruzi	51351	56.76	2.98E-05	94	40.8	862	51	37	18	0	0	1	37	29	65
605	1	EANRSGTKGSTACPPGERAPRGRHPPGRKGQKRGGEAPTKKKKKKKKEKGRTPPPQKVVGPRGVQPIFITKTI	EANRSGTKGSTACPPGERAPRGRHPPGRKGQKRGGEAPTKKKKKKKKEKGRTPPPQKVVGPRGVQPIFITKTI	1	73	EANRSGTKGSTACPPGERAPRGRHPPGRKGQKRGGEAPTKKKKKKKKEKGRTPPPQKVVGPRGVQPIFITKTI	1	73	EANRSGTKGSTACPPGERAPRGRHPPGRKGQKRGGEAPTKKKKKKKKEKGRTPPPQKVVGPRGVQPIFITKTI	1	73	EKF98038.1	hypothetical protein TCSYLVIO_011074, partial	Trypanosoma cruzi	54054	63.51	2.90E-19	186	76.3	150	100	74	33	1	1	1	73	5	78
606	1	WPRDKNRNDPSGALVPLLYISVFFPLLGGGGFPGGIKGPFFPGFLVGGGGPLFFFGGGAGGWGGSHGPQWETGP	WPRDKNRNDPSGALVPLLYISVFFPLLGGGGFPGGIKGPFFPGFLVGGGGPLFFFGGGAGGWGGSHGPQWETGP	1	74	WPRDKNRNDPSGALVPLLYISVFFPLLGGGGFPGGIKGPFFPGFLVGGGGPLFFFGGGAGGWGGSHGPQWETGP	1	74	WPRDKNRNDPSGALVPLLYISVFFPLLGGGGFPGGIKGPFFPGFLVGGGGPLFFFGGGAGGWGGSHGPQWETGP	1	74	EKG08258.1	ribonuclease, putative, partial	Trypanosoma cruzi	43243	47.3	5.70E-12	138	57.8	157	100	74	42	0	0	1	74	73	146
607	1	CIPKKKKRAYSIFGGGKKRHLLFLGGFRVCGGGCPPPSCFKRGKRGKREKRGGGGVILLYEKKSGGGEKPSPGM	CIPKKKKRAYSIFGGGKKRHLLFLGGFRVCGGGCPPPSCFKRGKRGKREKRGGGGVILLYEKKSGGGEKPSPGM	1	74	CIPKKKKRAYSIFGGGKKRHLLFLGGFRVCGGGCPPPSCFKRGKRGKREKRGGGGVILLYEKKSGGGEKPSPGM	1	74	CIPKKKKRAYSIFGGGKKRHLLFLGGFRVCGGGCPPPSCFKRGKRGKREKRGGGGVILLYEKKSGGGEKPSPGM	1	74	PWU86302.1	putative trans-sialidase, Group V	Trypanosoma cruzi	42373	52.54	3.72E-08	115	48.9	787	78	59	33	1	1	17	74	398	456
608	1	QSRSCRLRNLWIRLGGAGRHPRRGAPPPQHAGGGRPSPKTRGALGGGGPRAKKTGVWAETHFSGVIFFTIGGGC	QSRSCRLRNLWIRLGGAGRHPRRGAPPPQHAGGGRPSPKTRGALGGGGPRAKKTGVWAETHFSGVIFFTIGGGC	1	74	QSRSCRLRNLWIRLGGAGRHPRRGAPPPQHAGGGRPSPKTRGALGGGGPRAKKTGVWAETHFSGVIFFTIGGGC	1	74	QSRSCRLRNLWIRLGGAGRHPRRGAPPPQHAGGGRPSPKTRGALGGGGPRAKKTGVWAETHFSGVIFFTIGGGC	1	74	EKF34281.1	sec1 family transport protein, putative	Trypanosoma cruzi marinkellei	48148	51.85	8.47E-08	112	47.8	627	73	54	28	0	0	21	74	530	583
609	1	KERACIQCWGGHVFGGARDPPGFFLGPETPGRGGKKKGEAPSPAGPVPTAEISPRLGGGKSSYLERKDFHEQNLL	KERACIQCWGGHVFGGARDPPGFFLGPETPGRGGKKKGEAPSPAGPVPTAEISPRLGGGKSSYLERKDFHEQNLL	1	75	KERACIQCWGGHVFGGARDPPGFFLGPETPGRGGKKKGEAPSPAGPVPTAEISPRLGGGKSSYLERKDFHEQNLL	1	75	KERACIQCWGGHVFGGARDPPGFFLGPETPGRGGKKKGEAPSPAGPVPTAEISPRLGGGKSSYLERKDFHEQNLL	1	75	XP_814162.1	hypothetical protein	Trypanosoma cruzi strain CL Brener	63333	76.67	5.56E-06	99	42.7	517	40	30	11	0	0	46	75	40	69
610	1	IPGWHPQLHDKVPGQELGGGEGAGGGGGAAPTFGRRGGGGGGEKKKVGGEGGKGGGRGGGGKVCGEKEKKYRNTY	IPGWHPQLHDKVPGQELGGGEGAGGGGGAAPTFGRRGGGGGGEKKKVGGEGGKGGGRGGGGKVCGEKEKKYRNTY	1	75	IPGWHPQLHDKVPGQELGGGEGAGGGGGAAPTFGRRGGGGGGEKKKVGGEGGKGGGRGGGGKVCGEKEKKYRNTY	1	75	IPGWHPQLHDKVPGQELGGGEGAGGGGGAAPTFGRRGGGGGGEKKKVGGEGGKGGGRGGGGKVCGEKEKKYRNTY	1	75	PWU88656.1	cystathionine beta-synthase	Trypanosoma cruzi	61224	63.27	9.08E-10	127	53.5	408	65	49	19	0	0	1	49	359	407
611	1	VPRSLVGGGGSAFVFLGGPWEKGGRGGVCFLGGGGGGGRGKGGGGFFFFWFSGEAKRTGKKKCVIFSHRLATLKS	VPRSLVGGGGSAFVFLGGPWEKGGRGGVCFLGGGGGGGRGKGGGGFFFFWFSGEAKRTGKKKCVIFSHRLATLKS	1	75	VPRSLVGGGGSAFVFLGGPWEKGGRGGVCFLGGGGGGGRGKGGGGFFFFWFSGEAKRTGKKKCVIFSHRLATLKS	1	75	VPRSLVGGGGSAFVFLGGPWEKGGRGGVCFLGGGGGGGRGKGGGGFFFFWFSGEAKRTGKKKCVIFSHRLATLKS	1	75	XP_809803.1	ABC transporter	Trypanosoma cruzi strain CL Brener	40	45.45	2.14E-06	102	43.9	999	72	55	32	1	1	22	75	901	955
612	1	FAVPSFCWPPTAFASPPTHPPKPSRGGGPAKNPKNPHKEGGRPPRGGPNTKKRGAPPPKRLHAPKTGEGWRREAST	FAVPSFCWPPTAFASPPTHPPKPSRGGGPAKNPKNPHKEGGRPPRGGPNTKKRGAPPPKRLHAPKTGEGWRREAST	1	76	FAVPSFCWPPTAFASPPTHPPKPSRGGGPAKNPKNPHKEGGRPPRGGPNTKKRGAPPPKRLHAPKTGEGWRREAST	1	76	FAVPSFCWPPTAFASPPTHPPKPSRGGGPAKNPKNPHKEGGRPPRGGPNTKKRGAPPPKRLHAPKTGEGWRREAST	1	76	EKG04778.1	hypothetical protein TCSYLVIO_004164	Trypanosoma cruzi	62222	64.44	1.45E-09	125	52.8	309	58	45	16	1	1	1	44	263	307
613	1	HRSLYAKLSTHSPTISGVPPPARSTKLGRGPPPGAPQKPPPWPTKKKNPPPFSPSPPGKNQRTIQKNAKNHHIFHT	HRSLYAKLSTHSPTISGVPPPARSTKLGRGPPPGAPQKPPPWPTKKKNPPPFSPSPPGKNQRTIQKNAKNHHIFHT	1	76	HRSLYAKLSTHSPTISGVPPPARSTKLGRGPPPGAPQKPPPWPTKKKNPPPFSPSPPGKNQRTIQKNAKNHHIFHT	1	76	HRSLYAKLSTHSPTISGVPPPARSTKLGRGPPPGAPQKPPPWPTKKKNPPPFSPSPPGKNQRTIQKNAKNHHIFHT	1	76	XP_807774.1	hypothetical protein	Trypanosoma cruzi strain CL Brener	60606	72.73	4.29E-06	100	43.1	334	43	33	13	0	0	44	76	245	277
614	1	WETTSIRSRGGGGGGGGVFFWGREHRGWGGKEKKKKGGGPWGGAPGPREFGFLDGLIGGGGGGGVWGGGRVVFPMQA	WETTSIRSRGGGGGGGGVFFWGREHRGWGGKEKKKKGGGPWGGAPGPREFGFLDGLIGGGGGGGVWGGGRVVFPMQA	1	77	WETTSIRSRGGGGGGGGVFFWGREHRGWGGKEKKKKGGGPWGGAPGPREFGFLDGLIGGGGGGGVWGGGRVVFPMQA	1	77	WETTSIRSRGGGGGGGGVFFWGREHRGWGGKEKKKKGGGPWGGAPGPREFGFLDGLIGGGGGGGVWGGGRVVFPMQA	1	77	XP_803953.1	trans-sialidase, partial	Trypanosoma cruzi strain CL Brener	62.5	65.62	3.11E-05	94	40.8	1027	42	32	12	0	0	46	77	238	269
615	1	EIPPQVPQVRGLDFFSRRKGGRFLWGNRGGGGGVWGGGGFFNFLFTQTRAHPSPPGGFWKGMRGDPRPHPTGHGRFM	EIPPQVPQVRGLDFFSRRKGGRFLWGNRGGGGGVWGGGGFFNFLFTQTRAHPSPPGGFWKGMRGDPRPHPTGHGRFM	1	77	EIPPQVPQVRGLDFFSRRKGGRFLWGNRGGGGGVWGGGGFFNFLFTQTRAHPSPPGGFWKGMRGDPRPHPTGHGRFM	1	77	EIPPQVPQVRGLDFFSRRKGGRFLWGNRGGGGGVWGGGGFFNFLFTQTRAHPSPPGGFWKGMRGDPRPHPTGHGRFM	1	77	XP_808753.1	hypothetical protein	Trypanosoma cruzi strain CL Brener	83333	87.5	1.96E-07	106	45.4	114	31	24	4	0	0	1	24	91	114
616	1	VHAHPCRPVGALFCTKRTRPVPPGSGGGGPFFFFFFFFLCGGGPFAPPLGGVFCFLGVLGGGCGGNSPASAFFFVFLF	VHAHPCRPVGALFCTKRTRPVPPGSGGGGPFFFFFFFFLCGGGPFAPPLGGVFCFLGVLGGGCGGNSPASAFFFVFLF	1	78	VHAHPCRPVGALFCTKRTRPVPPGSGGGGPFFFFFFFFLCGGGPFAPPLGGVFCFLGVLGGGCGGNSPASAFFFVFLF	1	78	VHAHPCRPVGALFCTKRTRPVPPGSGGGGPFFFFFFFFLCGGGPFAPPLGGVFCFLGVLGGGCGGNSPASAFFFVFLF	1	78	XP_811956.1	hypothetical protein	Trypanosoma cruzi strain CL Brener	73333	76.67	3.64E-07	107	45.8	186	38	30	8	0	0	1	30	157	186
617	1	GASSNDIGGLFFFLHVSPPVGSVFCVKGFKGFFYRGGGGGKGKEAVPPENPKKKGALGKKKLRSFSVWGGTAREEKDDV	GASSNDIGGLFFFLHVSPPVGSVFCVKGFKGFFYRGGGGGKGKEAVPPENPKKKGALGKKKLRSFSVWGGTAREEKDDV	1	79	GASSNDIGGLFFFLHVSPPVGSVFCVKGFKGFFYRGGGGGKGKEAVPPENPKKKGALGKKKLRSFSVWGGTAREEKDDV	1	79	GASSNDIGGLFFFLHVSPPVGSVFCVKGFKGFFYRGGGGGKGKEAVPPENPKKKGALGKKKLRSFSVWGGTAREEKDDV	1	79	EKG02021.1	hypothetical protein TCSYLVIO_006965	Trypanosoma cruzi	73333	76.67	8.96E-08	113	48.1	791	38	30	8	0	0	50	79	476	505
618	1	VATSLRSYISWGKTWLLCCPPNRRPKTFFFGARARNFDPHNFCWAPPPVAGFFWAPPPRVVSTGAPQGNGRAVFPDSLQ	VATSLRSYISWGKTWLLCCPPNRRPKTFFFGARARNFDPHNFCWAPPPVAGFFWAPPPRVVSTGAPQGNGRAVFPDSLQ	1	79	VATSLRSYISWGKTWLLCCPPNRRPKTFFFGARARNFDPHNFCWAPPPVAGFFWAPPPRVVSTGAPQGNGRAVFPDSLQ	1	79	VATSLRSYISWGKTWLLCCPPNRRPKTFFFGARARNFDPHNFCWAPPPVAGFFWAPPPRVVSTGAPQGNGRAVFPDSLQ	1	79	XP_821916.1	hypothetical protein	Trypanosoma cruzi strain CL Brener	67742	74.19	3.16E-07	108	46.2	199	39	31	10	0	0	49	79	14	44
619	1	VVVRGCGRPQGPFVPLQSWLFPGCKRRFFGFWSGPPFFPQIPPVSFFSPVLLPPPNPLFSGFPPPFLGLWKGGVFSLLWH	VVVRGCGRPQGPFVPLQSWLFPGCKRRFFGFWSGPPFFPQIPPVSFFSPVLLPPPNPLFSGFPPPFLGLWKGGVFSLLWH	1	80	VVVRGCGRPQGPFVPLQSWLFPGCKRRFFGFWSGPPFFPQIPPVSFFSPVLLPPPNPLFSGFPPPFLGLWKGGVFSLLWH	1	80	VVVRGCGRPQGPFVPLQSWLFPGCKRRFFGFWSGPPFFPQIPPVSFFSPVLLPPPNPLFSGFPPPFLGLWKGGVFSLLWH	1	80	PWV00073.1	ubiquitin hydrolase	Trypanosoma cruzi	64	72	3.56E-05	94	40.8	471	31	25	9	0	0	56	80	193	217
620	1	ADATVEGSRVLQRPNGSQGLTKKNVSAKKKKKKKRRGLKTPAKYFKKSPNYRKRLIRKKKKKKKKIFYFFISIFLVIRYF	ADATVEGSRVLQRPNGSQGLTKKNVSAKKKKKKKRRGLKTPAKYFKKSPNYRKRLIRKKKKKKKKIFYFFISIFLVIRYF	1	80	ADATVEGSRVLQRPNGSQGLTKKNVSAKKKKKKKRRGLKTPAKYFKKSPNYRKRLIRKKKKKKKKIFYFFISIFLVIRYF	1	80	ADATVEGSRVLQRPNGSQGLTKKNVSAKKKKKKKRRGLKTPAKYFKKSPNYRKRLIRKKKKKKKKIFYFFISIFLVIRYF	1	80	XP_805404.1	hypothetical protein	Trypanosoma cruzi strain CL Brener	60	74.29	6.59E-07	107	45.8	462	44	35	14	0	0	1	35	418	452
621	1	HRPSSHAHTSRLPQRALGRGPPRGGGGGGAGGGGPGGGGGGGGGGGGGNPGPPPGRGEKKKKKVEKKKTPQRGCPQTQKEK	HRPSSHAHTSRLPQRALGRGPPRGGGGGGAGGGGPGGGGGGGGGGGGGNPGPPPGRGEKKKKKVEKKKTPQRGCPQTQKEK	1	81	HRPSSHAHTSRLPQRALGRGPPRGGGGGGAGGGGPGGGGGGGGGGGGGNPGPPPGRGEKKKKKVEKKKTPQRGCPQTQKEK	1	81	HRPSSHAHTSRLPQRALGRGPPRGGGGGGAGGGGPGGGGGGGGGGGGGNPGPPPGRGEKKKKKVEKKKTPQRGCPQTQKEK	1	81	EKG00448.1	hypothetical protein TCSYLVIO_008602, partial	Trypanosoma cruzi	50	56.25	1.41E-10	133	55.8	262	78	64	31	1	1	1	63	60	123
622	1	PDGHQNGDGGSTGGGYQTGDKNRKKTGGKSPKKPPGEPWPPEKGKRAQKEGGGEKRTPGNPGGGGSSGGGGGTGEGPDGQE	PDGHQNGDGGSTGGGYQTGDKNRKKTGGKSPKKPPGEPWPPEKGKRAQKEGGGEKRTPGNPGGGGSSGGGGGTGEGPDGQE	1	81	PDGHQNGDGGSTGGGYQTGDKNRKKTGGKSPKKPPGEPWPPEKGKRAQKEGGGEKRTPGNPGGGGSSGGGGGTGEGPDGQE	1	81	PDGHQNGDGGSTGGGYQTGDKNRKKTGGKSPKKPPGEPWPPEKGKRAQKEGGGEKRTPGNPGGGGSSGGGGGTGEGPDGQE	1	81	EKG02326.1	mucin-associated surface protein (MASP), putative, partial	Trypanosoma cruzi	43902	47.56	4.16E-08	114	48.5	199	100	82	45	1	1	1	81	65	146
623	1	TSRSEEYGTERSHRGEVSGESKSDMKKSTNPNGKFLGKKKGPGAGWGFFFKKKKMGGEIKVGQPGRFLCLLPHRIQIHQQRV	TSRSEEYGTERSHRGEVSGESKSDMKKSTNPNGKFLGKKKGPGAGWGFFFKKKKMGGEIKVGQPGRFLCLLPHRIQIHQQRV	1	82	TSRSEEYGTERSHRGEVSGESKSDMKKSTNPNGKFLGKKKGPGAGWGFFFKKKKMGGEIKVGQPGRFLCLLPHRIQIHQQRV	1	82	TSRSEEYGTERSHRGEVSGESKSDMKKSTNPNGKFLGKKKGPGAGWGFFFKKKKMGGEIKVGQPGRFLCLLPHRIQIHQQRV	1	82	PWU95445.1	hypothetical protein C4B63_22g103	Trypanosoma cruzi	40278	50	3.94E-08	116	49.3	574	88	72	43	0	0	1	72	391	462
624	1	DNGNLKTVSRGFRWGTGCCTDRRPELSRGGGLFFFFFPGGTCGGGGVLWGGGARPLPPPVRSFKKKMAKYFNGWEELPRDMS	DNGNLKTVSRGFRWGTGCCTDRRPELSRGGGLFFFFFPGGTCGGGGVLWGGGARPLPPPVRSFKKKMAKYFNGWEELPRDMS	1	82	DNGNLKTVSRGFRWGTGCCTDRRPELSRGGGLFFFFFPGGTCGGGGVLWGGGARPLPPPVRSFKKKMAKYFNGWEELPRDMS	1	82	DNGNLKTVSRGFRWGTGCCTDRRPELSRGGGLFFFFFPGGTCGGGGVLWGGGARPLPPPVRSFKKKMAKYFNGWEELPRDMS	1	82	PWU92858.1	putative retrotransposon hot spot protein (RHS,)	Trypanosoma cruzi	50	57.69	1.06E-09	127	53.5	382	63	52	26	0	0	31	82	256	307
625	1	IHCSHLWTFAPCRIFPSFFFPGPRGVFNSPGGGFLPPRCHTGGVDTKFFPGGQREPAGGGCGGKKKGQKFEVFMGKYMRQYLYM	IHCSHLWTFAPCRIFPSFFFPGPRGVFNSPGGGFLPPRCHTGGVDTKFFPGGQREPAGGGCGGKKKGQKFEVFMGKYMRQYLYM	1	84	IHCSHLWTFAPCRIFPSFFFPGPRGVFNSPGGGFLPPRCHTGGVDTKFFPGGQREPAGGGCGGKKKGQKFEVFMGKYMRQYLYM	1	84	IHCSHLWTFAPCRIFPSFFFPGPRGVFNSPGGGFLPPRCHTGGVDTKFFPGGQREPAGGGCGGKKKGQKFEVFMGKYMRQYLYM	1	84	PWU93446.1	hypothetical protein C4B63_31g52	Trypanosoma cruzi	76	80	8.91E-07	106	45.4	589	30	25	6	0	0	60	84	388	412
626	1	HIHCNVRVICVWLCWPAETQDKKIKKGADLGGGEKNEKGGGGEKKKKKAPQNTSPHPSGRKENSKKDYIKKKNSFPLRSVQTPP	HIHCNVRVICVWLCWPAETQDKKIKKGADLGGGEKNEKGGGGEKKKKKAPQNTSPHPSGRKENSKKDYIKKKNSFPLRSVQTPP	1	84	HIHCNVRVICVWLCWPAETQDKKIKKGADLGGGEKNEKGGGGEKKKKKAPQNTSPHPSGRKENSKKDYIKKKNSFPLRSVQTPP	1	84	HIHCNVRVICVWLCWPAETQDKKIKKGADLGGGEKNEKGGGGEKKKKKAPQNTSPHPSGRKENSKKDYIKKKNSFPLRSVQTPP	1	84	EKG08306.1	hypothetical protein TCSYLVIO_000549, partial	Trypanosoma cruzi	69231	84.62	1.47E-08	118	50.1	204	31	26	8	0	0	1	26	148	173
627	1	HAKSGSFAAPFLPGLGPPPTGAQSAGKSRKTPQKGGKRGGGGKGGGRGGGPGGPNHRWGVCGTGGGGAVPKAGGVGILLSSLNS	HAKSGSFAAPFLPGLGPPPTGAQSAGKSRKTPQKGGKRGGGGKGGGRGGGPGGPNHRWGVCGTGGGGAVPKAGGVGILLSSLNS	1	84	HAKSGSFAAPFLPGLGPPPTGAQSAGKSRKTPQKGGKRGGGGKGGGRGGGPGGPNHRWGVCGTGGGGAVPKAGGVGILLSSLNS	1	84	HAKSGSFAAPFLPGLGPPPTGAQSAGKSRKTPQKGGKRGGGGKGGGRGGGPGGPNHRWGVCGTGGGGAVPKAGGVGILLSSLNS	1	84	PWU88997.1	hypothetical protein C4B63_64g41	Trypanosoma cruzi	50943	58.49	1.36E-08	120	50.8	744	63	53	26	0	0	1	53	258	310
628	1	RGAIATEAGRVLTEGPGAGGGSGGVGGGGLGGGAPPGSPGAPWPLGGGGGGGPGGVFGPFFFFFFPPPPNPNPAAAPTTATGSV	RGAIATEAGRVLTEGPGAGGGSGGVGGGGLGGGAPPGSPGAPWPLGGGGGGGPGGVFGPFFFFFFPPPPNPNPAAAPTTATGSV	1	84	RGAIATEAGRVLTEGPGAGGGSGGVGGGGLGGGAPPGSPGAPWPLGGGGGGGPGGVFGPFFFFFFPPPPNPNPAAAPTTATGSV	1	84	RGAIATEAGRVLTEGPGAGGGSGGVGGGGLGGGAPPGSPGAPWPLGGGGGGGPGGVFGPFFFFFFPPPPNPNPAAAPTTATGSV	1	84	EKG00352.1	hypothetical protein TCSYLVIO_008711	Trypanosoma cruzi	58824	64.71	4.80E-06	100	43.1	203	40	34	14	0	0	51	84	27	60
629	1	WMRRPHERMYCGTMKCGKNGESGGGKKKRGGGPRENGGGGGGGKKGGGGGGGGPAGGGPPPPGLRGRGTPKKKGRDTPKHTCPSI	WMRRPHERMYCGTMKCGKNGESGGGKKKRGGGPRENGGGGGGGKKGGGGGGGGPAGGGPPPPGLRGRGTPKKKGRDTPKHTCPSI	1	85	WMRRPHERMYCGTMKCGKNGESGGGKKKRGGGPRENGGGGGGGKKGGGGGGGGPAGGGPPPPGLRGRGTPKKKGRDTPKHTCPSI	1	85	WMRRPHERMYCGTMKCGKNGESGGGKKKRGGGPRENGGGGGGGKKGGGGGGGGPAGGGPPPPGLRGRGTPKKKGRDTPKHTCPSI	1	85	XP_806790.1	hypothetical protein	Trypanosoma cruzi strain CL Brener	86364	86.36	4.86E-09	117	49.7	105	26	22	3	0	0	1	22	80	101
630	1	ARSSDADRTGIRQLRPPRGGRWGGNGGGGTGPAWGGGGPRKGGGGRGGGGGAPPPRGGGPPPHTGGEPARDGAGLASNPIEMMVPN	ARSSDADRTGIRQLRPPRGGRWGGNGGGGTGPAWGGGGPRKGGGGRGGGGGAPPPRGGGPPPHTGGEPARDGAGLASNPIEMMVPN	1	86	ARSSDADRTGIRQLRPPRGGRWGGNGGGGTGPAWGGGGPRKGGGGRGGGGGAPPPRGGGPPPHTGGEPARDGAGLASNPIEMMVPN	1	86	ARSSDADRTGIRQLRPPRGGRWGGNGGGGTGPAWGGGGPRKGGGGRGGGGGAPPPRGGGPPPHTGGEPARDGAGLASNPIEMMVPN	1	86	EKG06839.1	hypothetical protein TCSYLVIO_002041	Trypanosoma cruzi	43678	48.28	4.16E-13	148	61.6	181	100	87	48	1	1	1	86	29	115
631	1	STFPSQQGLEYCFHPPILGEKRKGQGKRGGPPMAQRGGTPGGVFPPKRGGGPPPPDGGKTPLGGWEGRPFPRLKTRARSVRPTGRRI	STFPSQQGLEYCFHPPILGEKRKGQGKRGGPPMAQRGGTPGGVFPPKRGGGPPPPDGGKTPLGGWEGRPFPRLKTRARSVRPTGRRI	1	87	STFPSQQGLEYCFHPPILGEKRKGQGKRGGPPMAQRGGTPGGVFPPKRGGGPPPPDGGKTPLGGWEGRPFPRLKTRARSVRPTGRRI	1	87	STFPSQQGLEYCFHPPILGEKRKGQGKRGGPPMAQRGGTPGGVFPPKRGGGPPPPDGGKTPLGGWEGRPFPRLKTRARSVRPTGRRI	1	87	PWU83362.1	hypothetical protein C4B63_333g6	Trypanosoma cruzi	94118	94.12	2.50E-05	96	41.6	399	20	17	1	0	0	1	17	380	396
632	1	AEQLCGCPSGQFAGGPPFCVGGRSRESPPPPPKFFLKNGGGGGGKKAGPKTLKSGEARGSPYPPPGGDYRRERKWPLGVAGCQIPVMT	AEQLCGCPSGQFAGGPPFCVGGRSRESPPPPPKFFLKNGGGGGGKKAGPKTLKSGEARGSPYPPPGGDYRRERKWPLGVAGCQIPVMT	1	88	AEQLCGCPSGQFAGGPPFCVGGRSRESPPPPPKFFLKNGGGGGGKKAGPKTLKSGEARGSPYPPPGGDYRRERKWPLGVAGCQIPVMT	1	88	AEQLCGCPSGQFAGGPPFCVGGRSRESPPPPPKFFLKNGGGGGGKKAGPKTLKSGEARGSPYPPPGGDYRRERKWPLGVAGCQIPVMT	1	88	PWU90465.1	hypothetical protein C4B63_50g174	Trypanosoma cruzi	34884	43.02	4.39E-10	127	53.5	151	94	86	51	2	5	6	88	51	134
633	1	MESVRLQSSHTAPQTPILKKKKKKKKKKKKKKKKKPRAPGRRGWGGAAGGERGGGGGKPGAPAPGAKKVEEKTNLFSSINETGQQSTR	MESVRLQSSHTAPQTPILKKKKKKKKKKKKKKKKKPRAPGRRGWGGAAGGERGGGGGKPGAPAPGAKKVEEKTNLFSSINETGQQSTR	1	88	MESVRLQSSHTAPQTPILKKKKKKKKKKKKKKKKKPRAPGRRGWGGAAGGERGGGGGKPGAPAPGAKKVEEKTNLFSSINETGQQSTR	1	88	MESVRLQSSHTAPQTPILKKKKKKKKKKKKKKKKKPRAPGRRGWGGAAGGERGGGGGKPGAPAPGAKKVEEKTNLFSSINETGQQSTR	1	88	EKF98211.1	hypothetical protein TCSYLVIO_010893	Trypanosoma cruzi	67647	76.47	3.09E-06	101	43.5	179	39	34	11	0	0	1	34	101	134
634	1	YTAMGKAIDTKNNASFKGGPPFFFEGAFPHTFFFFPPPPPPFFPSLFPPFFPPPPPPGGPPPPLLPPPPLPAERRAGPGVAGRGGEEGE	YTAMGKAIDTKNNASFKGGPPFFFEGAFPHTFFFFPPPPPPFFPSLFPPFFPPPPPPGGPPPPLLPPPPLPAERRAGPGVAGRGGEEGE	1	89	YTAMGKAIDTKNNASFKGGPPFFFEGAFPHTFFFFPPPPPPFFPSLFPPFFPPPPPPGGPPPPLLPPPPLPAERRAGPGVAGRGGEEGE	1	89	YTAMGKAIDTKNNASFKGGPPFFFEGAFPHTFFFFPPPPPPFFPSLFPPFFPPPPPPGGPPPPLLPPPPLPAERRAGPGVAGRGGEEGE	1	89	XP_819317.1	hypothetical protein	Trypanosoma cruzi strain CL Brener	78261	78.26	4.35E-06	99	42.7	140	26	23	5	0	0	1	23	117	139
635	1	VDAETGDTVPGGGTQQRPWAPPPPQKKNPPPGKRGGGGGPGAAGGGGAPGGGGGGGGGKEGGKGGGPPARGGEKKLGAPGAVREMGRRGI	VDAETGDTVPGGGTQQRPWAPPPPQKKNPPPGKRGGGGGPGAAGGGGAPGGGGGGGGGKEGGKGGGPPARGGEKKLGAPGAVREMGRRGI	1	90	VDAETGDTVPGGGTQQRPWAPPPPQKKNPPPGKRGGGGGPGAAGGGGAPGGGGGGGGGKEGGKGGGPPARGGEKKLGAPGAVREMGRRGI	1	90	VDAETGDTVPGGGTQQRPWAPPPPQKKNPPPGKRGGGGGPGAAGGGGAPGGGGGGGGGKEGGKGGGPPARGGEKKLGAPGAVREMGRRGI	1	90	XP_815662.1	trans-sialidase	Trypanosoma cruzi strain CL Brener	39024	42.68	6.53E-06	101	43.5	963	90	82	49	1	1	1	81	846	927
636	1	DEGDERVSILVMLSQWESRVSGEQENYEGGGFFWKKGGGGGGGGEVWGGLFVLGKKPPFGGGAPGVGAKNELGGWGGPDGTDGYVSLLSD	DEGDERVSILVMLSQWESRVSGEQENYEGGGFFWKKGGGGGGGGEVWGGLFVLGKKPPFGGGAPGVGAKNELGGWGGPDGTDGYVSLLSD	1	90	DEGDERVSILVMLSQWESRVSGEQENYEGGGFFWKKGGGGGGGGEVWGGLFVLGKKPPFGGGAPGVGAKNELGGWGGPDGTDGYVSLLSD	1	90	DEGDERVSILVMLSQWESRVSGEQENYEGGGFFWKKGGGGGGGGEVWGGLFVLGKKPPFGGGAPGVGAKNELGGWGGPDGTDGYVSLLSD	1	90	XP_818449.1	hypothetical protein	Trypanosoma cruzi strain CL Brener	78571	89.29	1.60E-07	112	47.8	1039	31	28	6	0	0	1	28	321	348
637	1	ESQADDVPQTIASPGSAAPCPREATPAGGGKGGGEPPNPNTAGGGGGVPGGKGGGGGKGGGGGKGGGGAGEGGGMVPLLLRRGLWGLATA	ESQADDVPQTIASPGSAAPCPREATPAGGGKGGGEPPNPNTAGGGGGVPGGKGGGGGKGGGGGKGGGGAGEGGGMVPLLLRRGLWGLATA	1	90	ESQADDVPQTIASPGSAAPCPREATPAGGGKGGGEPPNPNTAGGGGGVPGGKGGGGGKGGGGGKGGGGAGEGGGMVPLLLRRGLWGLATA	1	90	ESQADDVPQTIASPGSAAPCPREATPAGGGKGGGEPPNPNTAGGGGGVPGGKGGGGGKGGGGGKGGGGAGEGGGMVPLLLRRGLWGLATA	1	90	PWV01089.1	putative trans-sialidase, Group II	Trypanosoma cruzi	47778	51.11	4.15E-08	117	49.7	791	100	90	47	0	0	1	90	702	791
638	1	HWTPNNPELSAAGGNFPTSSPKGCGPGGGFSRGAAPTGWGLFFFFPPFFPPPFFFSPPTPPPPPPDRKGPLAAPQGTKPKKKNAEKKSTT	HWTPNNPELSAAGGNFPTSSPKGCGPGGGFSRGAAPTGWGLFFFFPPFFPPPFFFSPPTPPPPPPDRKGPLAAPQGTKPKKKNAEKKSTT	1	90	HWTPNNPELSAAGGNFPTSSPKGCGPGGGFSRGAAPTGWGLFFFFPPFFPPPFFFSPPTPPPPPPDRKGPLAAPQGTKPKKKNAEKKSTT	1	90	HWTPNNPELSAAGGNFPTSSPKGCGPGGGFSRGAAPTGWGLFFFFPPFFPPPFFFSPPTPPPPPPDRKGPLAAPQGTKPKKKNAEKKSTT	1	90	XP_805716.1	hypothetical protein, partial	Trypanosoma cruzi strain CL Brener	55556	57.78	1.24E-07	113	48.1	420	49	45	19	1	1	1	44	247	291
639	1	APQDEAREADPLCGVVGRGGRVGGGRGGGGVGGGHPRGGGGGGGGGGRGGGVGGGHRGPPRWGGGGGPRGAAGARCVTADKGTPHFWVRVR	APQDEAREADPLCGVVGRGGRVGGGRGGGGVGGGHPRGGGGGGGGGGRGGGVGGGHRGPPRWGGGGGPRGAAGARCVTADKGTPHFWVRVR	1	91	APQDEAREADPLCGVVGRGGRVGGGRGGGGVGGGHPRGGGGGGGGGGRGGGVGGGHRGPPRWGGGGGPRGAAGARCVTADKGTPHFWVRVR	1	91	APQDEAREADPLCGVVGRGGRVGGGRGGGGVGGGHPRGGGGGGGGGGRGGGVGGGHRGPPRWGGGGGPRGAAGARCVTADKGTPHFWVRVR	1	91	PWU83880.1	putative glutamamyl carboxypeptidase	Trypanosoma cruzi	65	67.5	5.08E-07	107	45.8	200	44	40	14	0	0	1	40	124	163
640	1	GVCDFGCLRVAVAAPNSLPTFGCFFGGGGRWAGPRAGGGGGGGPRGGGRGGGGGGGKPPGPPPGRFFLLSPNPGGWVGTGRRRCGGPRGCG	GVCDFGCLRVAVAAPNSLPTFGCFFGGGGRWAGPRAGGGGGGGPRGGGRGGGGGGGKPPGPPPGRFFLLSPNPGGWVGTGRRRCGGPRGCG	1	91	GVCDFGCLRVAVAAPNSLPTFGCFFGGGGRWAGPRAGGGGGGGPRGGGRGGGGGGGKPPGPPPGRFFLLSPNPGGWVGTGRRRCGGPRGCG	1	91	GVCDFGCLRVAVAAPNSLPTFGCFFGGGGRWAGPRAGGGGGGGPRGGGRGGGGGGGKPPGPPPGRFFLLSPNPGGWVGTGRRRCGGPRGCG	1	91	PWU86192.1	putative retrotransposon hot spot protein (RHS,)	Trypanosoma cruzi	41026	44.87	1.19E-07	111	47.4	183	86	78	45	1	1	1	78	69	145
641	1	EPGSLPDQGDDGDDVFGVGPGAPPRAGGGPVRGGAGGGGGALGGGPGGGGGGGGAFLQAPPGRGGGGGGGGGFDRQCADAEATMHRMEAEM	EPGSLPDQGDDGDDVFGVGPGAPPRAGGGPVRGGAGGGGGALGGGPGGGGGGGGAFLQAPPGRGGGGGGGGGFDRQCADAEATMHRMEAEM	1	91	EPGSLPDQGDDGDDVFGVGPGAPPRAGGGPVRGGAGGGGGALGGGPGGGGGGGGAFLQAPPGRGGGGGGGGGFDRQCADAEATMHRMEAEM	1	91	EPGSLPDQGDDGDDVFGVGPGAPPRAGGGPVRGGAGGGGGALGGGPGGGGGGGGAFLQAPPGRGGGGGGGGGFDRQCADAEATMHRMEAEM	1	91	EKG00803.1	hypothetical protein TCSYLVIO_008235, partial	Trypanosoma cruzi	51087	52.17	3.89E-20	206	84	603	100	92	44	1	1	1	91	425	516
642	1	RRGAQGRRHERVGGCASGAVGGEKRGTPKGRGEQKKKKKRREKKKKKNPRGPPPKKKKKKGGGKKKKIKNKKKKNHEKGKKGPGGCSKAKS	RRGAQGRRHERVGGCASGAVGGEKRGTPKGRGEQKKKKKRREKKKKKNPRGPPPKKKKKKGGGKKKKIKNKKKKNHEKGKKGPGGCSKAKS	1	91	RRGAQGRRHERVGGCASGAVGGEKRGTPKGRGEQKKKKKRREKKKKKNPRGPPPKKKKKKGGGKKKKIKNKKKKNHEKGKKGPGGCSKAKS	1	91	RRGAQGRRHERVGGCASGAVGGEKRGTPKGRGEQKKKKKRREKKKKKNPRGPPPKKKKKKGGGKKKKIKNKKKKNHEKGKKGPGGCSKAKS	1	91	XP_805782.1	hypothetical protein	Trypanosoma cruzi strain CL Brener	68085	76.6	1.71E-10	129	54.3	139	51	47	14	1	1	1	46	91	137
643	1	CRHASLCQRSRSTEGSRQDTRHQKPQKHNPQQKPEKRGGGGKQKKTGNVKKKNIGVKKKKKNSKKRKGKKKKKKNLGRRNQSKPPIKKSNG	CRHASLCQRSRSTEGSRQDTRHQKPQKHNPQQKPEKRGGGGKQKKTGNVKKKNIGVKKKKKNSKKRKGKKKKKKNLGRRNQSKPPIKKSNG	1	91	CRHASLCQRSRSTEGSRQDTRHQKPQKHNPQQKPEKRGGGGKQKKTGNVKKKNIGVKKKKKNSKKRKGKKKKKKNLGRRNQSKPPIKKSNG	1	91	CRHASLCQRSRSTEGSRQDTRHQKPQKHNPQQKPEKRGGGGKQKKTGNVKKKNIGVKKKKKNSKKRKGKKKKKKNLGRRNQSKPPIKKSNG	1	91	XP_805103.1	hypothetical protein	Trypanosoma cruzi strain CL Brener	80952	85.71	4.62E-05	92	40	131	23	21	4	0	0	1	21	90	110
644	1	KEYSNTGCTNGDPSVMPGSVVGPNPGGVGGGGFNSGEKSWGGGGGARGGGGGRGGGGFWGGWGGGGPGGGTAAPAFGPWRGGLVCPQSADVC	KEYSNTGCTNGDPSVMPGSVVGPNPGGVGGGGFNSGEKSWGGGGGARGGGGGRGGGGFWGGWGGGGPGGGTAAPAFGPWRGGLVCPQSADVC	1	92	KEYSNTGCTNGDPSVMPGSVVGPNPGGVGGGGFNSGEKSWGGGGGARGGGGGRGGGGFWGGWGGGGPGGGTAAPAFGPWRGGLVCPQSADVC	1	92	KEYSNTGCTNGDPSVMPGSVVGPNPGGVGGGGFNSGEKSWGGGGGARGGGGGRGGGGFWGGWGGGGPGGGTAAPAFGPWRGGLVCPQSADVC	1	92	EKG06405.1	surface protease GP63, putative	Trypanosoma cruzi	47872	53.19	3.54E-21	203	82.8	181	100	94	46	2	3	1	92	8	100
645	1	DGQPDPRVVAAHGARPPVRVAGWAKVGGAGGPGVGAAWVVAGGGGGGGGGGGGGGGCCPGGGGAGGTPPGPVPLCGPGHGGDWGGRGGNGAV	DGQPDPRVVAAHGARPPVRVAGWAKVGGAGGPGVGAAWVVAGGGGGGGGGGGGGGGCCPGGGGAGGTPPGPVPLCGPGHGGDWGGRGGNGAV	1	92	DGQPDPRVVAAHGARPPVRVAGWAKVGGAGGPGVGAAWVVAGGGGGGGGGGGGGGGCCPGGGGAGGTPPGPVPLCGPGHGGDWGGRGGNGAV	1	92	DGQPDPRVVAAHGARPPVRVAGWAKVGGAGGPGVGAAWVVAGGGGGGGGGGGGGGGCCPGGGGAGGTPPGPVPLCGPGHGGDWGGRGGNGAV	1	92	EKF27288.1	mucin-associated surface protein (MASP), putative, partial	Trypanosoma cruzi marinkellei	95	95	1.55E-05	98	42.4	279	22	20	1	0	0	1	20	51	70
646	1	LADDPTSAEGAEGDGGKVPRKRPGGLLLGGFPQKKNWGGGGKKIFWGGGPLFGGFSLKPVSWGGFLGGWVFYFLMIRRNFLQFLGTLKKIFG	LADDPTSAEGAEGDGGKVPRKRPGGLLLGGFPQKKNWGGGGKKIFWGGGPLFGGFSLKPVSWGGFLGGWVFYFLMIRRNFLQFLGTLKKIFG	1	92	LADDPTSAEGAEGDGGKVPRKRPGGLLLGGFPQKKNWGGGGKKIFWGGGPLFGGFSLKPVSWGGFLGGWVFYFLMIRRNFLQFLGTLKKIFG	1	92	LADDPTSAEGAEGDGGKVPRKRPGGLLLGGFPQKKNWGGGGKKIFWGGGPLFGGFSLKPVSWGGFLGGWVFYFLMIRRNFLQFLGTLKKIFG	1	92	XP_807227.1	surface protease GP63	Trypanosoma cruzi strain CL Brener	91304	95.65	1.37E-08	120	50.8	566	25	23	2	0	0	1	23	541	563
647	1	ANVASEEETESMKRDGETRDNPEKGERVRAPQKKRGGGGPKKFPPGEEKKKAPPKKKSAPPPIKREKWGEGGPLPLSISVKNNPFDPYCFIL	ANVASEEETESMKRDGETRDNPEKGERVRAPQKKRGGGGPKKFPPGEEKKKAPPKKKSAPPPIKREKWGEGGPLPLSISVKNNPFDPYCFIL	1	92	ANVASEEETESMKRDGETRDNPEKGERVRAPQKKRGGGGPKKFPPGEEKKKAPPKKKSAPPPIKREKWGEGGPLPLSISVKNNPFDPYCFIL	1	92	ANVASEEETESMKRDGETRDNPEKGERVRAPQKKRGGGGPKKFPPGEEKKKAPPKKKSAPPPIKREKWGEGGPLPLSISVKNNPFDPYCFIL	1	92	EKG03665.1	hypothetical protein,leucine rich repeat protein, putative	Trypanosoma cruzi	83333	95.83	2.21E-05	97	42	914	26	24	4	0	0	1	24	867	890
648	1	DCTVREEEGRGGKTIARFGPCAPGGGGGGGGGGEKAGKKGGSGAPPGPFGGGGGRTPPRPPPAPPWKKTGGGGGFLAGRFADETWRDEYLGVN	DCTVREEEGRGGKTIARFGPCAPGGGGGGGGGGEKAGKKGGSGAPPGPFGGGGGRTPPRPPPAPPWKKTGGGGGFLAGRFADETWRDEYLGVN	1	93	DCTVREEEGRGGKTIARFGPCAPGGGGGGGGGGEKAGKKGGSGAPPGPFGGGGGRTPPRPPPAPPWKKTGGGGGFLAGRFADETWRDEYLGVN	1	93	DCTVREEEGRGGKTIARFGPCAPGGGGGGGGGGEKAGKKGGSGAPPGPFGGGGGRTPPRPPPAPPWKKTGGGGGFLAGRFADETWRDEYLGVN	1	93	XP_818312.1	trans-sialidase	Trypanosoma cruzi strain CL Brener	54348	63.04	1.42E-09	128	53.9	928	49	46	21	0	0	48	93	483	528
649	1	VALEETQRKGRAVGWERRNRILHGVKRGVFGARVFKGANGERGNRGVGGKTPGGAGGGKNGGKRGPKKTRDFCPAERRLFLWTSDHVDLGYCA	VALEETQRKGRAVGWERRNRILHGVKRGVFGARVFKGANGERGNRGVGGKTPGGAGGGKNGGKRGPKKTRDFCPAERRLFLWTSDHVDLGYCA	1	93	VALEETQRKGRAVGWERRNRILHGVKRGVFGARVFKGANGERGNRGVGGKTPGGAGGGKNGGKRGPKKTRDFCPAERRLFLWTSDHVDLGYCA	1	93	VALEETQRKGRAVGWERRNRILHGVKRGVFGARVFKGANGERGNRGVGGKTPGGAGGGKNGGKRGPKKTRDFCPAERRLFLWTSDHVDLGYCA	1	93	EKG01168.1	surface protease GP63, putative,metallopeptidase, putative, partial	Trypanosoma cruzi	81818	81.82	2.13E-05	97	42	347	24	22	4	0	0	72	93	166	187
650	1	DYGITESSPREDRFFRGPIPPGFGDPPPRPPRGGAAGNPPKNRGGGGGRGKGGGGGGGGGGARPPGGGLGAGGGGEVSKSAGVGILVSTLNSS	DYGITESSPREDRFFRGPIPPGFGDPPPRPPRGGAAGNPPKNRGGGGGRGKGGGGGGGGGGARPPGGGLGAGGGGEVSKSAGVGILVSTLNSS	1	93	DYGITESSPREDRFFRGPIPPGFGDPPPRPPRGGAAGNPPKNRGGGGGRGKGGGGGGGGGGARPPGGGLGAGGGGEVSKSAGVGILVSTLNSS	1	93	DYGITESSPREDRFFRGPIPPGFGDPPPRPPRGGAAGNPPKNRGGGGGRGKGGGGGGGGGGARPPGGGLGAGGGGEVSKSAGVGILVSTLNSS	1	93	EKG08824.1	hypothetical protein TCSYLVIO_000019, partial	Trypanosoma cruzi	43617	48.94	1.74E-15	167	68.9	223	100	94	52	1	1	1	93	41	134
651	1	TEDIVPADAERELSKPPEDAEKGAVRRGPRGGGVSPGGGGGGGGAGGGGGGGGGAGPAPRGGAVPGGGGGRPPPPRGTPGTQPVRRLIARMTL	TEDIVPADAERELSKPPEDAEKGAVRRGPRGGGVSPGGGGGGGGAGGGGGGGGGAGPAPRGGAVPGGGGGRPPPPRGTPGTQPVRRLIARMTL	1	93	TEDIVPADAERELSKPPEDAEKGAVRRGPRGGGVSPGGGGGGGGAGGGGGGGGGAGPAPRGGAVPGGGGGRPPPPRGTPGTQPVRRLIARMTL	1	93	TEDIVPADAERELSKPPEDAEKGAVRRGPRGGGVSPGGGGGGGGAGGGGGGGGGAGPAPRGGAVPGGGGGRPPPPRGTPGTQPVRRLIARMTL	1	93	PWU94941.1	putative microtubule-associated protein Gb4	Trypanosoma cruzi	59184	63.27	2.92E-08	118	50.1	781	53	49	20	0	0	1	49	732	780
652	1	IATRGLWDLLRMTLNPMARTALFGAAGGEGSPPFWGGGGGGKGGVNARGEKKGKDNPPKKKKKKKKNGEKGGFKGENRGIQSLNKGVRNTETK	IATRGLWDLLRMTLNPMARTALFGAAGGEGSPPFWGGGGGGKGGVNARGEKKGKDNPPKKKKKKKKNGEKGGFKGENRGIQSLNKGVRNTETK	1	93	IATRGLWDLLRMTLNPMARTALFGAAGGEGSPPFWGGGGGGKGGVNARGEKKGKDNPPKKKKKKKKNGEKGGFKGENRGIQSLNKGVRNTETK	1	93	IATRGLWDLLRMTLNPMARTALFGAAGGEGSPPFWGGGGGGKGGVNARGEKKGKDNPPKKKKKKKKNGEKGGFKGENRGIQSLNKGVRNTETK	1	93	PWV01795.1	putative peroxisome targeting signal 1 receptor	Trypanosoma cruzi	47368	54.39	8.74E-07	107	45.8	690	61	57	30	0	0	1	57	622	678
653	1	GRVQQQTIKEGRVEKKKGPNGCPKSKKREGGGGRNKKKKKKKKKKKEKKKKGLKKKKKKGVRGKFFPRGKKYLGGEGPVCPRRRQSPLTGPQT	GRVQQQTIKEGRVEKKKGPNGCPKSKKREGGGGRNKKKKKKKKKKKEKKKKGLKKKKKKGVRGKFFPRGKKYLGGEGPVCPRRRQSPLTGPQT	1	93	GRVQQQTIKEGRVEKKKGPNGCPKSKKREGGGGRNKKKKKKKKKKKEKKKKGLKKKKKKGVRGKFFPRGKKYLGGEGPVCPRRRQSPLTGPQT	1	93	GRVQQQTIKEGRVEKKKGPNGCPKSKKREGGGGRNKKKKKKKKKKKEKKKKGLKKKKKKGVRGKFFPRGKKYLGGEGPVCPRRRQSPLTGPQT	1	93	EKF98974.1	hypothetical protein TCSYLVIO_010122, partial	Trypanosoma cruzi	77419	83.87	7.81E-08	113	48.1	201	33	31	7	0	0	1	31	133	163
654	1	PHPKQSLQYHFLSNLTHNGIKAVGGRDPRISGHLRGFRGGGGGGPPPHPEAPRGPTGGKEKKREKGAPLEKFCRAPRNACSGPGALPYGVLRS	PHPKQSLQYHFLSNLTHNGIKAVGGRDPRISGHLRGFRGGGGGGPPPHPEAPRGPTGGKEKKREKGAPLEKFCRAPRNACSGPGALPYGVLRS	1	93	PHPKQSLQYHFLSNLTHNGIKAVGGRDPRISGHLRGFRGGGGGGPPPHPEAPRGPTGGKEKKREKGAPLEKFCRAPRNACSGPGALPYGVLRS	1	93	PHPKQSLQYHFLSNLTHNGIKAVGGRDPRISGHLRGFRGGGGGGPPPHPEAPRGPTGGKEKKREKGAPLEKFCRAPRNACSGPGALPYGVLRS	1	93	EKF99777.1	hypothetical protein TCSYLVIO_009299	Trypanosoma cruzi	76	88	8.74E-06	99	42.7	204	27	25	6	0	0	1	25	179	203
655	1	KEMMRRAEELARNVKLLGAYRGKGRGGGGPQPRFLLGGAEGAPPGGGGRARGGGGPGVFRGFFAGGGGAGGEGRGSGGLRIGFGPVRMGWRWR	KEMMRRAEELARNVKLLGAYRGKGRGGGGPQPRFLLGGAEGAPPGGGGRARGGGGPGVFRGFFAGGGGAGGEGRGSGGLRIGFGPVRMGWRWR	1	93	KEMMRRAEELARNVKLLGAYRGKGRGGGGPQPRFLLGGAEGAPPGGGGRARGGGGPGVFRGFFAGGGGAGGEGRGSGGLRIGFGPVRMGWRWR	1	93	KEMMRRAEELARNVKLLGAYRGKGRGGGGPQPRFLLGGAEGAPPGGGGRARGGGGPGVFRGFFAGGGGAGGEGRGSGGLRIGFGPVRMGWRWR	1	93	PWU89848.1	Flagellar Member 3	Trypanosoma cruzi	41667	48.61	5.80E-08	116	49.3	1325	76	72	41	1	1	1	71	300	371
656	1	CRHSAVQVRVLEEELPVTIFGPHLGGVWAGLFCPRFWGGGGPRGAGGGGGLGLGPGASPGGFHWGPLPGGYPLSRVCPGGTGGMVYALPAGFSN	CRHSAVQVRVLEEELPVTIFGPHLGGVWAGLFCPRFWGGGGPRGAGGGGGLGLGPGASPGGFHWGPLPGGYPLSRVCPGGTGGMVYALPAGFSN	1	94	CRHSAVQVRVLEEELPVTIFGPHLGGVWAGLFCPRFWGGGGPRGAGGGGGLGLGPGASPGGFHWGPLPGGYPLSRVCPGGTGGMVYALPAGFSN	1	94	CRHSAVQVRVLEEELPVTIFGPHLGGVWAGLFCPRFWGGGGPRGAGGGGGLGLGPGASPGGFHWGPLPGGYPLSRVCPGGTGGMVYALPAGFSN	1	94	EKF29530.1	folate/pteridine transporter, putative	Trypanosoma cruzi marinkellei	67857	75	3.81E-05	95	41.2	618	30	28	9	0	0	67	94	512	539
657	1	SSPETQKNPQEIPRSPALPSTPTFAPPRPPEKPPGPGRKGKGERKCGAGPPKKRGGGGGGGAPPRPPPQKDPPGFGRMGRPCVNGGSVEGSMQF	SSPETQKNPQEIPRSPALPSTPTFAPPRPPEKPPGPGRKGKGERKCGAGPPKKRGGGGGGGAPPRPPPQKDPPGFGRMGRPCVNGGSVEGSMQF	1	94	SSPETQKNPQEIPRSPALPSTPTFAPPRPPEKPPGPGRKGKGERKCGAGPPKKRGGGGGGGAPPRPPPQKDPPGFGRMGRPCVNGGSVEGSMQF	1	94	SSPETQKNPQEIPRSPALPSTPTFAPPRPPEKPPGPGRKGKGERKCGAGPPKKRGGGGGGGAPPRPPPQKDPPGFGRMGRPCVNGGSVEGSMQF	1	94	EKG01461.1	monoglyceride lipase, putative	Trypanosoma cruzi	75	79.17	1.89E-05	97	42	449	26	24	6	0	0	71	94	195	218
658	1	PCRRRLTLILLQGLDGNPLNGKAHKKIIKNFSPCGSPPVLGGRGCVGGWGGGGKGREKGGGRGGLWEGAPEKTDDKPTEILTRNTSLLMPFPKG	PCRRRLTLILLQGLDGNPLNGKAHKKIIKNFSPCGSPPVLGGRGCVGGWGGGGKGREKGGGRGGLWEGAPEKTDDKPTEILTRNTSLLMPFPKG	1	94	PCRRRLTLILLQGLDGNPLNGKAHKKIIKNFSPCGSPPVLGGRGCVGGWGGGGKGREKGGGRGGLWEGAPEKTDDKPTEILTRNTSLLMPFPKG	1	94	PCRRRLTLILLQGLDGNPLNGKAHKKIIKNFSPCGSPPVLGGRGCVGGWGGGGKGREKGGGRGGLWEGAPEKTDDKPTEILTRNTSLLMPFPKG	1	94	EKF99042.1	trans-sialidase, putative	Trypanosoma cruzi	65854	73.17	2.09E-09	127	53.5	922	44	41	14	0	0	54	94	117	157
659	1	SGTVPCLLETICDRVCFGRSLQFRNWVFFGGVKTRKKNWVGGGFPVGGVWGGKGGAATRGGPFCPVAKLKREHNIVGPVTGLGWGNCPVDAVCF	SGTVPCLLETICDRVCFGRSLQFRNWVFFGGVKTRKKNWVGGGFPVGGVWGGKGGAATRGGPFCPVAKLKREHNIVGPVTGLGWGNCPVDAVCF	1	94	SGTVPCLLETICDRVCFGRSLQFRNWVFFGGVKTRKKNWVGGGFPVGGVWGGKGGAATRGGPFCPVAKLKREHNIVGPVTGLGWGNCPVDAVCF	1	94	SGTVPCLLETICDRVCFGRSLQFRNWVFFGGVKTRKKNWVGGGFPVGGVWGGKGGAATRGGPFCPVAKLKREHNIVGPVTGLGWGNCPVDAVCF	1	94	EKG06939.1	dispersed gene family protein 1 (DGF-1), putative, partial	Trypanosoma cruzi	66667	70	1.25E-05	99	42.7	411	32	30	10	0	0	65	94	301	330
660	1	YAFLFAMIAAIVMHALETQLVAMFAGGGGVPPLRGGGGKGGPGLGGGGGGGGAGGGGSHPPPGGGGERGGGTGLGGVLTGRPGVISTSTITATC	YAFLFAMIAAIVMHALETQLVAMFAGGGGVPPLRGGGGKGGPGLGGGGGGGGAGGGGSHPPPGGGGERGGGTGLGGVLTGRPGVISTSTITATC	1	94	YAFLFAMIAAIVMHALETQLVAMFAGGGGVPPLRGGGGKGGPGLGGGGGGGGAGGGGSHPPPGGGGERGGGTGLGGVLTGRPGVISTSTITATC	1	94	YAFLFAMIAAIVMHALETQLVAMFAGGGGVPPLRGGGGKGGPGLGGGGGGGGAGGGGSHPPPGGGGERGGGTGLGGVLTGRPGVISTSTITATC	1	94	EKF99669.1	cation transporter, putative	Trypanosoma cruzi	50649	51.95	5.79E-12	144	60.1	264	72	77	29	2	9	1	68	25	101
661	1	SRRHGAGGVCAGPRRQGGGRHHWGAGGRGVGLARGGPPPFGGGGGGGGAVGFLAGGGEGDPPAPPPKNQSQEGGIGEGYRRNGTRHDFQVPFST	SRRHGAGGVCAGPRRQGGGRHHWGAGGRGVGLARGGPPPFGGGGGGGGAVGFLAGGGEGDPPAPPPKNQSQEGGIGEGYRRNGTRHDFQVPFST	1	94	SRRHGAGGVCAGPRRQGGGRHHWGAGGRGVGLARGGPPPFGGGGGGGGAVGFLAGGGEGDPPAPPPKNQSQEGGIGEGYRRNGTRHDFQVPFST	1	94	SRRHGAGGVCAGPRRQGGGRHHWGAGGRGVGLARGGPPPFGGGGGGGGAVGFLAGGGEGDPPAPPPKNQSQEGGIGEGYRRNGTRHDFQVPFST	1	94	PWU82826.1	putative metallo-peptidase, clan MH, family M18	Trypanosoma cruzi	42308	47.44	1.28E-11	141	58.9	241	82	78	44	1	1	18	94	8	85
662	1	LWFAGRYASPAIALIPSVSWCVLVLRGGSRLFLGGGWGGLWVFFFPPLGGWPPFWAPPPPPPPGAPKKSAPLFTACSPVLALWCSPLHDTDRCRP	LWFAGRYASPAIALIPSVSWCVLVLRGGSRLFLGGGWGGLWVFFFPPLGGWPPFWAPPPPPPPGAPKKSAPLFTACSPVLALWCSPLHDTDRCRP	1	95	LWFAGRYASPAIALIPSVSWCVLVLRGGSRLFLGGGWGGLWVFFFPPLGGWPPFWAPPPPPPPGAPKKSAPLFTACSPVLALWCSPLHDTDRCRP	1	95	LWFAGRYASPAIALIPSVSWCVLVLRGGSRLFLGGGWGGLWVFFFPPLGGWPPFWAPPPPPPPGAPKKSAPLFTACSPVLALWCSPLHDTDRCRP	1	95	XP_820747.1	hypothetical protein	Trypanosoma cruzi strain CL Brener	45	52	6.98E-15	163	67.4	225	100	100	50	3	5	1	95	108	207
663	1	TCSVGEAEAWQTYRRPLRMDRRCLLGKGFLRRGFGEGGPRGGGGGGPPPSARKRGGPKETGQEEEKDKKEKGGGETQNKKRKQPTEEGGKEQERK	TCSVGEAEAWQTYRRPLRMDRRCLLGKGFLRRGFGEGGPRGGGGGGPPPSARKRGGPKETGQEEEKDKKEKGGGETQNKKRKQPTEEGGKEQERK	1	95	TCSVGEAEAWQTYRRPLRMDRRCLLGKGFLRRGFGEGGPRGGGGGGPPPSARKRGGPKETGQEEEKDKKEKGGGETQNKKRKQPTEEGGKEQERK	1	95	TCSVGEAEAWQTYRRPLRMDRRCLLGKGFLRRGFGEGGPRGGGGGGPPPSARKRGGPKETGQEEEKDKKEKGGGETQNKKRKQPTEEGGKEQERK	1	95	XP_803115.1	hypothetical protein, partial	Trypanosoma cruzi strain CL Brener	80952	95.24	6.18E-06	101	43.5	732	22	21	4	0	0	1	21	680	700
665	1	DGNDDGFSMIIYSPDDGHTGVLPNGTSPGKGNPPGARGGGGPSLCLWVGGNAGGVGVGGKGGQGGGGPRGAPGGWTKVNPKGSVDRSFYVEALIP	DGNDDGFSMIIYSPDDGHTGVLPNGTSPGKGNPPGARGGGGPSLCLWVGGNAGGVGVGGKGGQGGGGPRGAPGGWTKVNPKGSVDRSFYVEALIP	1	95	DGNDDGFSMIIYSPDDGHTGVLPNGTSPGKGNPPGARGGGGPSLCLWVGGNAGGVGVGGKGGQGGGGPRGAPGGWTKVNPKGSVDRSFYVEALIP	1	95	DGNDDGFSMIIYSPDDGHTGVLPNGTSPGKGNPPGARGGGGPSLCLWVGGNAGGVGVGGKGGQGGGGPRGAPGGWTKVNPKGSVDRSFYVEALIP	1	95	EKF99174.1	trans-sialidase, putative, partial	Trypanosoma cruzi	49474	51.58	2.31E-20	196	80.1	142	99	95	47	1	1	1	94	38	132
666	1	KRNKTPSSPPPRRARGSGWTRPGRITGGGKGRGGGGGLNGGKGGGPAGCGAPPPQKFKKRKPGGGAYNREKQRKASKQFPRRQGPSTPHVGHHKTR	KRNKTPSSPPPRRARGSGWTRPGRITGGGKGRGGGGGLNGGKGGGPAGCGAPPPQKFKKRKPGGGAYNREKQRKASKQFPRRQGPSTPHVGHHKTR	1	96	KRNKTPSSPPPRRARGSGWTRPGRITGGGKGRGGGGGLNGGKGGGPAGCGAPPPQKFKKRKPGGGAYNREKQRKASKQFPRRQGPSTPHVGHHKTR	1	96	KRNKTPSSPPPRRARGSGWTRPGRITGGGKGRGGGGGLNGGKGGGPAGCGAPPPQKFKKRKPGGGAYNREKQRKASKQFPRRQGPSTPHVGHHKTR	1	96	PWV00816.1	putative molybdenum cofactor biosynthesis protein	Trypanosoma cruzi	87.5	87.5	9.95E-06	100	43.1	780	25	24	3	0	0	1	24	700	723
668	1	LIVDDVFISWATLGLLSLNDWSDPGARPGGGGGGGFFFVSFSPGGKNFLFGRGGGVWLPFFGVFFFFLPKGGPPPLGFGPTQVFRAAWGLVCILVY	LIVDDVFISWATLGLLSLNDWSDPGARPGGGGGGGFFFVSFSPGGKNFLFGRGGGVWLPFFGVFFFFLPKGGPPPLGFGPTQVFRAAWGLVCILVY	1	96	LIVDDVFISWATLGLLSLNDWSDPGARPGGGGGGGFFFVSFSPGGKNFLFGRGGGVWLPFFGVFFFFLPKGGPPPLGFGPTQVFRAAWGLVCILVY	1	96	LIVDDVFISWATLGLLSLNDWSDPGARPGGGGGGGFFFVSFSPGGKNFLFGRGGGVWLPFFGVFFFFLPKGGPPPLGFGPTQVFRAAWGLVCILVY	1	96	PWV01408.1	hypothetical protein C4B63_4g446	Trypanosoma cruzi	88462	92.31	2.06E-07	111	47.4	240	27	26	3	0	0	1	26	197	222
669	1	GGVDSSEAAIYFSIVEVKNGGHIAVEKKRGGGEKGFFFWGEPGGGRGGGGGGGGGCLGGGGVFFFRWGFLGGLGRFRVGRVGVWGVINLAQIHYYS	GGVDSSEAAIYFSIVEVKNGGHIAVEKKRGGGEKGFFFWGEPGGGRGGGGGGGGGCLGGGGVFFFRWGFLGGLGRFRVGRVGVWGVINLAQIHYYS	1	96	GGVDSSEAAIYFSIVEVKNGGHIAVEKKRGGGEKGFFFWGEPGGGRGGGGGGGGGCLGGGGVFFFRWGFLGGLGRFRVGRVGVWGVINLAQIHYYS	1	96	GGVDSSEAAIYFSIVEVKNGGHIAVEKKRGGGEKGFFFWGEPGGGRGGGGGGGGGCLGGGGVFFFRWGFLGGLGRFRVGRVGVWGVINLAQIHYYS	1	96	EKG00335.1	dispersed gene family protein 1 (DGF-1), putative, partial	Trypanosoma cruzi	58333	66.67	1.51E-11	139	58.2	196	50	48	20	0	0	1	48	84	131
670	1	SLRGGGERGGGGGRDGVHDPPAQPEPPGAGGGGGGGGGGGGLRGAGGGGGRGGGGGGGGGGGGGGTTPPPPRAALAPLGDPGANWVREHFASRWEAL	SLRGGGERGGGGGRDGVHDPPAQPEPPGAGGGGGGGGGGGGLRGAGGGGGRGGGGGGGGGGGGGGTTPPPPRAALAPLGDPGANWVREHFASRWEAL	1	97	SLRGGGERGGGGGRDGVHDPPAQPEPPGAGGGGGGGGGGGGLRGAGGGGGRGGGGGGGGGGGGGGTTPPPPRAALAPLGDPGANWVREHFASRWEAL	1	97	SLRGGGERGGGGGRDGVHDPPAQPEPPGAGGGGGGGGGGGGLRGAGGGGGRGGGGGGGGGGGGGGTTPPPPRAALAPLGDPGANWVREHFASRWEAL	1	97	PWU99034.1	hypothetical protein C4B63_10g416	Trypanosoma cruzi	41892	44.59	6.83E-10	131	55.1	535	74	74	41	1	2	26	97	404	477
671	1	DFHPNGINKGGYGWGRGEREIKKCGKGVAGGGGGWGGEGGAGGQKRGRGAGGGKRPPPARGGGGRGGGEKGGGHVGGKKGNEKNNGDPGSKEPKESQ	DFHPNGINKGGYGWGRGEREIKKCGKGVAGGGGGWGGEGGAGGQKRGRGAGGGKRPPPARGGGGRGGGEKGGGHVGGKKGNEKNNGDPGSKEPKESQ	1	97	DFHPNGINKGGYGWGRGEREIKKCGKGVAGGGGGWGGEGGAGGQKRGRGAGGGKRPPPARGGGGRGGGEKGGGHVGGKKGNEKNNGDPGSKEPKESQ	1	97	DFHPNGINKGGYGWGRGEREIKKCGKGVAGGGGGWGGEGGAGGQKRGRGAGGGKRPPPARGGGGRGGGEKGGGHVGGKKGNEKNNGDPGSKEPKESQ	1	97	EKF99687.1	mucin-associated surface protein (MASP), putative, partial	Trypanosoma cruzi	45783	53.01	5.79E-09	123	52	292	85	83	44	1	1	16	97	181	263
672	1	LCGCHSRYVCGRPPYNRKGRSPERPLPPPKGFLKSGSRGGGKRARPKTPKRGGRLVEQPPPHGGRLKRGGKGGPVVAGWQIPVMTMGASRTTKLLGM	LCGCHSRYVCGRPPYNRKGRSPERPLPPPKGFLKSGSRGGGKRARPKTPKRGGRLVEQPPPHGGRLKRGGKGGPVVAGWQIPVMTMGASRTTKLLGM	1	97	LCGCHSRYVCGRPPYNRKGRSPERPLPPPKGFLKSGSRGGGKRARPKTPKRGGRLVEQPPPHGGRLKRGGKGGPVVAGWQIPVMTMGASRTTKLLGM	1	97	LCGCHSRYVCGRPPYNRKGRSPERPLPPPKGFLKSGSRGGGKRARPKTPKRGGRLVEQPPPHGGRLKRGGKGGPVVAGWQIPVMTMGASRTTKLLGM	1	97	PWU86554.1	hypothetical protein C4B63_117g46	Trypanosoma cruzi	44898	52.04	7.85E-17	180	73.9	298	100	98	53	1	1	1	97	48	145
673	1	NKKKTAQTHDRTAAQPAALNTRFIEKKKNFPPPQKKTPTHKKKKKKKKPPPPFPTNFKKTRPSVGPPKPPPNIFCRKRKLKIYLNVFQPSAPPCVRTS	NKKKTAQTHDRTAAQPAALNTRFIEKKKNFPPPQKKTPTHKKKKKKKKPPPPFPTNFKKTRPSVGPPKPPPNIFCRKRKLKIYLNVFQPSAPPCVRTS	1	98	NKKKTAQTHDRTAAQPAALNTRFIEKKKNFPPPQKKTPTHKKKKKKKKPPPPFPTNFKKTRPSVGPPKPPPNIFCRKRKLKIYLNVFQPSAPPCVRTS	1	98	NKKKTAQTHDRTAAQPAALNTRFIEKKKNFPPPQKKTPTHKKKKKKKKPPPPFPTNFKKTRPSVGPPKPPPNIFCRKRKLKIYLNVFQPSAPPCVRTS	1	98	EKG02319.1	hypothetical protein TCSYLVIO_006659	Trypanosoma cruzi	54386	61.4	3.37E-09	124	52.4	233	58	57	25	1	1	1	57	178	233
675	1	PVGEQHAVVERRGVPDTNRNEDGGWGGPGPREVPGGGGGPRGGGGGGAPPPPGGGGGGGGAGPGGPSGGGGGGPPRLEGALAAPFPRASDPQLGAHLS	PVGEQHAVVERRGVPDTNRNEDGGWGGPGPREVPGGGGGPRGGGGGGAPPPPGGGGGGGGAGPGGPSGGGGGGPPRLEGALAAPFPRASDPQLGAHLS	1	98	PVGEQHAVVERRGVPDTNRNEDGGWGGPGPREVPGGGGGPRGGGGGGAPPPPGGGGGGGGAGPGGPSGGGGGGPPRLEGALAAPFPRASDPQLGAHLS	1	98	PVGEQHAVVERRGVPDTNRNEDGGWGGPGPREVPGGGGGPRGGGGGGAPPPPGGGGGGGGAGPGGPSGGGGGGPPRLEGALAAPFPRASDPQLGAHLS	1	98	EKG08176.1	dispersed gene family protein 1 (DGF-1), putative, partial	Trypanosoma cruzi	82143	92.86	2.76E-09	124	52.4	201	29	28	5	0	0	1	28	87	114
676	1	EMQTPDKNDAESRWQGGRGGGQGEGEETVVGGGTNTPKKRPLFLKGAPPGRRVPKKKAQFPPLVPPPKKGGPPGGGEGEGRPVTFPVDAFMYLEEDIE	EMQTPDKNDAESRWQGGRGGGQGEGEETVVGGGTNTPKKRPLFLKGAPPGRRVPKKKAQFPPLVPPPKKGGPPGGGEGEGRPVTFPVDAFMYLEEDIE	1	98	EMQTPDKNDAESRWQGGRGGGQGEGEETVVGGGTNTPKKRPLFLKGAPPGRRVPKKKAQFPPLVPPPKKGGPPGGGEGEGRPVTFPVDAFMYLEEDIE	1	98	EMQTPDKNDAESRWQGGRGGGQGEGEETVVGGGTNTPKKRPLFLKGAPPGRRVPKKKAQFPPLVPPPKKGGPPGGGEGEGRPVTFPVDAFMYLEEDIE	1	98	XP_816932.1	hypothetical protein	Trypanosoma cruzi strain CL Brener	45161	51.61	3.41E-13	155	64.3	449	91	93	47	2	4	10	98	49	141
678	1	ARAVRQADGSVGALLRGNLPQRDPLHPWWDGGGGGGGGGGGGGGGGGRWGGSPPPPPPGGGGGGGGAGGGAGPGGGGAERGLWRGPPPAPSLMRLARQL	ARAVRQADGSVGALLRGNLPQRDPLHPWWDGGGGGGGGGGGGGGGGGRWGGSPPPPPPGGGGGGGGAGGGAGPGGGGAERGLWRGPPPAPSLMRLARQL	1	99	ARAVRQADGSVGALLRGNLPQRDPLHPWWDGGGGGGGGGGGGGGGGGRWGGSPPPPPPGGGGGGGGAGGGAGPGGGGAERGLWRGPPPAPSLMRLARQL	1	99	ARAVRQADGSVGALLRGNLPQRDPLHPWWDGGGGGGGGGGGGGGGGGRWGGSPPPPPPGGGGGGGGAGGGAGPGGGGAERGLWRGPPPAPSLMRLARQL	1	99	PWU89922.1	hypothetical protein C4B63_55g96	Trypanosoma cruzi	44444	46.46	9.49E-15	164	67.8	255	100	99	22	1	33	1	99	120	185
679	1	WEASLTRFQPPPPPPSLGGIGVARGRPPPKGGGGEAKGGKKEGGGFFPPPRGGVFWGVIKFKRGGWGGVFFFDWSGFFFFCCLGCRNCTLQLRMNGVES	WEASLTRFQPPPPPPSLGGIGVARGRPPPKGGGGEAKGGKKEGGGFFPPPRGGVFWGVIKFKRGGWGGVFFFDWSGFFFFCCLGCRNCTLQLRMNGVES	1	99	WEASLTRFQPPPPPPSLGGIGVARGRPPPKGGGGEAKGGKKEGGGFFPPPRGGVFWGVIKFKRGGWGGVFFFDWSGFFFFCCLGCRNCTLQLRMNGVES	1	99	WEASLTRFQPPPPPPSLGGIGVARGRPPPKGGGGEAKGGKKEGGGFFPPPRGGVFWGVIKFKRGGWGGVFFFDWSGFFFFCCLGCRNCTLQLRMNGVES	1	99	EKF30992.1	hypothetical protein MOQ_005177	Trypanosoma cruzi marinkellei	68	76	3.93E-05	96	41.6	396	25	25	8	0	0	1	25	358	382
680	1	SSVGTVGVCGPVRSAWLPRGHFRPPPPEISPLEENFLCFFFFFFFCFFFFFFFFFFLFFFFFFFFFFYIFFFFFFGNYFGCFFFSSLPPLIVCCCTLPV	SSVGTVGVCGPVRSAWLPRGHFRPPPPEISPLEENFLCFFFFFFFCFFFFFFFFFFLFFFFFFFFFFYIFFFFFFGNYFGCFFFSSLPPLIVCCCTLPV	1	99	SSVGTVGVCGPVRSAWLPRGHFRPPPPEISPLEENFLCFFFFFFFCFFFFFFFFFFLFFFFFFFFFFYIFFFFFFGNYFGCFFFSSLPPLIVCCCTLPV	1	99	SSVGTVGVCGPVRSAWLPRGHFRPPPPEISPLEENFLCFFFFFFFCFFFFFFFFFFLFFFFFFFFFFYIFFFFFFGNYFGCFFFSSLPPLIVCCCTLPV	1	99	EKF98674.1	trans-sialidase, putative, partial	Trypanosoma cruzi	77273	77.27	3.38E-06	103	44.3	244	22	22	5	0	0	4	25	210	231
681	1	FLSQTRNCKRNGSDGRSTVGREKKGGGGGPNHPMGGGTPPPPQKKKKEKRKKKKKKGKKKSDNTAEKKPPRGGRGRDFPLWLYRAWRVHSGLIQGWIAAA	FLSQTRNCKRNGSDGRSTVGREKKGGGGGPNHPMGGGTPPPPQKKKKEKRKKKKKKGKKKSDNTAEKKPPRGGRGRDFPLWLYRAWRVHSGLIQGWIAAA	1	100	FLSQTRNCKRNGSDGRSTVGREKKGGGGGPNHPMGGGTPPPPQKKKKEKRKKKKKKGKKKSDNTAEKKPPRGGRGRDFPLWLYRAWRVHSGLIQGWIAAA	1	100	FLSQTRNCKRNGSDGRSTVGREKKGGGGGPNHPMGGGTPPPPQKKKKEKRKKKKKKGKKKSDNTAEKKPPRGGRGRDFPLWLYRAWRVHSGLIQGWIAAA	1	100	XP_813386.1	hypothetical protein	Trypanosoma cruzi strain CL Brener	76	76	7.77E-07	108	46.2	834	25	25	6	0	0	76	100	3	27
682	1	GNYRCAAKNMEGCGGGVFGDCRWLDLGPPRQEGARRVQGGVGKKGRGGEKMGGGGGGGGGGGGGGGGGPPGGAGWGRCAQEPGENESVTDDCARLCDDAG	GNYRCAAKNMEGCGGGVFGDCRWLDLGPPRQEGARRVQGGVGKKGRGGEKMGGGGGGGGGGGGGGGGGPPGGAGWGRCAQEPGENESVTDDCARLCDDAG	1	100	GNYRCAAKNMEGCGGGVFGDCRWLDLGPPRQEGARRVQGGVGKKGRGGEKMGGGGGGGGGGGGGGGGGPPGGAGWGRCAQEPGENESVTDDCARLCDDAG	1	100	GNYRCAAKNMEGCGGGVFGDCRWLDLGPPRQEGARRVQGGVGKKGRGGEKMGGGGGGGGGGGGGGGGGPPGGAGWGRCAQEPGENESVTDDCARLCDDAG	1	100	PWU87527.1	Trypomastigote, Alanine, Serine and Valine rich protein (TASV), subfamily A	Trypanosoma cruzi	63415	68.29	1.92E-10	131	55.1	168	41	41	15	0	0	60	100	56	96
683	1	SHGTREEETETDDSGELASPPAPSGVGPRPLRGGGGGGAGGAPPRGGHRGGGPGKPRALGEKEKKGGGGAPPGDHNPAPGETKVPSKSNATAPSDTGVLP	SHGTREEETETDDSGELASPPAPSGVGPRPLRGGGGGGAGGAPPRGGHRGGGPGKPRALGEKEKKGGGGAPPGDHNPAPGETKVPSKSNATAPSDTGVLP	1	100	SHGTREEETETDDSGELASPPAPSGVGPRPLRGGGGGGAGGAPPRGGHRGGGPGKPRALGEKEKKGGGGAPPGDHNPAPGETKVPSKSNATAPSDTGVLP	1	100	SHGTREEETETDDSGELASPPAPSGVGPRPLRGGGGGGAGGAPPRGGHRGGGPGKPRALGEKEKKGGGGAPPGDHNPAPGETKVPSKSNATAPSDTGVLP	1	100	EKF99042.1	trans-sialidase, putative	Trypanosoma cruzi	56436	59.41	6.33E-23	227	92	922	100	101	43	1	1	1	100	781	881
684	1	FLLVLLLLFEEEISSHWRLNDHPSRLFCFFFFWGFFRFFFFFFFGVFGGGGWEEKPGGGNGGGGGGGGGSGKGKNTRDAVLWGVRGLINPVGPHLFHELNS	FLLVLLLLFEEEISSHWRLNDHPSRLFCFFFFWGFFRFFFFFFFGVFGGGGWEEKPGGGNGGGGGGGGGSGKGKNTRDAVLWGVRGLINPVGPHLFHELNS	1	101	FLLVLLLLFEEEISSHWRLNDHPSRLFCFFFFWGFFRFFFFFFFGVFGGGGWEEKPGGGNGGGGGGGGGSGKGKNTRDAVLWGVRGLINPVGPHLFHELNS	1	101	FLLVLLLLFEEEISSHWRLNDHPSRLFCFFFFWGFFRFFFFFFFGVFGGGGWEEKPGGGNGGGGGGGGGSGKGKNTRDAVLWGVRGLINPVGPHLFHELNS	1	101	EKF30399.1	hypothetical protein MOQ_005790	Trypanosoma cruzi marinkellei	66667	76.67	6.62E-07	108	46.2	211	30	30	10	0	0	72	101	22	51
685	1	PPPTPPRRRLVSASAPWCTPGLRILGGGGGGGRPPPRALRGGGGGPGGGGGGGGGGGGGGAVGGAPRGGAPGGGGVGLAVLVGAVAGDVVNVTVEGCTWRD	PPPTPPRRRLVSASAPWCTPGLRILGGGGGGGRPPPRALRGGGGGPGGGGGGGGGGGGGGAVGGAPRGGAPGGGGVGLAVLVGAVAGDVVNVTVEGCTWRD	1	101	PPPTPPRRRLVSASAPWCTPGLRILGGGGGGGRPPPRALRGGGGGPGGGGGGGGGGGGGGAVGGAPRGGAPGGGGVGLAVLVGAVAGDVVNVTVEGCTWRD	1	101	PPPTPPRRRLVSASAPWCTPGLRILGGGGGGGRPPPRALRGGGGGPGGGGGGGGGGGGGGAVGGAPRGGAPGGGGVGLAVLVGAVAGDVVNVTVEGCTWRD	1	101	EKF98013.1	dispersed gene family protein 1 (DGF-1), putative, partial	Trypanosoma cruzi	65714	74.29	7.93E-09	122	51.6	213	35	35	12	0	0	67	101	20	54
686	1	GKRAAAVDAKPCGERSCHRCAGGSPRGPGGGGGGGGGGGGGVLWGSGAFWGVGGGGVGGERGRKRGAPLWDPGAGGGGGGGEPGGDGAGLGRVKDALLQSG	GKRAAAVDAKPCGERSCHRCAGGSPRGPGGGGGGGGGGGGGVLWGSGAFWGVGGGGVGGERGRKRGAPLWDPGAGGGGGGGEPGGDGAGLGRVKDALLQSG	1	101	GKRAAAVDAKPCGERSCHRCAGGSPRGPGGGGGGGGGGGGGVLWGSGAFWGVGGGGVGGERGRKRGAPLWDPGAGGGGGGGEPGGDGAGLGRVKDALLQSG	1	101	GKRAAAVDAKPCGERSCHRCAGGSPRGPGGGGGGGGGGGGGVLWGSGAFWGVGGGGVGGERGRKRGAPLWDPGAGGGGGGGEPGGDGAGLGRVKDALLQSG	1	101	PWU90154.1	hypothetical protein C4B63_53g145	Trypanosoma cruzi	60606	63.64	3.36E-05	95	41.2	165	33	33	13	0	0	7	39	133	165
687	1	WVNNMRRKRSCIDLSLQICRRLRKNCGGFFQNPPPPPRKRRKKNLKRGGPPGAPRGGRGGALATGGGGEKRARGGPMAPRADNTMPLLAPLKLQYPEPFEIA	WVNNMRRKRSCIDLSLQICRRLRKNCGGFFQNPPPPPRKRRKKNLKRGGPPGAPRGGRGGALATGGGGEKRARGGPMAPRADNTMPLLAPLKLQYPEPFEIA	1	102	WVNNMRRKRSCIDLSLQICRRLRKNCGGFFQNPPPPPRKRRKKNLKRGGPPGAPRGGRGGALATGGGGEKRARGGPMAPRADNTMPLLAPLKLQYPEPFEIA	1	102	WVNNMRRKRSCIDLSLQICRRLRKNCGGFFQNPPPPPRKRRKKNLKRGGPPGAPRGGRGGALATGGGGEKRARGGPMAPRADNTMPLLAPLKLQYPEPFEIA	1	102	PWU95133.1	hypothetical protein C4B63_23g263	Trypanosoma cruzi	73529	79.41	4.94E-08	118	50.1	1714	33	34	9	0	0	69	102	404	437
689	1	CGRRGGQRHQNASHIAERGGKWGGGAPVGTFGGGAGKPRAGGGVLFFFFFFLLCFFFALPPFFFRGGPGGAVRPARFCSPGERVWATRHCVGYPDCFCKGPR	CGRRGGQRHQNASHIAERGGKWGGGAPVGTFGGGAGKPRAGGGVLFFFFFFLLCFFFALPPFFFRGGPGGAVRPARFCSPGERVWATRHCVGYPDCFCKGPR	1	102	CGRRGGQRHQNASHIAERGGKWGGGAPVGTFGGGAGKPRAGGGVLFFFFFFLLCFFFALPPFFFRGGPGGAVRPARFCSPGERVWATRHCVGYPDCFCKGPR	1	102	CGRRGGQRHQNASHIAERGGKWGGGAPVGTFGGGAGKPRAGGGVLFFFFFFLLCFFFALPPFFFRGGPGGAVRPARFCSPGERVWATRHCVGYPDCFCKGPR	1	102	PWU84617.1	putative protein associated with differentiation 4	Trypanosoma cruzi	55556	62.96	1.20E-08	122	51.6	440	53	54	23	1	1	1	54	388	440
690	1	FGWAAGRNCVPSQINARNPKGRLLIPGVQKKKTKKKKKEKKGEKKGGPTRKKKKKKKNPKEGGKRMKRGNWKQEGPPFKVAPFSYFPSSDLPSSPAGPLPNS	FGWAAGRNCVPSQINARNPKGRLLIPGVQKKKTKKKKKEKKGEKKGGPTRKKKKKKKNPKEGGKRMKRGNWKQEGPPFKVAPFSYFPSSDLPSSPAGPLPNS	1	102	FGWAAGRNCVPSQINARNPKGRLLIPGVQKKKTKKKKKEKKGEKKGGPTRKKKKKKKNPKEGGKRMKRGNWKQEGPPFKVAPFSYFPSSDLPSSPAGPLPNS	1	102	FGWAAGRNCVPSQINARNPKGRLLIPGVQKKKTKKKKKEKKGEKKGGPTRKKKKKKKNPKEGGKRMKRGNWKQEGPPFKVAPFSYFPSSDLPSSPAGPLPNS	1	102	PWU89254.1	hypothetical protein C4B63_61g144	Trypanosoma cruzi	81481	81.48	8.27E-07	107	45.8	197	26	27	5	0	0	76	102	3	29
691	1	WYKGPTLLEALAMLEPPVRPTENPRARPRGSVKKGGGGGAGGGGGGGGGGGGRGGGGGGGGPGGGGGGGGVGPPPGGGGGSRSGVPTGGGPRPRSVKTAAATV	WYKGPTLLEALAMLEPPVRPTENPRARPRGSVKKGGGGGAGGGGGGGGGGGGRGGGGGGGGPGGGGGGGGVGPPPGGGGGSRSGVPTGGGPRPRSVKTAAATV	1	103	WYKGPTLLEALAMLEPPVRPTENPRARPRGSVKKGGGGGAGGGGGGGGGGGGRGGGGGGGGPGGGGGGGGVGPPPGGGGGSRSGVPTGGGPRPRSVKTAAATV	1	103	WYKGPTLLEALAMLEPPVRPTENPRARPRGSVKKGGGGGAGGGGGGGGGGGGRGGGGGGGGPGGGGGGGGVGPPPGGGGGSRSGVPTGGGPRPRSVKTAAATV	1	103	XP_819440.1	elongation factor 1-alpha (EF-1-alpha)	Trypanosoma cruzi strain CL Brener	66667	71.79	5.41E-11	139	58.2	449	38	39	13	0	0	1	39	210	248
692	1	GRRIQHIRWGFCYGTAPRAPLTAMVALFGGGQMGFKKKGGKKVPPFLVWGGGGGGGGGKRGLGVGGGPLFQPPPWGGGGFRAQPEKSPHSTFSIWGCARNIVAV	GRRIQHIRWGFCYGTAPRAPLTAMVALFGGGQMGFKKKGGKKVPPFLVWGGGGGGGGGKRGLGVGGGPLFQPPPWGGGGFRAQPEKSPHSTFSIWGCARNIVAV	1	104	GRRIQHIRWGFCYGTAPRAPLTAMVALFGGGQMGFKKKGGKKVPPFLVWGGGGGGGGGKRGLGVGGGPLFQPPPWGGGGFRAQPEKSPHSTFSIWGCARNIVAV	1	104	GRRIQHIRWGFCYGTAPRAPLTAMVALFGGGQMGFKKKGGKKVPPFLVWGGGGGGGGGKRGLGVGGGPLFQPPPWGGGGFRAQPEKSPHSTFSIWGCARNIVAV	1	104	XP_807740.1	trans-sialidase, partial	Trypanosoma cruzi strain CL Brener	65517	75.86	2.12E-06	106	45.4	681	28	29	10	0	0	2	30	641	669
693	1	TPRVLVHWSWTDRAVIAHWPCHTVLFNTDRRVRPGFRGGGQVPWGGRPFSRGFPRGGGGGGGGGGGKKKKTVVCGWGPGKNFFPEIGLTGGIVPNCRAGAAHVD	TPRVLVHWSWTDRAVIAHWPCHTVLFNTDRRVRPGFRGGGQVPWGGRPFSRGFPRGGGGGGGGGGGKKKKTVVCGWGPGKNFFPEIGLTGGIVPNCRAGAAHVD	1	104	TPRVLVHWSWTDRAVIAHWPCHTVLFNTDRRVRPGFRGGGQVPWGGRPFSRGFPRGGGGGGGGGGGKKKKTVVCGWGPGKNFFPEIGLTGGIVPNCRAGAAHVD	1	104	TPRVLVHWSWTDRAVIAHWPCHTVLFNTDRRVRPGFRGGGQVPWGGRPFSRGFPRGGGGGGGGGGGKKKKTVVCGWGPGKNFFPEIGLTGGIVPNCRAGAAHVD	1	104	PWU86847.1	putative tryptophanyl-tRNA synthetase	Trypanosoma cruzi	76	84	5.29E-08	115	48.9	171	24	25	6	0	0	3	27	130	154
694	1	CDCCGVPYPFGVRFSAVVPSVGACHLFGGGGGGGFSGGGGDPLLGGVAGGGGGGGGGGAGGLGGGGGPRGGLLFWGGGGGGFFPGGGRPPFFGGLCGRARADEGQ	CDCCGVPYPFGVRFSAVVPSVGACHLFGGGGGGGFSGGGGDPLLGGVAGGGGGGGGGGAGGLGGGGGPRGGLLFWGGGGGGFFPGGGRPPFFGGLCGRARADEGQ	1	105	CDCCGVPYPFGVRFSAVVPSVGACHLFGGGGGGGFSGGGGDPLLGGVAGGGGGGGGGGAGGLGGGGGPRGGLLFWGGGGGGFFPGGGRPPFFGGLCGRARADEGQ	1	105	CDCCGVPYPFGVRFSAVVPSVGACHLFGGGGGGGFSGGGGDPLLGGVAGGGGGGGGGGAGGLGGGGGPRGGLLFWGGGGGGFFPGGGRPPFFGGLCGRARADEGQ	1	105	XP_802689.1	hypothetical protein	Trypanosoma cruzi strain CL Brener	36.19	37.14	3.27E-09	123	52	169	100	105	21	1	46	1	105	103	161
695	1	PVGEGGRRLSSKETDPPTPREGKFSPRVFFLRGFPNPPLPCVFFPPNTPPPPPAPNWFFWGGFSPPGEPPPTQGTPAHKPRSPPTSKQERQGAVSSAAGSACFHK	PVGEGGRRLSSKETDPPTPREGKFSPRVFFLRGFPNPPLPCVFFPPNTPPPPPAPNWFFWGGFSPPGEPPPTQGTPAHKPRSPPTSKQERQGAVSSAAGSACFHK	1	105	PVGEGGRRLSSKETDPPTPREGKFSPRVFFLRGFPNPPLPCVFFPPNTPPPPPAPNWFFWGGFSPPGEPPPTQGTPAHKPRSPPTSKQERQGAVSSAAGSACFHK	1	105	PVGEGGRRLSSKETDPPTPREGKFSPRVFFLRGFPNPPLPCVFFPPNTPPPPPAPNWFFWGGFSPPGEPPPTQGTPAHKPRSPPTSKQERQGAVSSAAGSACFHK	1	105	PWU92983.1	putative RNase H	Trypanosoma cruzi	38532	45.87	2.07E-13	155	64.3	243	89	109	51	1	16	13	105	107	215
696	1	CYEPRPKLVGFLLPVPYVLSGQNKVMVNPLFLKGSRGGGGGAAGGKKGGCSRGGALWGWGGFFFPSRVFFFFFLFFEFLGPPRLGVYFPFFRGFPLILGFCLLQC	CYEPRPKLVGFLLPVPYVLSGQNKVMVNPLFLKGSRGGGGGAAGGKKGGCSRGGALWGWGGFFFPSRVFFFFFLFFEFLGPPRLGVYFPFFRGFPLILGFCLLQC	1	105	CYEPRPKLVGFLLPVPYVLSGQNKVMVNPLFLKGSRGGGGGAAGGKKGGCSRGGALWGWGGFFFPSRVFFFFFLFFEFLGPPRLGVYFPFFRGFPLILGFCLLQC	1	105	CYEPRPKLVGFLLPVPYVLSGQNKVMVNPLFLKGSRGGGGGAAGGKKGGCSRGGALWGWGGFFFPSRVFFFFFLFFEFLGPPRLGVYFPFFRGFPLILGFCLLQC	1	105	PWU95437.1	putative AATF protein	Trypanosoma cruzi	90323	96.77	5.67E-14	162	67	515	30	31	3	0	0	1	31	484	514
697	1	HQRTKIQNPKAVEEYSRSLPTQHQRGKKLTTKAKSTQKKKPPQKRTAPPPPPPFFVLFFCGGGGGRGGGGGGGGGGGASAPPSHTMPPPLRVWAPCMDSRPHLTP	HQRTKIQNPKAVEEYSRSLPTQHQRGKKLTTKAKSTQKKKPPQKRTAPPPPPPFFVLFFCGGGGGRGGGGGGGGGGGASAPPSHTMPPPLRVWAPCMDSRPHLTP	1	105	HQRTKIQNPKAVEEYSRSLPTQHQRGKKLTTKAKSTQKKKPPQKRTAPPPPPPFFVLFFCGGGGGRGGGGGGGGGGGASAPPSHTMPPPLRVWAPCMDSRPHLTP	1	105	HQRTKIQNPKAVEEYSRSLPTQHQRGKKLTTKAKSTQKKKPPQKRTAPPPPPPFFVLFFCGGGGGRGGGGGGGGGGGASAPPSHTMPPPLRVWAPCMDSRPHLTP	1	105	EKG01026.1	hypothetical protein TCSYLVIO_008001	Trypanosoma cruzi	65625	81.25	1.37E-06	106	45.4	200	30	32	11	0	0	1	32	165	196
699	1	PSSKRGNQRRRAHRETWGNAGSHVKGGGAVGGGSSGGGGGGGGGLGGAARGAAGPGRAPGGGGGRKTPRAAGERGGVRGVLYTWGWQRVGEVPGGEGTGMEVKEGE	PSSKRGNQRRRAHRETWGNAGSHVKGGGAVGGGSSGGGGGGGGGLGGAARGAAGPGRAPGGGGGRKTPRAAGERGGVRGVLYTWGWQRVGEVPGGEGTGMEVKEGE	1	106	PSSKRGNQRRRAHRETWGNAGSHVKGGGAVGGGSSGGGGGGGGGLGGAARGAAGPGRAPGGGGGRKTPRAAGERGGVRGVLYTWGWQRVGEVPGGEGTGMEVKEGE	1	106	PSSKRGNQRRRAHRETWGNAGSHVKGGGAVGGGSSGGGGGGGGGLGGAARGAAGPGRAPGGGGGRKTPRAAGERGGVRGVLYTWGWQRVGEVPGGEGTGMEVKEGE	1	106	EKF99147.1	retrotransposon hot spot (RHS) protein, putative, partial	Trypanosoma cruzi	41538	43.08	3.39E-06	102	43.9	161	61	65	37	1	1	42	106	80	143
700	1	PRRGTTHSESASTGSWKRRGQKLSGGVFFSGFVFFLIGVFSFPLFFFFFFFFFLFFKIPLFWGGGLFFCLFGCGGFFFWGGVFFFFSLCLFCTFLGGCVPAAAWHL	PRRGTTHSESASTGSWKRRGQKLSGGVFFSGFVFFLIGVFSFPLFFFFFFFFFLFFKIPLFWGGGLFFCLFGCGGFFFWGGVFFFFSLCLFCTFLGGCVPAAAWHL	1	106	PRRGTTHSESASTGSWKRRGQKLSGGVFFSGFVFFLIGVFSFPLFFFFFFFFFLFFKIPLFWGGGLFFCLFGCGGFFFWGGVFFFFSLCLFCTFLGGCVPAAAWHL	1	106	PRRGTTHSESASTGSWKRRGQKLSGGVFFSGFVFFLIGVFSFPLFFFFFFFFFLFFKIPLFWGGGLFFCLFGCGGFFFWGGVFFFFSLCLFCTFLGGCVPAAAWHL	1	106	EKG01376.1	hypothetical protein TCSYLVIO_007625	Trypanosoma cruzi	73333	83.33	3.43E-06	104	44.7	370	28	30	8	0	0	1	30	335	364
701	1	VSSSSDADPTVVTMGEETVQGVGQPQTPGGEGALGGGGGGGGRGGGRGGGDPPRGGGGAGGGGGGETARGGGAPPTPGGGGWSGGGGGPGGGTGREGADGIHPKDRE	VSSSSDADPTVVTMGEETVQGVGQPQTPGGEGALGGGGGGGGRGGGRGGGDPPRGGGGAGGGGGGETARGGGAPPTPGGGGWSGGGGGPGGGTGREGADGIHPKDRE	1	107	VSSSSDADPTVVTMGEETVQGVGQPQTPGGEGALGGGGGGGGRGGGRGGGDPPRGGGGAGGGGGGETARGGGAPPTPGGGGWSGGGGGPGGGTGREGADGIHPKDRE	1	107	VSSSSDADPTVVTMGEETVQGVGQPQTPGGEGALGGGGGGGGRGGGRGGGDPPRGGGGAGGGGGGETARGGGAPPTPGGGGWSGGGGGPGGGTGREGADGIHPKDRE	1	107	EKG00097.1	trans-sialidase, putative, partial	Trypanosoma cruzi	76	84	0.002	83	36.6	300	23	25	6	0	0	4	28	245	269
702	1	QGDDGDDVFGVGTEQHPTPPGDAGSGDAQAGPGARGRGVGGGGGGGGGGGEPPRAPGGGGGGGGGGGPGGGGGAGGGAGGALGGGGVVLQGPPWPGIAVGERWSVLH	QGDDGDDVFGVGTEQHPTPPGDAGSGDAQAGPGARGRGVGGGGGGGGGGGEPPRAPGGGGGGGGGGGPGGGGGAGGGAGGALGGGGVVLQGPPWPGIAVGERWSVLH	1	107	QGDDGDDVFGVGTEQHPTPPGDAGSGDAQAGPGARGRGVGGGGGGGGGGGEPPRAPGGGGGGGGGGGPGGGGGAGGGAGGALGGGGVVLQGPPWPGIAVGERWSVLH	1	107	QGDDGDDVFGVGTEQHPTPPGDAGSGDAQAGPGARGRGVGGGGGGGGGGGEPPRAPGGGGGGGGGGGPGGGGGAGGGAGGALGGGGVVLQGPPWPGIAVGERWSVLH	1	107	EKG00799.1	hypothetical protein TCSYLVIO_008236, partial	Trypanosoma cruzi	84375	84.38	1.02E-11	145	60.5	1815	30	32	5	0	0	1	32	28	59
703	1	GGGELDGAVKEAGDCGVVPGQAGEEAGGCGPGFLQRPPGGGGGGGGGGGGGGGGTTKGGGGAPTGGGGGKGGGRGGEMAYVVTGGGHGGGHGGGDRRWQRWGKGDER	GGGELDGAVKEAGDCGVVPGQAGEEAGGCGPGFLQRPPGGGGGGGGGGGGGGGGTTKGGGGAPTGGGGGKGGGRGGEMAYVVTGGGHGGGHGGGDRRWQRWGKGDER	1	107	GGGELDGAVKEAGDCGVVPGQAGEEAGGCGPGFLQRPPGGGGGGGGGGGGGGGGTTKGGGGAPTGGGGGKGGGRGGEMAYVVTGGGHGGGHGGGDRRWQRWGKGDER	1	107	GGGELDGAVKEAGDCGVVPGQAGEEAGGCGPGFLQRPPGGGGGGGGGGGGGGGGTTKGGGGAPTGGGGGKGGGRGGEMAYVVTGGGHGGGHGGGDRRWQRWGKGDER	1	107	PWU85986.1	putative heat shock protein 70 (hsp70)	Trypanosoma cruzi	81.25	84.38	8.11E-08	115	48.9	236	29	32	5	1	1	1	31	118	149
704	1	YICTHMTAALGFLETDLDMMFEVKSKLLQTRRKKKLPPRFPPPPPPPPPPPRGGGGGGGRKKRGGKHPRGGGGKPKKKRVFSPPRCRRTDPPSSSPPPLCLHDGILS	YICTHMTAALGFLETDLDMMFEVKSKLLQTRRKKKLPPRFPPPPPPPPPPPRGGGGGGGRKKRGGKHPRGGGGKPKKKRVFSPPRCRRTDPPSSSPPPLCLHDGILS	1	107	YICTHMTAALGFLETDLDMMFEVKSKLLQTRRKKKLPPRFPPPPPPPPPPPRGGGGGGGRKKRGGKHPRGGGGKPKKKRVFSPPRCRRTDPPSSSPPPLCLHDGILS	1	107	YICTHMTAALGFLETDLDMMFEVKSKLLQTRRKKKLPPRFPPPPPPPPPPPRGGGGGGGRKKRGGKHPRGGGGKPKKKRVFSPPRCRRTDPPSSSPPPLCLHDGILS	1	107	XP_810181.1	hypothetical protein	Trypanosoma cruzi strain CL Brener	70	80	7.15E-08	115	48.9	200	28	30	9	0	0	1	30	170	199
705	1	ASGAVGRQTHGTPHRKVAATPNKKGKEKKKKPPKLIPQKKKKKGGEKKKKKKKKKKKKKKKKKKKKKKKKKKKKNKNKDQTRGRPRTQHLIAPVKQNTHTKGERAKSP	ASGAVGRQTHGTPHRKVAATPNKKGKEKKKKPPKLIPQKKKKKGGEKKKKKKKKKKKKKKKKKKKKKKKKKKKKNKNKDQTRGRPRTQHLIAPVKQNTHTKGERAKSP	1	108	ASGAVGRQTHGTPHRKVAATPNKKGKEKKKKPPKLIPQKKKKKGGEKKKKKKKKKKKKKKKKKKKKKKKKKKKKNKNKDQTRGRPRTQHLIAPVKQNTHTKGERAKSP	1	108	ASGAVGRQTHGTPHRKVAATPNKKGKEKKKKPPKLIPQKKKKKGGEKKKKKKKKKKKKKKKKKKKKKKKKKKKKNKNKDQTRGRPRTQHLIAPVKQNTHTKGERAKSP	1	108	EKF38989.1	hypothetical protein MOQ_000792, partial	Trypanosoma cruzi marinkellei	62791	74.42	7.86E-06	101	43.5	285	40	43	16	0	0	1	43	238	280
707	1	APAPHAHKKLSKNPKPPQGFFTRKQTTPFIPQIFFLFLCFFPPGAVSFLSLLPRSYRRFSGPPPPPHPPLFPAFGERFPPRGGAVGRIEVKVDWNPIGGMQSICITGW	APAPHAHKKLSKNPKPPQGFFTRKQTTPFIPQIFFLFLCFFPPGAVSFLSLLPRSYRRFSGPPPPPHPPLFPAFGERFPPRGGAVGRIEVKVDWNPIGGMQSICITGW	1	108	APAPHAHKKLSKNPKPPQGFFTRKQTTPFIPQIFFLFLCFFPPGAVSFLSLLPRSYRRFSGPPPPPHPPLFPAFGERFPPRGGAVGRIEVKVDWNPIGGMQSICITGW	1	108	APAPHAHKKLSKNPKPPQGFFTRKQTTPFIPQIFFLFLCFFPPGAVSFLSLLPRSYRRFSGPPPPPHPPLFPAFGERFPPRGGAVGRIEVKVDWNPIGGMQSICITGW	1	108	XP_810591.1	hypothetical protein	Trypanosoma cruzi strain CL Brener	60526	63.16	6.55E-07	110	47	463	35	38	15	0	0	71	108	143	180
708	1	DVPLFYSSHYLPPVMAEASSCLGLKAPFFKSLFPGGLRLSFDGGGGGPGGGGPRPPGGGKTPPKFPQVFSPNLGGGGGGAPPPGPAYQGGGRSMDRKYTLCRVEKGRD	DVPLFYSSHYLPPVMAEASSCLGLKAPFFKSLFPGGLRLSFDGGGGGPGGGGPRPPGGGKTPPKFPQVFSPNLGGGGGGAPPPGPAYQGGGRSMDRKYTLCRVEKGRD	1	108	DVPLFYSSHYLPPVMAEASSCLGLKAPFFKSLFPGGLRLSFDGGGGGPGGGGPRPPGGGKTPPKFPQVFSPNLGGGGGGAPPPGPAYQGGGRSMDRKYTLCRVEKGRD	1	108	DVPLFYSSHYLPPVMAEASSCLGLKAPFFKSLFPGGLRLSFDGGGGGPGGGGPRPPGGGKTPPKFPQVFSPNLGGGGGGAPPPGPAYQGGGRSMDRKYTLCRVEKGRD	1	108	PWU97075.1	TcC31.12	Trypanosoma cruzi	52577	60.82	1.77E-26	240	97.1	178	89	97	45	1	1	1	96	82	178
709	1	PLSHLSPEEYERWVAERDAGFGVPSPRRGVFGGNQNFFFCLSPFFFFFFKGPQGGGGGGGGENMMGFFKVGEKGGPGALWKKKKVWGQIKAAAAGTDVFFHASLYVSLY	PLSHLSPEEYERWVAERDAGFGVPSPRRGVFGGNQNFFFCLSPFFFFFFKGPQGGGGGGGGENMMGFFKVGEKGGPGALWKKKKVWGQIKAAAAGTDVFFHASLYVSLY	1	109	PLSHLSPEEYERWVAERDAGFGVPSPRRGVFGGNQNFFFCLSPFFFFFFKGPQGGGGGGGGENMMGFFKVGEKGGPGALWKKKKVWGQIKAAAAGTDVFFHASLYVSLY	1	109	PLSHLSPEEYERWVAERDAGFGVPSPRRGVFGGNQNFFFCLSPFFFFFFKGPQGGGGGGGGENMMGFFKVGEKGGPGALWKKKKVWGQIKAAAAGTDVFFHASLYVSLY	1	109	XP_807006.1	hypothetical protein	Trypanosoma cruzi strain CL Brener	90909	90.91	1.22E-07	115	48.9	1409	20	22	2	0	0	1	22	1382	1403
710	1	WKESYDAYAFLFAMIAPIGVHPLESHCGGIFRGAGPPPPLRGGGGGGGGGGGGGGGGGFSGGGRGAGGGAGGAGGGGCWGGGGLPRCLPGGRGERGTRAGMGGVLTVGPA	WKESYDAYAFLFAMIAPIGVHPLESHCGGIFRGAGPPPPLRGGGGGGGGGGGGGGGGGFSGGGRGAGGGAGGAGGGGCWGGGGLPRCLPGGRGERGTRAGMGGVLTVGPA	1	110	WKESYDAYAFLFAMIAPIGVHPLESHCGGIFRGAGPPPPLRGGGGGGGGGGGGGGGGGFSGGGRGAGGGAGGAGGGGCWGGGGLPRCLPGGRGERGTRAGMGGVLTVGPA	1	110	WKESYDAYAFLFAMIAPIGVHPLESHCGGIFRGAGPPPPLRGGGGGGGGGGGGGGGGGFSGGGRGAGGGAGGAGGGGCWGGGGLPRCLPGGRGERGTRAGMGGVLTVGPA	1	110	EKF99669.1	cation transporter, putative	Trypanosoma cruzi	50943	56.6	4.06E-11	140	58.5	264	48	53	26	0	0	1	53	18	70
711	1	SDLSYEGVCWGEGGLELKLFVGDFPIPRGAGRGGGAKGGPPTPPRTCFFLFPGGGGGGGFFFLGGGGGGGGGARCFPRWGRNKRDTCGPLTGSRRKGAVPGRSRRTFPCG	SDLSYEGVCWGEGGLELKLFVGDFPIPRGAGRGGGAKGGPPTPPRTCFFLFPGGGGGGGFFFLGGGGGGGGGARCFPRWGRNKRDTCGPLTGSRRKGAVPGRSRRTFPCG	1	110	SDLSYEGVCWGEGGLELKLFVGDFPIPRGAGRGGGAKGGPPTPPRTCFFLFPGGGGGGGFFFLGGGGGGGGGARCFPRWGRNKRDTCGPLTGSRRKGAVPGRSRRTFPCG	1	110	SDLSYEGVCWGEGGLELKLFVGDFPIPRGAGRGGGAKGGPPTPPRTCFFLFPGGGGGGGFFFLGGGGGGGGGARCFPRWGRNKRDTCGPLTGSRRKGAVPGRSRRTFPCG	1	110	EKG00521.1	trans-sialidase, putative, partial	Trypanosoma cruzi	35398	44.25	7.15E-09	124	52.4	309	98	113	65	4	8	1	108	24	133
712	1	LIAPEYVPVTEGLKGCPTGYHPPGGGLGPRGFFTPGSPKGPWGGGRGGGGGKGVGGGGGAGGGGGGGGPPGDRAPGGGKGARVVYQPGVPNRALGGGRGGARTKIAGGGRT	LIAPEYVPVTEGLKGCPTGYHPPGGGLGPRGFFTPGSPKGPWGGGRGGGGGKGVGGGGGAGGGGGGGGPPGDRAPGGGKGARVVYQPGVPNRALGGGRGGARTKIAGGGRT	1	111	LIAPEYVPVTEGLKGCPTGYHPPGGGLGPRGFFTPGSPKGPWGGGRGGGGGKGVGGGGGAGGGGGGGGPPGDRAPGGGKGARVVYQPGVPNRALGGGRGGARTKIAGGGRT	1	111	LIAPEYVPVTEGLKGCPTGYHPPGGGLGPRGFFTPGSPKGPWGGGRGGGGGKGVGGGGGAGGGGGGGGPPGDRAPGGGKGARVVYQPGVPNRALGGGRGGARTKIAGGGRT	1	111	EKG00700.1	hypothetical protein TCSYLVIO_008340, partial	Trypanosoma cruzi	91304	95.65	3.32E-08	119	50.4	388	21	23	2	0	0	1	23	270	292
713	1	QNAFRYFGSYTTIPTQASSLAPLVGKRDSEGAETRVGGGGPFFPFFFPPPQKNGGARKGPPGPPPRQRTPPPGGETGPIGKPKGGRGRLHRAFWGDECTFGDASGGPLSLN	QNAFRYFGSYTTIPTQASSLAPLVGKRDSEGAETRVGGGGPFFPFFFPPPQKNGGARKGPPGPPPRQRTPPPGGETGPIGKPKGGRGRLHRAFWGDECTFGDASGGPLSLN	1	111	QNAFRYFGSYTTIPTQASSLAPLVGKRDSEGAETRVGGGGPFFPFFFPPPQKNGGARKGPPGPPPRQRTPPPGGETGPIGKPKGGRGRLHRAFWGDECTFGDASGGPLSLN	1	111	QNAFRYFGSYTTIPTQASSLAPLVGKRDSEGAETRVGGGGPFFPFFFPPPQKNGGARKGPPGPPPRQRTPPPGGETGPIGKPKGGRGRLHRAFWGDECTFGDASGGPLSLN	1	111	EKG05877.1	SH3 domain protein, putative	Trypanosoma cruzi	87.5	95.83	1.11E-06	108	46.2	376	22	24	3	0	0	1	24	353	376
715	1	VAVDFSIDSAFICWSWGFMAAFLPPPFPVFSLFSFCALKSFLGSFFFFFFFFFFFFCVCFSFFSFFFFFFFGGFGGGVFSPSFFCSSPFCGLVGTGRRKISWLLSPPVCFWR	VAVDFSIDSAFICWSWGFMAAFLPPPFPVFSLFSFCALKSFLGSFFFFFFFFFFFFCVCFSFFSFFFFFFFGGFGGGVFSPSFFCSSPFCGLVGTGRRKISWLLSPPVCFWR	1	112	VAVDFSIDSAFICWSWGFMAAFLPPPFPVFSLFSFCALKSFLGSFFFFFFFFFFFFCVCFSFFSFFFFFFFGGFGGGVFSPSFFCSSPFCGLVGTGRRKISWLLSPPVCFWR	1	112	VAVDFSIDSAFICWSWGFMAAFLPPPFPVFSLFSFCALKSFLGSFFFFFFFFFFFFCVCFSFFSFFFFFFFGGFGGGVFSPSFFCSSPFCGLVGTGRRKISWLLSPPVCFWR	1	112	EKF98407.1	DNA repair protein, putative, partial	Trypanosoma cruzi	79412	79.41	3.73E-10	123	52	49	30	34	7	0	0	1	34	15	48
716	1	EAERLRREIMRRERERYSWETMRALAGGGKKKRVRGNEKRGRTGGRGGGGGGGGGGGGGGFWGGGGGGVPRGGGGGGWGEGGKTGGGLRWKLGAVWGMARRASGTGWRQVAL	EAERLRREIMRRERERYSWETMRALAGGGKKKRVRGNEKRGRTGGRGGGGGGGGGGGGGGFWGGGGGGVPRGGGGGGWGEGGKTGGGLRWKLGAVWGMARRASGTGWRQVAL	1	112	EAERLRREIMRRERERYSWETMRALAGGGKKKRVRGNEKRGRTGGRGGGGGGGGGGGGGGFWGGGGGGVPRGGGGGGWGEGGKTGGGLRWKLGAVWGMARRASGTGWRQVAL	1	112	EAERLRREIMRRERERYSWETMRALAGGGKKKRVRGNEKRGRTGGRGGGGGGGGGGGGGGFWGGGGGGVPRGGGGGGWGEGGKTGGGLRWKLGAVWGMARRASGTGWRQVAL	1	112	PWU96566.1	putative DNA-J protein	Trypanosoma cruzi	71795	82.05	2.91E-11	142	59.3	309	35	39	11	0	0	1	39	230	268
717	1	FPCGCCHTGDDGGGGPLRRAPGTARGGAPGGPPRPPGGPGGGALFTFPRGGGESPPFGGGGGPPGGPGGPRGVLGGGGGGVSSMAACVWGKWPCLGNETTGDIYKNHYSWNNE	FPCGCCHTGDDGGGGPLRRAPGTARGGAPGGPPRPPGGPGGGALFTFPRGGGESPPFGGGGGPPGGPGGPRGVLGGGGGGVSSMAACVWGKWPCLGNETTGDIYKNHYSWNNE	1	113	FPCGCCHTGDDGGGGPLRRAPGTARGGAPGGPPRPPGGPGGGALFTFPRGGGESPPFGGGGGPPGGPGGPRGVLGGGGGGVSSMAACVWGKWPCLGNETTGDIYKNHYSWNNE	1	113	FPCGCCHTGDDGGGGPLRRAPGTARGGAPGGPPRPPGGPGGGALFTFPRGGGESPPFGGGGGPPGGPGGPRGVLGGGGGGVSSMAACVWGKWPCLGNETTGDIYKNHYSWNNE	1	113	EKF29556.1	serine carboxypeptidase (CBP1), putative,serine peptidase, Clan SC, Family S10, putative	Trypanosoma cruzi marinkellei	44086	48.39	5.18E-12	148	61.6	550	81	93	51	1	1	22	113	116	208
718	1	HACSRRGAQGRGHERAGGGARGQLGGEKSTPPQGRGKKKKKKGEREKKKNEKELPKKKKKRGGGEKKKKKKKKKTKKKDEKGTQPGNTKNTVKIFQSKQERKIKKTLNNPNRR	HACSRRGAQGRGHERAGGGARGQLGGEKSTPPQGRGKKKKKKGEREKKKNEKELPKKKKKRGGGEKKKKKKKKKTKKKDEKGTQPGNTKNTVKIFQSKQERKIKKTLNNPNRR	1	113	HACSRRGAQGRGHERAGGGARGQLGGEKSTPPQGRGKKKKKKGEREKKKNEKELPKKKKKRGGGEKKKKKKKKKTKKKDEKGTQPGNTKNTVKIFQSKQERKIKKTLNNPNRR	1	113	HACSRRGAQGRGHERAGGGARGQLGGEKSTPPQGRGKKKKKKGEREKKKNEKELPKKKKKRGGGEKKKKKKKKKTKKKDEKGTQPGNTKNTVKIFQSKQERKIKKTLNNPNRR	1	113	EKG02366.1	hypothetical protein TCSYLVIO_006609, partial	Trypanosoma cruzi	42202	58.72	1.27E-10	136	57	253	95	109	60	3	3	1	107	28	135
719	1	TEQHPTATGDAVSGDRQAEPEAPGTELRGGSGEGGGFVKRPPAPGGGGGGGGGGGGGGGGGGGGGGGGGGGGGGFCGAARAGGGGGGGVWRLARRGAVGEGTRNGWRPGWRQGM	TEQHPTATGDAVSGDRQAEPEAPGTELRGGSGEGGGFVKRPPAPGGGGGGGGGGGGGGGGGGGGGGGGGGGGGGFCGAARAGGGGGGGVWRLARRGAVGEGTRNGWRPGWRQGM	1	114	TEQHPTATGDAVSGDRQAEPEAPGTELRGGSGEGGGFVKRPPAPGGGGGGGGGGGGGGGGGGGGGGGGGGGGGGFCGAARAGGGGGGGVWRLARRGAVGEGTRNGWRPGWRQGM	1	114	TEQHPTATGDAVSGDRQAEPEAPGTELRGGSGEGGGFVKRPPAPGGGGGGGGGGGGGGGGGGGGGGGGGGGGGGFCGAARAGGGGGGGVWRLARRGAVGEGTRNGWRPGWRQGM	1	114	EKG00799.1	hypothetical protein TCSYLVIO_008236, partial	Trypanosoma cruzi	81818	81.82	2.42E-10	136	57	1815	29	33	6	0	0	1	33	40	72
720	1	CVSAAPLVSPVALHSPHVSDQLHPTHPPPPRGEEGPVGLPPLWVALGAWGGGAPPPPPPVPPPPPPPARAPPPPPPPPPRGGGRAPGWGPAGGWPLACNDWGRKTLQLEFLALS	CVSAAPLVSPVALHSPHVSDQLHPTHPPPPRGEEGPVGLPPLWVALGAWGGGAPPPPPPVPPPPPPPARAPPPPPPPPPRGGGRAPGWGPAGGWPLACNDWGRKTLQLEFLALS	1	114	CVSAAPLVSPVALHSPHVSDQLHPTHPPPPRGEEGPVGLPPLWVALGAWGGGAPPPPPPVPPPPPPPARAPPPPPPPPPRGGGRAPGWGPAGGWPLACNDWGRKTLQLEFLALS	1	114	CVSAAPLVSPVALHSPHVSDQLHPTHPPPPRGEEGPVGLPPLWVALGAWGGGAPPPPPPVPPPPPPPARAPPPPPPPPPRGGGRAPGWGPAGGWPLACNDWGRKTLQLEFLALS	1	114	EKG00672.1	hypothetical protein TCSYLVIO_008368	Trypanosoma cruzi	74194	77.42	1.97E-07	114	48.5	380	27	31	8	0	0	1	31	350	380
721	1	AAPLRACGRVAAADWRPHREQGAPVPPPVVKLAKGAPGGAPFWRRGRGGPPGRGGGGKPGGGGGGGGGVGGGARGAGGGGVGGEFNPGWAGWGCAVVAADHGLSGSRYGPGLVLDG	AAPLRACGRVAAADWRPHREQGAPVPPPVVKLAKGAPGGAPFWRRGRGGPPGRGGGGKPGGGGGGGGGVGGGARGAGGGGVGGEFNPGWAGWGCAVVAADHGLSGSRYGPGLVLDG	1	116	AAPLRACGRVAAADWRPHREQGAPVPPPVVKLAKGAPGGAPFWRRGRGGPPGRGGGGKPGGGGGGGGGVGGGARGAGGGGVGGEFNPGWAGWGCAVVAADHGLSGSRYGPGLVLDG	1	116	AAPLRACGRVAAADWRPHREQGAPVPPPVVKLAKGAPGGAPFWRRGRGGPPGRGGGGKPGGGGGGGGGVGGGARGAGGGGVGGEFNPGWAGWGCAVVAADHGLSGSRYGPGLVLDG	1	116	EKG00283.1	dispersed gene family protein 1 (DGF-1), putative, partial	Trypanosoma cruzi	81481	81.48	1.74E-06	107	45.8	284	23	27	5	0	0	1	27	163	189
722	1	HQQVANYHSSRHSSLPALRHKATKSNGKGLTPKKFYPPRKCVPPQGGGGGEWGGGGRRTGAGGVGKPRRFFQNPPGEGCDMGAEEPAHGPGGDTCPPGAGEEDVSSARRRTLTRRR	HQQVANYHSSRHSSLPALRHKATKSNGKGLTPKKFYPPRKCVPPQGGGGGEWGGGGRRTGAGGVGKPRRFFQNPPGEGCDMGAEEPAHGPGGDTCPPGAGEEDVSSARRRTLTRRR	1	116	HQQVANYHSSRHSSLPALRHKATKSNGKGLTPKKFYPPRKCVPPQGGGGGEWGGGGRRTGAGGVGKPRRFFQNPPGEGCDMGAEEPAHGPGGDTCPPGAGEEDVSSARRRTLTRRR	1	116	HQQVANYHSSRHSSLPALRHKATKSNGKGLTPKKFYPPRKCVPPQGGGGGEWGGGGRRTGAGGVGKPRRFFQNPPGEGCDMGAEEPAHGPGGDTCPPGAGEEDVSSARRRTLTRRR	1	116	PWU84643.1	putative trans-sialidase	Trypanosoma cruzi	33735	42.17	4.94E-04	89	38.9	1571	71	83	54	1	1	26	107	1330	1412
724	1	TITTKELGTVMRSLGQNPTERELRDMITRGTRGRGGTLVPPGSGPGGRGGGGGGAGGGAPGGGGGGGEGEGGGRGGGGPLCPPRVRGGGGGRGGVRDRGGESRGRFACLTRTATASS	TITTKELGTVMRSLGQNPTERELRDMITRGTRGRGGTLVPPGSGPGGRGGGGGGAGGGAPGGGGGGGEGEGGGRGGGGPLCPPRVRGGGGGRGGVRDRGGESRGRFACLTRTATASS	1	117	TITTKELGTVMRSLGQNPTERELRDMITRGTRGRGGTLVPPGSGPGGRGGGGGGAGGGAPGGGGGGGEGEGGGRGGGGPLCPPRVRGGGGGRGGVRDRGGESRGRFACLTRTATASS	1	117	TITTKELGTVMRSLGQNPTERELRDMITRGTRGRGGTLVPPGSGPGGRGGGGGGAGGGAPGGGGGGGEGEGGGRGGGGPLCPPRVRGGGGGRGGVRDRGGESRGRFACLTRTATASS	1	117	XP_808682.1	calmodulin, partial	Trypanosoma cruzi strain CL Brener	68293	75.61	2.15E-12	141	58.9	85	35	41	13	0	0	1	41	27	67
725	1	DVASGDGSGSTIRGGPSGYFALVWGGCLGPLRPPRRLRPRLLLPRCGCAWAGGGGGGGGGGGGGPPWGGPSRAGGGGGGGGVWAFWPPRGGGGLFSWARGGVLRCRAGPGQGVTRKP	DVASGDGSGSTIRGGPSGYFALVWGGCLGPLRPPRRLRPRLLLPRCGCAWAGGGGGGGGGGGGGPPWGGPSRAGGGGGGGGVWAFWPPRGGGGLFSWARGGVLRCRAGPGQGVTRKP	1	117	DVASGDGSGSTIRGGPSGYFALVWGGCLGPLRPPRRLRPRLLLPRCGCAWAGGGGGGGGGGGGGPPWGGPSRAGGGGGGGGVWAFWPPRGGGGLFSWARGGVLRCRAGPGQGVTRKP	1	117	DVASGDGSGSTIRGGPSGYFALVWGGCLGPLRPPRRLRPRLLLPRCGCAWAGGGGGGGGGGGGGPPWGGPSRAGGGGGGGGVWAFWPPRGGGGLFSWARGGVLRCRAGPGQGVTRKP	1	117	PWV02793.1	putative receptor-type adenylate cyclase	Trypanosoma cruzi	65217	69.57	2.87E-09	128	53.9	1257	39	46	14	1	2	1	46	1099	1142
726	1	LRTRRVCGIRTSALLFLWNFTKSLLDNVEGLPGRKRGFSPVAPGGGGRGGGGGGGGGGGGGGGGKGGGGGGGGGFFSVGGGEKQTRGGWKIYKKGEHSRPQGRRVGHHCRKRQQPCHS	LRTRRVCGIRTSALLFLWNFTKSLLDNVEGLPGRKRGFSPVAPGGGGRGGGGGGGGGGGGGGGGKGGGGGGGGGFFSVGGGEKQTRGGWKIYKKGEHSRPQGRRVGHHCRKRQQPCHS	1	118	LRTRRVCGIRTSALLFLWNFTKSLLDNVEGLPGRKRGFSPVAPGGGGRGGGGGGGGGGGGGGGGKGGGGGGGGGFFSVGGGEKQTRGGWKIYKKGEHSRPQGRRVGHHCRKRQQPCHS	1	118	LRTRRVCGIRTSALLFLWNFTKSLLDNVEGLPGRKRGFSPVAPGGGGRGGGGGGGGGGGGGGGGKGGGGGGGGGFFSVGGGEKQTRGGWKIYKKGEHSRPQGRRVGHHCRKRQQPCHS	1	118	PWU89470.1	putative surface protease GP63	Trypanosoma cruzi	53333	58.33	5.30E-10	134	56.2	464	44	60	20	1	8	1	52	404	463
727	1	LHRFPSSNVISVTWFSPHGEARPTQNSPPKNPHPNNTQKTQGGGGPPPPLYKPPPPPPGPRPPPPPPPPPTCNSWARFSPPGEPPPPQESAPKKPRCLSALKPPCRGATSSAAGSASFH	LHRFPSSNVISVTWFSPHGEARPTQNSPPKNPHPNNTQKTQGGGGPPPPLYKPPPPPPGPRPPPPPPPPPTCNSWARFSPPGEPPPPQESAPKKPRCLSALKPPCRGATSSAAGSASFH	1	119	LHRFPSSNVISVTWFSPHGEARPTQNSPPKNPHPNNTQKTQGGGGPPPPLYKPPPPPPGPRPPPPPPPPPTCNSWARFSPPGEPPPPQESAPKKPRCLSALKPPCRGATSSAAGSASFH	1	119	LHRFPSSNVISVTWFSPHGEARPTQNSPPKNPHPNNTQKTQGGGGPPPPLYKPPPPPPGPRPPPPPPPPPTCNSWARFSPPGEPPPPQESAPKKPRCLSALKPPCRGATSSAAGSASFH	1	119	PWV03365.1	hypothetical protein C4B63_1g566	Trypanosoma cruzi	59524	69.05	2.21E-07	115	48.9	1186	32	42	12	2	5	2	39	1069	1109
728	1	AAHVRLFTYPVVPQKAFPRSSPSPGELWGNRPGPRTPCRSKTPPRFSPPRGKGGEGGGVVFPRRGEGGFGGGMGGGSPWQKGAPGGAGPGGPPAVGQKRGGGQGVGKFFDVTYPHGDWR	AAHVRLFTYPVVPQKAFPRSSPSPGELWGNRPGPRTPCRSKTPPRFSPPRGKGGEGGGVVFPRRGEGGFGGGMGGGSPWQKGAPGGAGPGGPPAVGQKRGGGQGVGKFFDVTYPHGDWR	1	119	AAHVRLFTYPVVPQKAFPRSSPSPGELWGNRPGPRTPCRSKTPPRFSPPRGKGGEGGGVVFPRRGEGGFGGGMGGGSPWQKGAPGGAGPGGPPAVGQKRGGGQGVGKFFDVTYPHGDWR	1	119	AAHVRLFTYPVVPQKAFPRSSPSPGELWGNRPGPRTPCRSKTPPRFSPPRGKGGEGGGVVFPRRGEGGFGGGMGGGSPWQKGAPGGAGPGGPPAVGQKRGGGQGVGKFFDVTYPHGDWR	1	119	EKF99173.1	hypothetical protein TCSYLVIO_009916	Trypanosoma cruzi	85714	95.24	1.75E-05	99	42.7	209	18	21	3	0	0	1	21	183	203
729	1	GGGEGERSSGHRRCGRRGGDVVGGTSWGGGAPGEKGGGGAPPGGPKPRGRGGGGGGGGGPSGGGGGGGGGGGGVWGGKQRGGGGRGQGRGRGQGRGTTGPGARGGAEGAVEPSPREDDAA	GGGEGERSSGHRRCGRRGGDVVGGTSWGGGAPGEKGGGGAPPGGPKPRGRGGGGGGGGGPSGGGGGGGGGGGGVWGGKQRGGGGRGQGRGRGQGRGTTGPGARGGAEGAVEPSPREDDAA	1	120	GGGEGERSSGHRRCGRRGGDVVGGTSWGGGAPGEKGGGGAPPGGPKPRGRGGGGGGGGGPSGGGGGGGGGGGGVWGGKQRGGGGRGQGRGRGQGRGTTGPGARGGAEGAVEPSPREDDAA	1	120	GGGEGERSSGHRRCGRRGGDVVGGTSWGGGAPGEKGGGGAPPGGPKPRGRGGGGGGGGGPSGGGGGGGGGGGGVWGGKQRGGGGRGQGRGRGQGRGTTGPGARGGAEGAVEPSPREDDAA	1	120	EKG01195.1	hypothetical protein TCSYLVIO_007820	Trypanosoma cruzi	65217	67.39	1.81E-08	121	51.2	219	38	46	16	0	0	1	46	38	83
731	1	DACCDDDDGGWQPDAERHSRPWRRRPDRAGGGAPPPLGGARPPQLGPPRRFAGGAGGGGGGGGGGGGGGGGGGEGGGGGGGGGGGGGGGGGVGGWGGGGGGGGEDPFTGLERVVAVHRGYFI	DACCDDDDGGWQPDAERHSRPWRRRPDRAGGGAPPPLGGARPPQLGPPRRFAGGAGGGGGGGGGGGGGGGGGGEGGGGGGGGGGGGGGGGGVGGWGGGGGGGGEDPFTGLERVVAVHRGYFI	1	122	DACCDDDDGGWQPDAERHSRPWRRRPDRAGGGAPPPLGGARPPQLGPPRRFAGGAGGGGGGGGGGGGGGGGGGEGGGGGGGGGGGGGGGGGVGGWGGGGGGGGEDPFTGLERVVAVHRGYFI	1	122	DACCDDDDGGWQPDAERHSRPWRRRPDRAGGGAPPPLGGARPPQLGPPRRFAGGAGGGGGGGGGGGGGGGGGGEGGGGGGGGGGGGGGGGGVGGWGGGGGGGGEDPFTGLERVVAVHRGYFI	1	122	EKG06880.1	dispersed gene family protein 1 (DGF-1), putative, partial	Trypanosoma cruzi	36066	39.34	1.98E-14	166	68.6	329	100	122	54	2	24	1	122	79	176
732	1	RPSSHAHTSRLPQRAVRPGPPPSCTKRGPPAPPQWGVGGLRVGALGGGHPPPPPGAGGAPRGPGGAPPPRPPPRGGAPRGGGGGGPPPGGGGGGDRGRAMGWSGGWRVEQLGGKHTAPLTGRVQ	RPSSHAHTSRLPQRAVRPGPPPSCTKRGPPAPPQWGVGGLRVGALGGGHPPPPPGAGGAPRGPGGAPPPRPPPRGGAPRGGGGGGPPPGGGGGGDRGRAMGWSGGWRVEQLGGKHTAPLTGRVQ	1	124	RPSSHAHTSRLPQRAVRPGPPPSCTKRGPPAPPQWGVGGLRVGALGGGHPPPPPGAGGAPRGPGGAPPPRPPPRGGAPRGGGGGGPPPGGGGGGDRGRAMGWSGGWRVEQLGGKHTAPLTGRVQ	1	124	RPSSHAHTSRLPQRAVRPGPPPSCTKRGPPAPPQWGVGGLRVGALGGGHPPPPPGAGGAPRGPGGAPPPRPPPRGGAPRGGGGGGPPPGGGGGGDRGRAMGWSGGWRVEQLGGKHTAPLTGRVQ	1	124	EKG00448.1	hypothetical protein TCSYLVIO_008602, partial	Trypanosoma cruzi	61818	69.09	1.71E-13	158	65.5	262	44	55	21	0	0	1	55	61	115
735	1	AITPVTCVNPSAQTNSRPTQGENKKEKNHKPPPPQTKPRTPPKKPPPILFAHPPSTPPPPPPPQGRPPPHPPPPLFGGAPPAPPPPPRGGPGGGRGEGGARGGEKKQNKGENPSTRPVCSNRPLN	AITPVTCVNPSAQTNSRPTQGENKKEKNHKPPPPQTKPRTPPKKPPPILFAHPPSTPPPPPPPQGRPPPHPPPPLFGGAPPAPPPPPRGGPGGGRGEGGARGGEKKQNKGENPSTRPVCSNRPLN	1	125	AITPVTCVNPSAQTNSRPTQGENKKEKNHKPPPPQTKPRTPPKKPPPILFAHPPSTPPPPPPPQGRPPPHPPPPLFGGAPPAPPPPPRGGPGGGRGEGGARGGEKKQNKGENPSTRPVCSNRPLN	1	125	AITPVTCVNPSAQTNSRPTQGENKKEKNHKPPPPQTKPRTPPKKPPPILFAHPPSTPPPPPPPQGRPPPHPPPPLFGGAPPAPPPPPRGGPGGGRGEGGARGGEKKQNKGENPSTRPVCSNRPLN	1	125	EKF28155.1	hypothetical protein MOQ_008106	Trypanosoma cruzi marinkellei	60	70	1.27E-05	101	43.5	228	30	40	13	1	3	1	37	181	220
736	1	QVPNFVVLVLLSIMYGGCPGVGGPAGAAHFEGAGRGPEFPTPPPPLGAAGGHLFSGGGGGDWGGGGGGPPGGGGAGAPRTGRAGPFAGGGGAQLLGARANCPLVLAGALLRDAEAPLQRKAPNFRR	QVPNFVVLVLLSIMYGGCPGVGGPAGAAHFEGAGRGPEFPTPPPPLGAAGGHLFSGGGGGDWGGGGGGPPGGGGAGAPRTGRAGPFAGGGGAQLLGARANCPLVLAGALLRDAEAPLQRKAPNFRR	1	126	QVPNFVVLVLLSIMYGGCPGVGGPAGAAHFEGAGRGPEFPTPPPPLGAAGGHLFSGGGGGDWGGGGGGPPGGGGAGAPRTGRAGPFAGGGGAQLLGARANCPLVLAGALLRDAEAPLQRKAPNFRR	1	126	QVPNFVVLVLLSIMYGGCPGVGGPAGAAHFEGAGRGPEFPTPPPPLGAAGGHLFSGGGGGDWGGGGGGPPGGGGAGAPRTGRAGPFAGGGGAQLLGARANCPLVLAGALLRDAEAPLQRKAPNFRR	1	126	EKG07067.1	amino acid transporter, putative	Trypanosoma cruzi	86207	89.66	2.07E-09	128	53.9	209	23	29	4	0	0	1	29	149	177
737	1	PTKYIRDKGALNGIQASPGQPGPPNGWQGLYFFWGGKPNPPPPPPPPGGGGGAPKGGGGGGGGGLNGGARGGGFFRGWGLRGRLGGEKPRWGGGGGGNGKRAGEGGDWAGHGPQRGTPDERFLPHA	PTKYIRDKGALNGIQASPGQPGPPNGWQGLYFFWGGKPNPPPPPPPPGGGGGAPKGGGGGGGGGLNGGARGGGFFRGWGLRGRLGGEKPRWGGGGGGNGKRAGEGGDWAGHGPQRGTPDERFLPHA	1	126	PTKYIRDKGALNGIQASPGQPGPPNGWQGLYFFWGGKPNPPPPPPPPGGGGGAPKGGGGGGGGGLNGGARGGGFFRGWGLRGRLGGEKPRWGGGGGGNGKRAGEGGDWAGHGPQRGTPDERFLPHA	1	126	PTKYIRDKGALNGIQASPGQPGPPNGWQGLYFFWGGKPNPPPPPPPPGGGGGAPKGGGGGGGGGLNGGARGGGFFRGWGLRGRLGGEKPRWGGGGGGNGKRAGEGGDWAGHGPQRGTPDERFLPHA	1	126	PWU90484.1	putative retrotransposon hot spot protein (RHS,)	Trypanosoma cruzi	69697	69.7	1.54E-08	121	51.2	188	26	33	10	0	0	1	33	93	125
738	1	AKTYVTEKVLPNPALQRFFHQQESPPEPFYLGREKTPGAGGGKNPPLRRGKFPPGGGAGGGGGGGGGGGGGGGGFFYRGGGGRGGVFLGGGGESRGRGGKKNLLRGRKIAPCWRQGGMTVGVNRTMG	AKTYVTEKVLPNPALQRFFHQQESPPEPFYLGREKTPGAGGGKNPPLRRGKFPPGGGAGGGGGGGGGGGGGGGGFFYRGGGGRGGVFLGGGGESRGRGGKKNLLRGRKIAPCWRQGGMTVGVNRTMG	1	127	AKTYVTEKVLPNPALQRFFHQQESPPEPFYLGREKTPGAGGGKNPPLRRGKFPPGGGAGGGGGGGGGGGGGGGGFFYRGGGGRGGVFLGGGGESRGRGGKKNLLRGRKIAPCWRQGGMTVGVNRTMG	1	127	AKTYVTEKVLPNPALQRFFHQQESPPEPFYLGREKTPGAGGGKNPPLRRGKFPPGGGAGGGGGGGGGGGGGGGGFFYRGGGGRGGVFLGGGGESRGRGGKKNLLRGRKIAPCWRQGGMTVGVNRTMG	1	127	XP_807298.1	DNA excision repair protein	Trypanosoma cruzi strain CL Brener	46429	47.62	1.16E-15	177	72.8	1114	61	84	39	1	6	1	78	938	1021
739	1	GGGYRYWHAAGGACYQSGHDRRGRTKALLGARGAGGNRGVLGPLGVVFSPASFVASGGGGGGKKGGGGGGGGGGGWGGGGGLWGVCSGGGGGGGGGGWGGGRGGGGGRGGSSAGGHFTGTATPDCDL	GGGYRYWHAAGGACYQSGHDRRGRTKALLGARGAGGNRGVLGPLGVVFSPASFVASGGGGGGKKGGGGGGGGGGGWGGGGGLWGVCSGGGGGGGGGGWGGGRGGGGGRGGSSAGGHFTGTATPDCDL	1	127	GGGYRYWHAAGGACYQSGHDRRGRTKALLGARGAGGNRGVLGPLGVVFSPASFVASGGGGGGKKGGGGGGGGGGGWGGGGGLWGVCSGGGGGGGGGGWGGGRGGGGGRGGSSAGGHFTGTATPDCDL	1	127	GGGYRYWHAAGGACYQSGHDRRGRTKALLGARGAGGNRGVLGPLGVVFSPASFVASGGGGGGKKGGGGGGGGGGGWGGGGGLWGVCSGGGGGGGGGGWGGGRGGGGGRGGSSAGGHFTGTATPDCDL	1	127	PWU86700.1	putative heat shock protein 85	Trypanosoma cruzi	75	78.57	4.32E-07	108	46.2	110	22	28	7	0	0	1	28	75	102
740	1	VDPEDIDDRLVYLVAALNSIYGADGNDFWFSPGGTFGLATGGGGGRGGGGARPPVEPGGGGGGGGGGGCGGGGGGGGAGGGGVVRLSPPPGAPGGGGPFFAPPVACQGRGSLSVVCPIFAEGNASRG	VDPEDIDDRLVYLVAALNSIYGADGNDFWFSPGGTFGLATGGGGGRGGGGARPPVEPGGGGGGGGGGGCGGGGGGGGAGGGGVVRLSPPPGAPGGGGPFFAPPVACQGRGSLSVVCPIFAEGNASRG	1	127	VDPEDIDDRLVYLVAALNSIYGADGNDFWFSPGGTFGLATGGGGGRGGGGARPPVEPGGGGGGGGGGGCGGGGGGGGAGGGGVVRLSPPPGAPGGGGPFFAPPVACQGRGSLSVVCPIFAEGNASRG	1	127	VDPEDIDDRLVYLVAALNSIYGADGNDFWFSPGGTFGLATGGGGGRGGGGARPPVEPGGGGGGGGGGGCGGGGGGGGAGGGGVVRLSPPPGAPGGGGPFFAPPVACQGRGSLSVVCPIFAEGNASRG	1	127	EKG06130.1	hypothetical protein TCSYLVIO_002785	Trypanosoma cruzi	36029	38.24	1.15E-14	167	68.9	266	100	136	70	3	17	1	127	85	212
741	1	DWDASDEERGHATDAKVVSAEPQPPEMPRKNFPRFPPKPPPPAPGPLSAPPGHPSFLTPPPPLYTRVTPPAPHSLNRTGGEQKETRGYQMGGGEGGRGGAKGGKGVSVGPHDSVDAKKNFPSDSSKSY	DWDASDEERGHATDAKVVSAEPQPPEMPRKNFPRFPPKPPPPAPGPLSAPPGHPSFLTPPPPLYTRVTPPAPHSLNRTGGEQKETRGYQMGGGEGGRGGAKGGKGVSVGPHDSVDAKKNFPSDSSKSY	1	128	DWDASDEERGHATDAKVVSAEPQPPEMPRKNFPRFPPKPPPPAPGPLSAPPGHPSFLTPPPPLYTRVTPPAPHSLNRTGGEQKETRGYQMGGGEGGRGGAKGGKGVSVGPHDSVDAKKNFPSDSSKSY	1	128	DWDASDEERGHATDAKVVSAEPQPPEMPRKNFPRFPPKPPPPAPGPLSAPPGHPSFLTPPPPLYTRVTPPAPHSLNRTGGEQKETRGYQMGGGEGGRGGAKGGKGVSVGPHDSVDAKKNFPSDSSKSY	1	128	PWV00195.1	hypothetical protein C4B63_7g257	Trypanosoma cruzi	68421	71.05	2.00E-09	130	54.7	304	30	38	12	0	0	1	38	25	62
743	1	WPQLGGVSGMLHRTGVVMAPRLAIPGDFPAPPPQMGGGGGGGRGGQRGPPKRGGGVFLGFCGGGGAGGGGGGGGGGGAPGGVCVGRGVGSPVVVPVVRLGRGGGGRGGAGGQWGAPKGGWVISFGIMLAA	WPQLGGVSGMLHRTGVVMAPRLAIPGDFPAPPPQMGGGGGGGRGGQRGPPKRGGGVFLGFCGGGGAGGGGGGGGGGGAPGGVCVGRGVGSPVVVPVVRLGRGGGGRGGAGGQWGAPKGGWVISFGIMLAA	1	130	WPQLGGVSGMLHRTGVVMAPRLAIPGDFPAPPPQMGGGGGGGRGGQRGPPKRGGGVFLGFCGGGGAGGGGGGGGGGGAPGGVCVGRGVGSPVVVPVVRLGRGGGGRGGAGGQWGAPKGGWVISFGIMLAA	1	130	WPQLGGVSGMLHRTGVVMAPRLAIPGDFPAPPPQMGGGGGGGRGGQRGPPKRGGGVFLGFCGGGGAGGGGGGGGGGGAPGGVCVGRGVGSPVVVPVVRLGRGGGGRGGAGGQWGAPKGGWVISFGIMLAA	1	130	PWV03064.1	putative retrotransposon hot spot protein (RHS,)	Trypanosoma cruzi	92593	92.59	6.44E-09	127	53.5	767	21	27	2	0	0	1	27	65	91
744	1	CSAGNRQIWQLPIRAMVYGNGGFFSLFSVPFWGLFFFFPLFSPPEKKKKKKKPPHLCFLGGFFFSFFFFFFFFFFFSPLFPPEKVNLSPPLPLPCFFLFTFFFFLIFLSAYETCFGNVPLLAGGSSCKFIS	CSAGNRQIWQLPIRAMVYGNGGFFSLFSVPFWGLFFFFPLFSPPEKKKKKKKPPHLCFLGGFFFSFFFFFFFFFFFSPLFPPEKVNLSPPLPLPCFFLFTFFFFLIFLSAYETCFGNVPLLAGGSSCKFIS	1	131	CSAGNRQIWQLPIRAMVYGNGGFFSLFSVPFWGLFFFFPLFSPPEKKKKKKKPPHLCFLGGFFFSFFFFFFFFFFFSPLFPPEKVNLSPPLPLPCFFLFTFFFFLIFLSAYETCFGNVPLLAGGSSCKFIS	1	131	CSAGNRQIWQLPIRAMVYGNGGFFSLFSVPFWGLFFFFPLFSPPEKKKKKKKPPHLCFLGGFFFSFFFFFFFFFFFSPLFPPEKVNLSPPLPLPCFFLFTFFFFLIFLSAYETCFGNVPLLAGGSSCKFIS	1	131	PWU87650.1	putative nonspecific lipid-transfer protein	Trypanosoma cruzi	72727	75.76	1.51E-09	131	55.1	404	25	33	9	0	0	1	33	368	400
745	1	FNKQMVQGFLRANWRPCGSWRILRSQLSPPALLFLFGGGRGLGAREFLCWGVLPGGGNPFEKKPFWGGGGGGGGGGPGGGWLGWGGGGGGGGGGLWGGGGGAGGGEKGPKKGVGAGKAWECSGGQDRQGLKRPEN	FNKQMVQGFLRANWRPCGSWRILRSQLSPPALLFLFGGGRGLGAREFLCWGVLPGGGNPFEKKPFWGGGGGGGGGGPGGGWLGWGGGGGGGGGGLWGGGGGAGGGEKGPKKGVGAGKAWECSGGQDRQGLKRPEN	1	135	FNKQMVQGFLRANWRPCGSWRILRSQLSPPALLFLFGGGRGLGAREFLCWGVLPGGGNPFEKKPFWGGGGGGGGGGPGGGWLGWGGGGGGGGGGLWGGGGGAGGGEKGPKKGVGAGKAWECSGGQDRQGLKRPEN	1	135	FNKQMVQGFLRANWRPCGSWRILRSQLSPPALLFLFGGGRGLGAREFLCWGVLPGGGNPFEKKPFWGGGGGGGGGGPGGGWLGWGGGGGGGGGGLWGGGGGAGGGEKGPKKGVGAGKAWECSGGQDRQGLKRPEN	1	135	EKG00578.1	trans-sialidase, putative, partial	Trypanosoma cruzi	80	83.33	1.20E-09	131	55.1	252	22	30	6	0	0	1	30	165	194
746	1	DAKLASKRAESREDNKTGNQYWPGFGKRDKPVAPNNFLPGWGFESLVGPRGAPPWGPFGEKNEKKGTPVGGEWGGGGVGGGGGERGAGAPAKHRGGPWGGWGAVGGGGGGTAGTLLGKLRARLEPSCRRIRKLVKFALP	DAKLASKRAESREDNKTGNQYWPGFGKRDKPVAPNNFLPGWGFESLVGPRGAPPWGPFGEKNEKKGTPVGGEWGGGGVGGGGGERGAGAPAKHRGGPWGGWGAVGGGGGGTAGTLLGKLRARLEPSCRRIRKLVKFALP	1	139	DAKLASKRAESREDNKTGNQYWPGFGKRDKPVAPNNFLPGWGFESLVGPRGAPPWGPFGEKNEKKGTPVGGEWGGGGVGGGGGERGAGAPAKHRGGPWGGWGAVGGGGGGTAGTLLGKLRARLEPSCRRIRKLVKFALP	1	139	DAKLASKRAESREDNKTGNQYWPGFGKRDKPVAPNNFLPGWGFESLVGPRGAPPWGPFGEKNEKKGTPVGGEWGGGGVGGGGGERGAGAPAKHRGGPWGGWGAVGGGGGGTAGTLLGKLRARLEPSCRRIRKLVKFALP	1	139	XP_808927.1	RNA guanylyltransferase	Trypanosoma cruzi strain CL Brener	41429	54.29	1.19E-08	126	53.1	589	50	70	40	1	1	1	69	141	210
747	1	CSCSRFVTAARYFASTTNCYHWRASAASPPPPRGPPLTPPPPKDAPSPPPPPPPPPPPPPRAPGPPPAPPPPPPKRAPGGSLCVQKFGGGRPPPPPQKGWWLGGGSPPPPPHFGGPLESLTIAMTALPRLDFHLVPNFS	CSCSRFVTAARYFASTTNCYHWRASAASPPPPRGPPLTPPPPKDAPSPPPPPPPPPPPPPRAPGPPPAPPPPPPKRAPGGSLCVQKFGGGRPPPPPQKGWWLGGGSPPPPPHFGGPLESLTIAMTALPRLDFHLVPNFS	1	139	CSCSRFVTAARYFASTTNCYHWRASAASPPPPRGPPLTPPPPKDAPSPPPPPPPPPPPPPRAPGPPPAPPPPPPKRAPGGSLCVQKFGGGRPPPPPQKGWWLGGGSPPPPPHFGGPLESLTIAMTALPRLDFHLVPNFS	1	139	CSCSRFVTAARYFASTTNCYHWRASAASPPPPRGPPLTPPPPKDAPSPPPPPPPPPPPPPRAPGPPPAPPPPPPKRAPGGSLCVQKFGGGRPPPPPQKGWWLGGGSPPPPPHFGGPLESLTIAMTALPRLDFHLVPNFS	1	139	XP_811503.1	tuzin, partial	Trypanosoma cruzi strain CL Brener	95833	100	6.18E-09	125	52.8	185	17	24	1	0	0	116	139	34	57
749	1	LNIPHIQCGISDGATVHRAFAGLLWNPPSPQKKGKPGPGGRGGKKPQEQKTGGFFPFFWGGAPPPAGGPPPPPQGGGGGGGGGAGGGLCRFWGGHCQARNHGTGWAACGVAQNPKGQRLWRYFPMFRAEHFLCSGRRPQS	LNIPHIQCGISDGATVHRAFAGLLWNPPSPQKKGKPGPGGRGGKKPQEQKTGGFFPFFWGGAPPPAGGPPPPPQGGGGGGGGGAGGGLCRFWGGHCQARNHGTGWAACGVAQNPKGQRLWRYFPMFRAEHFLCSGRRPQS	1	140	LNIPHIQCGISDGATVHRAFAGLLWNPPSPQKKGKPGPGGRGGKKPQEQKTGGFFPFFWGGAPPPAGGPPPPPQGGGGGGGGGAGGGLCRFWGGHCQARNHGTGWAACGVAQNPKGQRLWRYFPMFRAEHFLCSGRRPQS	1	140	LNIPHIQCGISDGATVHRAFAGLLWNPPSPQKKGKPGPGGRGGKKPQEQKTGGFFPFFWGGAPPPAGGPPPPPQGGGGGGGGGAGGGLCRFWGGHCQARNHGTGWAACGVAQNPKGQRLWRYFPMFRAEHFLCSGRRPQS	1	140	EKF33840.1	hypothetical protein MOQ_002421	Trypanosoma cruzi marinkellei	67857	82.14	3.43E-06	106	45.4	237	20	28	9	0	0	1	28	48	75
							Library - Sample 2
Cluster	N_seqs	Consensus	Most_frequent_peptide	Frequency	N_aa	Minimal_size_seq	Frequency	N_aa	Max_size_seq	Frequency	N_aa	Accession_Number	BLASTp_Hit	Organism	Identity(%)	Positive(%)	e-value	Raw_Score	Bitscore	Antigen_length	Query_cover	Alignment_length	Mismatches	Gaps_open	Gaps	Query_start	Query_end	Subject_start	Subject_end
0	2	ASPAARMRRGRDERRGGGAGGCGRSRGPCGRVHNFFPLFFAFFWGQGWQTPA	SPAARMRRGRDERRAE	1	16	SPAARMRRGRDERRAE	1	16	ASPAARMRRGRDERRGGGAGGCGRSRGPCGRVHNFFPLFFAFFWGQGWQTPA	1	52	XP_802800.1	hypothetical protein	Trypanosoma cruzi strain CL Brener	52941	60.78	1.66E-10	124	52.4	128	98	51	24	0	0	1	51	7	57
1	2	SDADRTGIRQLPPPREGKD	SDADRTGIRQLPPPREGK	1	18	SDADRTGIRQLPPPREGK	1	18	SDADRTGIRQLPPPREGK	1	18	XP_817538.1	hypothetical protein	Trypanosoma cruzi strain CL Brener	100	100	2.06E-07	99	42.7	114	100	19	0	0	0	1	19	72	90
2	2	DEGRHHSLRPHGLGPGGRAEVGSDPFTPTERGGKL	RHHSLRPHGLGPGGRAEV	1	18	RHHSLRPHGLGPGGRAEV	1	18	DEGRHHSLRPHGRGPGGGAEGGSDPFTPTERGGKL	1	35	PWU83438.1	putative glutamamyl carboxypeptidase	Trypanosoma cruzi	95455	95.45	1.07E-07	106	45.4	274	63	22	1	0	0	1	22	68	89
3	2	APCRGSSWWRGDGNGSEGGETTTAMD	WWRGDGNGGEGGETTTAMD	1	19	WWRGDGNGGEGGETTTAMD	1	19	APCRGSSWWRGDGNGSEGGETT	1	22	PWU83168.1	putative retrotransposon hot spot protein (RHS,)	Trypanosoma cruzi	80769	84.62	3.10E-08	109	46.6	230	100	26	5	0	0	1	26	194	219
4	2	RPSSCVRQARRTGPSSWACRWV	PSSCVQPARRTGPWSWACRWV	1	21	PSSCVQPARRTGPWSWACRWV	1	21	RPSSCVRQGRRTGPSSWACRWC	1	22	XP_821725.1	hypothetical protein	Trypanosoma cruzi strain CL Brener	95238	100	8.18E-08	105	45.1	299	95	21	1	0	0	2	22	253	273
5	2	VEDAPLLRGFDIQRRGCSADVFSPGAPLAPPHTPPPRGAPSRGGAGGCFGGGGGGGGRRGLGPGGPGGGGGHNFCFARALPQDCDIAVTE	VEDAPLLRGCDIQRRGCSADV	1	21	VEDAPLLRGCDIQRRGCSADV	1	21	VEDAPLLRGFDIQRRGCCPDVFSPGAPLAPPHTPPPRGAPSRGGAGGCFGGGGGGGGRRGLGPGGPGGGGGHNFCFARALPQDCDIAVTE	1	90	EKF28288.1	dispersed gene family protein 1 (DGF-1), putative, partial	Trypanosoma cruzi marinkellei	45055	47.25	3.10E-14	160	66.2	273	100	91	49	1	1	1	90	44	134
6	1	DDIAPGACTRTVPGFG	DDIAPGACTRTVPGFG	1	16	DDIAPGACTRTVPGFG	1	16	DDIAPGACTRTVPGFG	1	16	PWU84265.1	putative Endonuclease-reverse transcriptase	Trypanosoma cruzi	93.75	93.75	2.04E-05	87	38.1	369	100	16	1	0	0	1	16	329	344
7	1	QHSGPPEIATFGRDGC	QHSGPPEIATFGRDGC	1	16	QHSGPPEIATFGRDGC	1	16	QHSGPPEIATFGRDGC	1	16	XP_805771.1	hypothetical protein	Trypanosoma cruzi strain CL Brener	93.75	93.75	1.46E-05	88	38.5	374	100	16	1	0	0	1	16	142	157
8	1	PCMDSRPHLTPRGTHN	PCMDSRPHLTPRGTHN	1	16	PCMDSRPHLTPRGTHN	1	16	PCMDSRPHLTPRGTHN	1	16	PWU88850.1	Mucin-associated surface protein (MASP)	Trypanosoma cruzi	100	100	5.95E-06	90	39.3	437	100	16	0	0	0	1	16	386	401
9	1	TSTSTTATTGGWSYEQ	TSTSTTATTGGWSYEQ	1	16	TSTSTTATTGGWSYEQ	1	16	TSTSTTATTGGWSYEQ	1	16	EKG07444.1	hypothetical protein TCSYLVIO_001424	Trypanosoma cruzi	100	100	1.41E-05	88	38.5	350	100	16	0	0	0	1	16	49	64
10	1	PGPHDAPAVSWCLACG	PGPHDAPAVSWCLACG	1	16	PGPHDAPAVSWCLACG	1	16	PGPHDAPAVSWCLACG	1	16	PWU89173.1	putative hexose transporter	Trypanosoma cruzi	100	100	1.05E-05	89	38.9	402	100	16	0	0	0	1	16	369	384
11	1	GCIRRKLVVSGMSCASC	GCIRRKLVVSGMSCASC	1	17	GCIRRKLVVSGMSCASC	1	17	GCIRRKLVVSGMSCASC	1	17	XP_810568.1	copper-transporting ATPase-like protein	Trypanosoma cruzi strain CL Brener	100	100	2.49E-06	93	40.4	954	100	17	0	0	0	1	17	173	189
12	1	ADALTSTGTWLNPTART	ADALTSTGTWLNPTART	1	17	ADALTSTGTWLNPTART	1	17	ADALTSTGTWLNPTART	1	17	EKF99138.1	hypothetical protein TCSYLVIO_009957	Trypanosoma cruzi	100	100	3.23E-05	85	37.4	645	100	17	0	0	0	1	17	211	227
13	1	CENDQKVYESRDMGTTW	CENDQKVYESRDMGTTW	1	17	CENDQKVYESRDMGTTW	1	17	CENDQKVYESRDMGTTW	1	17	PWU87200.1	putative trans-sialidase, Group II	Trypanosoma cruzi	100	100	1.80E-07	102	43.9	792	100	17	0	0	0	1	17	350	366
14	1	LDWSVAPKTAKADPHRAS	LDWSVAPKTAKADPHRAS	1	18	LDWSVAPKTAKADPHRAS	1	18	LDWSVAPKTAKADPHRAS	1	18	EKG00974.1	hypothetical protein TCSYLVIO_008057	Trypanosoma cruzi	100	100	2.98E-06	93	40.4	396	100	18	0	0	0	1	18	292	309
15	1	PCWINQDEAGGRRQFLDA	PCWINQDEAGGRRQFLDA	1	18	PCWINQDEAGGRRQFLDA	1	18	PCWINQDEAGGRRQFLDA	1	18	PWU84251.1	hypothetical protein C4B63_241g3	Trypanosoma cruzi	100	100	7.38E-08	105	45.1	349	100	18	0	0	0	1	18	39	56
16	1	DAMNSHRRPHVPADLSTA	DAMNSHRRPHVPADLSTA	1	18	DAMNSHRRPHVPADLSTA	1	18	DAMNSHRRPHVPADLSTA	1	18	XP_812809.1	hypothetical protein, partial	Trypanosoma cruzi strain CL Brener	100	100	1.54E-06	95	41.2	1276	100	18	0	0	0	1	18	919	936
17	1	YRRHCPAACTRTVPGFGT	YRRHCPAACTRTVPGFGT	1	18	YRRHCPAACTRTVPGFGT	1	18	YRRHCPAACTRTVPGFGT	1	18	PWV01857.1	L1Tco protein	Trypanosoma cruzi	100	100	9.81E-08	104	44.7	337	100	18	0	0	0	1	18	256	273
18	1	GGPAAHAVGMPPSSTTEH	GGPAAHAVGMPPSSTTEH	1	18	GGPAAHAVGMPPSSTTEH	1	18	GGPAAHAVGMPPSSTTEH	1	18	EKG01136.1	hypothetical protein TCSYLVIO_007880, partial	Trypanosoma cruzi	100	100	1.21E-05	89	38.9	251	100	18	0	0	0	1	18	220	237
19	1	GGCASGAVGREHTAPLAG	GGCASGAVGREHTAPLAG	1	18	GGCASGAVGREHTAPLAG	1	18	GGCASGAVGREHTAPLAG	1	18	EKG02366.1	hypothetical protein TCSYLVIO_006609, partial	Trypanosoma cruzi	94444	100	3.27E-05	85	37.4	253	100	18	1	0	0	1	18	44	61
20	1	AAGDKPSPFGQAAAGDKP	AAGDKPSPFGQAAAGDKP	1	18	AAGDKPSPFGQAAAGDKP	1	18	AAGDKPSPFGQAAAGDKP	1	18	PWU84979.1	putative surface antigen 2 (CA-2)	Trypanosoma cruzi	100	100	4.40E-07	99	42.7	446	100	18	0	0	0	1	18	362	379
21	1	TGRVLLGCALCVLWCAIA	TGRVLLGCALCVLWCAIA	1	18	TGRVLLGCALCVLWCAIA	1	18	TGRVLLGCALCVLWCAIA	1	18	EKF28889.1	mucin-associated surface protein (MASP), putative	Trypanosoma cruzi marinkellei	88889	88.89	5.02E-06	91	39.7	215	100	18	2	0	0	1	18	5	22
22	1	KKQLHGEFDTAMDLEQQR	KKQLHGEFDTAMDLEQQR	1	18	KKQLHGEFDTAMDLEQQR	1	18	KKQLHGEFDTAMDLEQQR	1	18	PWU91225.1	hypothetical protein C4B63_44g240	Trypanosoma cruzi	100	100	1.83E-06	95	41.2	856	100	18	0	0	0	1	18	355	372
23	1	KQERHTRLHRMHIRRERS	KQERHTRLHRMHIRRERS	1	18	KQERHTRLHRMHIRRERS	1	18	KQERHTRLHRMHIRRERS	1	18	EKF37645.1	hypothetical protein MOQ_002160	Trypanosoma cruzi marinkellei	100	100	2.45E-05	86	37.7	220	100	18	0	0	0	1	18	67	84
24	1	RLLESSPFAATERQDGDE	RLLESSPFAATERQDGDE	1	18	RLLESSPFAATERQDGDE	1	18	RLLESSPFAATERQDGDE	1	18	PWU94969.1	putative serine/threonine protein kinase	Trypanosoma cruzi	100	100	7.79E-06	90	39.3	935	100	18	0	0	0	1	18	132	149
25	1	FDGCTWRDGAVLLLLGNA	FDGCTWRDGAVLLLLGNA	1	18	FDGCTWRDGAVLLLLGNA	1	18	FDGCTWRDGAVLLLLGNA	1	18	EKG00391.1	dispersed gene family protein 1 (DGF-1), putative, partial	Trypanosoma cruzi	100	100	2.95E-07	100	43.1	220	100	18	0	0	0	1	18	19	36
26	1	ATTASGCHPPSTVLVRAN	ATTASGCHPPSTVLVRAN	1	18	ATTASGCHPPSTVLVRAN	1	18	ATTASGCHPPSTVLVRAN	1	18	EKG05901.1	hypothetical protein TCSYLVIO_003018	Trypanosoma cruzi	100	100	4.02E-05	85	37.4	266	94	17	0	0	0	2	18	11	27
27	1	VWKLAGCTEAGHYSGIAG	VWKLAGCTEAGHYSGIAG	1	18	VWKLAGCTEAGHYSGIAG	1	18	VWKLAGCTEAGHYSGIAG	1	18	PWU83865.1	putative glutamamyl carboxypeptidase	Trypanosoma cruzi	100	100	1.36E-06	96	41.6	396	100	18	0	0	0	1	18	333	350
28	1	CALYLLLCVRTLREGCRHD	CALYLLLCVRTLREGCRHD	1	19	CALYLLLCVRTLREGCRHD	1	19	CALYLLLCVRTLREGCRHD	1	19	XP_802380.1	hypothetical protein, partial	Trypanosoma cruzi strain CL Brener	89474	100	1.66E-05	87	38.1	173	100	19	2	0	0	1	19	49	67
29	1	DKGRLSKADIERMVSEAAK	DKGRLSKADIERMVSEAAK	1	19	DKGRLSKADIERMVSEAAK	1	19	DKGRLSKADIERMVSEAAK	1	19	PWV00835.1	putative heat shock protein 70 (hsp70)	Trypanosoma cruzi	100	100	5.07E-06	91	39.7	227	100	19	0	0	0	1	19	181	199
30	1	DRPKQTGSQGPAVGQPEDE	DRPKQTGSQGPAVGQPEDE	1	19	DRPKQTGSQGPAVGQPEDE	1	19	DRPKQTGSQGPAVGQPEDE	1	19	XP_813608.1	mucin-associated surface protein (MASP)	Trypanosoma cruzi strain CL Brener	89474	89.47	3.43E-05	85	37.4	465	100	19	2	0	0	1	19	171	189
31	1	EGVAGVSLPPPPTTPPPKV	EGVAGVSLPPPPTTPPPKV	1	19	EGVAGVSLPPPPTTPPPKV	1	19	EGVAGVSLPPPPTTPPPKV	1	19	EKG06888.1	hypothetical protein TCSYLVIO_001990	Trypanosoma cruzi	100	100	8.50E-06	90	39.3	762	100	19	0	0	0	1	19	413	431
32	1	VRRFRGKGHDGVRGGNAGD	VRRFRGKGHDGVRGGNAGD	1	19	VRRFRGKGHDGVRGGNAGD	1	19	VRRFRGKGHDGVRGGNAGD	1	19	PWU95407.1	putative chaperone DNAJ protein	Trypanosoma cruzi	100	100	9.96E-07	97	42	248	100	19	0	0	0	1	19	66	84
33	1	LPVKPCVERSRKTCKQFWE	LPVKPCVERSRKTCKQFWE	1	19	LPVKPCVERSRKTCKQFWE	1	19	LPVKPCVERSRKTCKQFWE	1	19	EKG05616.1	hypothetical protein TCSYLVIO_003308	Trypanosoma cruzi	100	100	5.66E-08	106	45.4	367	100	19	0	0	0	1	19	201	219
34	1	LSPPLLRPVPRSTPESIKV	LSPPLLRPVPRSTPESIKV	1	19	LSPPLLRPVPRSTPESIKV	1	19	LSPPLLRPVPRSTPESIKV	1	19	EKG08136.1	heat shock 70 kDa protein, putative, partial	Trypanosoma cruzi	100	100	1.25E-05	88	38.5	195	100	19	0	0	0	1	19	34	52
35	1	LDNPTDPPIPGVPSSDLEA	LDNPTDPPIPGVPSSDLEA	1	19	LDNPTDPPIPGVPSSDLEA	1	19	LDNPTDPPIPGVPSSDLEA	1	19	EKF26679.1	transcription elongation factor-like protein, putative	Trypanosoma cruzi marinkellei	94737	94.74	4.02E-06	92	40	477	100	19	1	0	0	1	19	333	351
36	1	HAVGASSDRRSHGKVWRTT	HAVGASSDRRSHGKVWRTT	1	19	HAVGASSDRRSHGKVWRTT	1	19	HAVGASSDRRSHGKVWRTT	1	19	XP_805781.1	hypothetical protein	Trypanosoma cruzi strain CL Brener	84211	100	1.06E-05	87	38.1	117	100	19	3	0	0	1	19	14	32
37	1	LAPQQLQQGEKKRPGTQQS	LAPQQLQQGEKKRPGTQQS	1	19	LAPQQLQQGEKKRPGTQQS	1	19	LAPQQLQQGEKKRPGTQQS	1	19	EKG01453.1	hypothetical protein TCSYLVIO_007548, partial	Trypanosoma cruzi	100	100	8.79E-07	97	42	1093	100	19	0	0	0	1	19	644	662
38	1	ALEGFSVFAATRENGRKSS	ALEGFSVFAATRENGRKSS	1	19	ALEGFSVFAATRENGRKSS	1	19	ALEGFSVFAATRENGRKSS	1	19	EKG05994.1	hypothetical protein TCSYLVIO_002923	Trypanosoma cruzi	100	100	2.64E-06	93	40.4	1577	100	19	0	0	0	1	19	624	642
39	1	TASGCRRAETVAAPGKEKS	TASGCRRAETVAAPGKEKS	1	19	TASGCRRAETVAAPGKEKS	1	19	TASGCRRAETVAAPGKEKS	1	19	EKG03954.1	hypothetical protein TCSYLVIO_004988, partial	Trypanosoma cruzi	100	100	9.12E-07	97	42	756	100	19	0	0	0	1	19	104	122
40	1	TTAAGGSLTQNDIRGGGIA	TTAAGGSLTQNDIRGGGIA	1	19	TTAAGGSLTQNDIRGGGIA	1	19	TTAAGGSLTQNDIRGGGIA	1	19	EKF26216.1	dispersed gene family protein 1 (DGF-1), putative, partial	Trypanosoma cruzi marinkellei	94737	94.74	8.62E-05	82	36.2	203	100	19	1	0	0	1	19	16	34
41	1	CAQARCDPCPLFDRPARAL	CAQARCDPCPLFDRPARAL	1	19	CAQARCDPCPLFDRPARAL	1	19	CAQARCDPCPLFDRPARAL	1	19	XP_812699.1	hypothetical protein	Trypanosoma cruzi strain CL Brener	94737	94.74	5.80E-06	91	39.7	245	100	19	1	0	0	1	19	65	83
42	1	RDMKPDNFLMGPGKKGHHV	RDMKPDNFLMGPGKKGHHV	1	19	RDMKPDNFLMGPGKKGHHV	1	19	RDMKPDNFLMGPGKKGHHV	1	19	EKG03801.1	casein kinase, putative, partial	Trypanosoma cruzi	94737	94.74	1.57E-07	103	44.3	260	100	19	1	0	0	1	19	78	96
43	1	NGVGGGGARDLTAVKEPNF	NGVGGGGARDLTAVKEPNF	1	19	NGVGGGGARDLTAVKEPNF	1	19	NGVGGGGARDLTAVKEPNF	1	19	XP_816154.1	hypothetical protein	Trypanosoma cruzi strain CL Brener	100	100	6.34E-08	105	45.1	197	100	19	0	0	0	1	19	15	33
44	1	GFGTAANTAGGFGTAANTA	GFGTAANTAGGFGTAANTA	1	19	GFGTAANTAGGFGTAANTA	1	19	GFGTAANTAGGFGTAANTA	1	19	EKG06124.1	nucleoporin (NUP54/57), putative, partial	Trypanosoma cruzi	100	100	3.72E-05	85	37.4	344	100	19	0	0	0	1	19	20	38
45	1	PRRTSAPCRRKSKRMWGRA	PRRTSAPCRRKSKRMWGRA	1	19	PRRTSAPCRRKSKRMWGRA	1	19	PRRTSAPCRRKSKRMWGRA	1	19	XP_809567.1	microtubule-associated protein, partial	Trypanosoma cruzi strain CL Brener	100	100	4.30E-07	99	42.7	1091	100	19	0	0	0	1	19	35	53
46	1	TPHTQPSPRDRLQREEEGRR	TPHTQPSPRDRLQREEEGRR	1	20	TPHTQPSPRDRLQREEEGRR	1	20	TPHTQPSPRDRLQREEEGRR	1	20	PWU85228.1	putative trans-sialidase, Group V	Trypanosoma cruzi	80	90	1.62E-05	88	38.5	872	100	20	4	0	0	1	20	60	79
47	1	SLSAPFVAAPPHACSRRGPQ	SLSAPFVAAPPHACSRRGPQ	1	20	SLSAPFVAAPPHACSRRGPQ	1	20	SLSAPFVAAPPHACSRRGPQ	1	20	XP_805782.1	hypothetical protein	Trypanosoma cruzi strain CL Brener	95	95	1.35E-06	94	40.8	139	100	20	1	0	0	1	20	76	95
48	1	SVAPAPANGPPSGATASSAP	SVAPAPANGPPSGATASSAP	1	20	SVAPAPANGPPSGATASSAP	1	20	SVAPAPANGPPSGATASSAP	1	20	XP_805925.1	hypothetical protein	Trypanosoma cruzi strain CL Brener	100	100	7.85E-06	89	38.9	132	100	20	0	0	0	1	20	52	71
49	1	FATEYSPLLYGRPLRCSLVA	FATEYSPLLYGRPLRCSLVA	1	20	FATEYSPLLYGRPLRCSLVA	1	20	FATEYSPLLYGRPLRCSLVA	1	20	EKG07947.1	hypothetical protein TCSYLVIO_000918	Trypanosoma cruzi	100	100	4.60E-06	92	40	250	90	18	0	0	0	1	18	51	68
50	1	LSAAWRNFASPCPQWCCSRR	LSAAWRNFASPCPQWCCSRR	1	20	LSAAWRNFASPCPQWCCSRR	1	20	LSAAWRNFASPCPQWCCSRR	1	20	EKG06015.1	hypothetical protein TCSYLVIO_002902	Trypanosoma cruzi	95	95	2.95E-07	101	43.5	256	100	20	1	0	0	1	20	27	46
51	1	DGRHGTWIETENALASRQMP	DGRHGTWIETENALASRQMP	1	20	DGRHGTWIETENALASRQMP	1	20	DGRHGTWIETENALASRQMP	1	20	XP_814385.1	hypothetical protein	Trypanosoma cruzi strain CL Brener	95	100	2.69E-08	108	46.2	514	100	20	1	0	0	1	20	171	190
52	1	FPSDLLGLRLATASQTHTHS	FPSDLLGLRLATASQTHTHS	1	20	FPSDLLGLRLATASQTHTHS	1	20	FPSDLLGLRLATASQTHTHS	1	20	PWU85309.1	putative serine carboxypeptidase (CBP1)	Trypanosoma cruzi	95	95	7.70E-07	96	41.6	152	100	20	1	0	0	1	20	58	77
53	1	TGDSDSSTAVSHTTSPLLLL	TGDSDSSTAVSHTTSPLLLL	1	20	TGDSDSSTAVSHTTSPLLLL	1	20	TGDSDSSTAVSHTTSPLLLL	1	20	XP_802566.1	mucin-associated surface protein (MASP), partial	Trypanosoma cruzi strain CL Brener	100	100	6.35E-07	92	40	48	100	20	0	0	0	1	20	15	34
54	1	CRVSASLEEQTSQLASRDER	CRVSASLEEQTSQLASRDER	1	20	CRVSASLEEQTSQLASRDER	1	20	CRVSASLEEQTSQLASRDER	1	20	EKG08429.1	GTP-binding protein, putative	Trypanosoma cruzi	100	100	1.02E-06	97	42	432	100	20	0	0	0	1	20	302	321
55	1	PSPSQKQHTKHTRRLARRQS	PSPSQKQHTKHTRRLARRQS	1	20	PSPSQKQHTKHTRRLARRQS	1	20	PSPSQKQHTKHTRRLARRQS	1	20	PWV03323.1	hypothetical protein C4B63_1g482	Trypanosoma cruzi	94737	94.74	1.36E-05	89	38.9	431	95	19	1	0	0	1	19	352	370
56	1	VVFSGPITVAVDLPSMDGFA	VVFSGPITVAVDLPSMDGFA	1	20	VVFSGPITVAVDLPSMDGFA	1	20	VVFSGPITVAVDLPSMDGFA	1	20	EKF26765.1	dispersed gene family protein 1 (DGF-1), putative, partial	Trypanosoma cruzi marinkellei	90	90	8.77E-06	85	37.4	65	100	20	2	0	0	1	20	15	34
57	1	SSYRPPEPPNQLMAGYTRSD	SSYRPPEPPNQLMAGYTRSD	1	20	SSYRPPEPPNQLMAGYTRSD	1	20	SSYRPPEPPNQLMAGYTRSD	1	20	XP_807118.1	dispersed gene family protein 1 (DGF-1)	Trypanosoma cruzi strain CL Brener	85	85	3.94E-06	92	40	3464	100	20	3	0	0	1	20	3423	3442
58	1	AQLLHSHTHRHAHDDGPVRL	AQLLHSHTHRHAHDDGPVRL	1	20	AQLLHSHTHRHAHDDGPVRL	1	20	AQLLHSHTHRHAHDDGPVRL	1	20	XP_821152.1	hypothetical protein	Trypanosoma cruzi strain CL Brener	100	100	1.32E-07	101	43.5	140	100	20	0	0	0	1	20	29	48
59	1	FCELVCWAMVVSVYASRHCE	FCELVCWAMVVSVYASRHCE	1	20	FCELVCWAMVVSVYASRHCE	1	20	FCELVCWAMVVSVYASRHCE	1	20	PWV00572.1	putative amastin	Trypanosoma cruzi	100	100	1.37E-09	118	50.1	289	100	20	0	0	0	1	20	235	254
60	1	NGAAGGAGATESAKTRQPIK	NGAAGGAGATESAKTRQPIK	1	20	NGAAGGAGATESAKTRQPIK	1	20	NGAAGGAGATESAKTRQPIK	1	20	EKG07974.1	RNA-editing complex protein MP81, putative	Trypanosoma cruzi	100	100	1.63E-06	95	41.2	806	100	20	0	0	0	1	20	311	330
61	1	DCGAARWTEPSRLAASWTRC	DCGAARWTEPSRLAASWTRC	1	20	DCGAARWTEPSRLAASWTRC	1	20	DCGAARWTEPSRLAASWTRC	1	20	EKF30909.1	dispersed gene family protein 1 (DGF-1), putative	Trypanosoma cruzi marinkellei	85	85	8.33E-06	90	39.3	288	100	20	3	0	0	1	20	263	282
62	1	YPLTIPYRSEVTMLRCANQR	YPLTIPYRSEVTMLRCANQR	1	20	YPLTIPYRSEVTMLRCANQR	1	20	YPLTIPYRSEVTMLRCANQR	1	20	PWU95418.1	hypothetical protein C4B63_22g70	Trypanosoma cruzi	95	95	6.16E-07	98	42.4	243	100	20	1	0	0	1	20	24	43
63	1	AKGKKSGEAKGTQKRQKKILR	AKGKKSGEAKGTQKRQKKILR	1	21	AKGKKSGEAKGTQKRQKKILR	1	21	AKGKKSGEAKGTQKRQKKILR	1	21	XP_812827.1	histone H4	Trypanosoma cruzi strain CL Brener	100	100	1.06E-06	93	40.4	100	100	21	0	0	0	1	21	2	22
64	1	YQVVLMLQGNKASVHVDGESL	YQVVLMLQGNKASVHVDGESL	1	21	YQVVLMLQGNKASVHVDGESL	1	21	YQVVLMLQGNKASVHVDGESL	1	21	XP_816750.1	trans-sialidase	Trypanosoma cruzi strain CL Brener	90476	95.24	1.17E-07	104	44.7	736	100	21	2	0	0	1	21	626	646
65	1	PHAHARNPPVCPPVGGRPGCK	PHAHARNPPVCPPVGGRPGCK	1	21	PHAHARNPPVCPPVGGRPGCK	1	21	PHAHARNPPVCPPVGGRPGCK	1	21	XP_802564.1	hypothetical protein, partial	Trypanosoma cruzi strain CL Brener	100	100	6.50E-09	106	45.4	71	100	21	0	0	0	1	21	47	67
66	1	PYELSNVTGDPMAGMYVNPRP	PYELSNVTGDPMAGMYVNPRP	1	21	PYELSNVTGDPMAGMYVNPRP	1	21	PYELSNVTGDPMAGMYVNPRP	1	21	XP_806442.1	hypothetical protein	Trypanosoma cruzi strain CL Brener	95238	100	2.92E-08	108	46.2	240	100	21	1	0	0	1	21	66	86
67	1	LCNGGSQAPGAHPLPAERQEA	LCNGGSQAPGAHPLPAERQEA	1	21	LCNGGSQAPGAHPLPAERQEA	1	21	LCNGGSQAPGAHPLPAERQEA	1	21	EKF99675.1	surface protease GP63, putative, partial	Trypanosoma cruzi	85	85	4.93E-05	85	37.4	264	95	20	3	0	0	2	21	202	221
68	1	ERPGGGRSETPNLRVAGGTAG	ERPGGGRSETPNLRVAGGTAG	1	21	ERPGGGRSETPNLRVAGGTAG	1	21	ERPGGGRSETPNLRVAGGTAG	1	21	EKF39176.1	cystathionine beta-synthase,cysteine synthase,serine sulfhydrylase	Trypanosoma cruzi marinkellei	90476	100	1.36E-06	96	41.6	427	100	21	2	0	0	1	21	379	399
69	1	AFFSPDRFSFDACAAAGVWGA	AFFSPDRFSFDACAAAGVWGA	1	21	AFFSPDRFSFDACAAAGVWGA	1	21	AFFSPDRFSFDACAAAGVWGA	1	21	XP_803797.1	hypothetical protein, partial	Trypanosoma cruzi strain CL Brener	95238	95.24	6.42E-07	98	42.4	468	100	21	1	0	0	1	21	164	184
70	1	LVHLFPPAAPTRWSSAVIPQH	LVHLFPPAAPTRWSSAVIPQH	1	21	LVHLFPPAAPTRWSSAVIPQH	1	21	LVHLFPPAAPTRWSSAVIPQH	1	21	XP_804946.1	hypothetical protein	Trypanosoma cruzi strain CL Brener	90476	95.24	6.03E-07	99	42.7	286	100	21	2	0	0	1	21	262	282
71	1	DATLRGEVGGITMSSYRDPTP	DATLRGEVGGITMSSYRDPTP	1	21	DATLRGEVGGITMSSYRDPTP	1	21	DATLRGEVGGITMSSYRDPTP	1	21	EKF37359.1	pitrilysin-like metalloprotease, putative,metallo-peptidase, Clan ME, Family M16C, putative	Trypanosoma cruzi marinkellei	100	100	6.28E-09	113	48.1	1025	100	21	0	0	0	1	21	902	922
72	1	GTTGTEESLSLEARDGNSERT	GTTGTEESLSLEARDGNSERT	1	21	GTTGTEESLSLEARDGNSERT	1	21	GTTGTEESLSLEARDGNSERT	1	21	EKF98947.1	complement regulatory protein, putative, partial	Trypanosoma cruzi	100	100	4.23E-07	100	43.1	261	100	21	0	0	0	1	21	152	172
73	1	GGKGGKATKGAKKSAAVAAST	GGKGGKATKGAKKSAAVAAST	1	21	GGKGGKATKGAKKSAAVAAST	1	21	GGKGGKATKGAKKSAAVAAST	1	21	EKG03842.1	hypothetical protein TCSYLVIO_005096	Trypanosoma cruzi	100	100	3.36E-06	93	40.4	2239	100	21	0	0	0	1	21	230	250
74	1	EAPHSTGIAAHKTQTPLDIET	EAPHSTGIAAHKTQTPLDIET	1	21	EAPHSTGIAAHKTQTPLDIET	1	21	EAPHSTGIAAHKTQTPLDIET	1	21	PWV03343.1	hypothetical protein C4B63_1g521	Trypanosoma cruzi	95238	95.24	7.70E-07	98	42.4	534	100	21	1	0	0	1	21	483	503
75	1	KWESFANDLDAQLPACDHKKQ	KWESFANDLDAQLPACDHKKQ	1	21	KWESFANDLDAQLPACDHKKQ	1	21	KWESFANDLDAQLPACDHKKQ	1	21	EKF33455.1	hypothetical protein MOQ_002678, partial	Trypanosoma cruzi marinkellei	80952	85.71	7.92E-06	90	39.3	532	100	21	4	0	0	1	21	367	387
76	1	QSAAAASTTILGGATPMGSVG	QSAAAASTTILGGATPMGSVG	1	21	QSAAAASTTILGGATPMGSVG	1	21	QSAAAASTTILGGATPMGSVG	1	21	XP_811722.1	serine/threonine protein kinase	Trypanosoma cruzi strain CL Brener	95238	95.24	6.92E-06	91	39.7	495	100	21	1	0	0	1	21	350	370
77	1	EEVCVGCACQHSATGTCVRLL	EEVCVGCACQHSATGTCVRLL	1	21	EEVCVGCACQHSATGTCVRLL	1	21	EEVCVGCACQHSATGTCVRLL	1	21	XP_817846.1	mucin TcMUCII	Trypanosoma cruzi strain CL Brener	95238	95.24	5.41E-08	106	45.4	216	100	21	1	0	0	1	21	192	212
78	1	LREEVVGTPLCHTVCPLRTQQ	LREEVVGTPLCHTVCPLRTQQ	1	21	LREEVVGTPLCHTVCPLRTQQ	1	21	LREEVVGTPLCHTVCPLRTQQ	1	21	EKF27618.1	hypothetical protein MOQ_008651, partial	Trypanosoma cruzi marinkellei	80952	85.71	2.10E-05	87	38.1	254	100	21	4	0	0	1	21	228	248
79	1	DQTGIRQLPLPREGRDDTKSG	DQTGIRQLPLPREGRDDTKSG	1	21	DQTGIRQLPLPREGRDDTKSG	1	21	DQTGIRQLPLPREGRDDTKSG	1	21	XP_819909.1	hypothetical protein	Trypanosoma cruzi strain CL Brener	90476	95.24	8.34E-07	98	42.4	299	100	21	2	0	0	1	21	75	95
80	1	SPSAAVGAFPSPLARNSTDAV	SPSAAVGAFPSPLARNSTDAV	1	21	SPSAAVGAFPSPLARNSTDAV	1	21	SPSAAVGAFPSPLARNSTDAV	1	21	EKG01296.1	hypothetical protein TCSYLVIO_007707	Trypanosoma cruzi	85714	90.48	3.78E-05	85	37.4	253	100	21	3	0	0	1	21	164	184
81	1	GGLEALLREGEEDDEETQKPY	GGLEALLREGEEDDEETQKPY	1	21	GGLEALLREGEEDDEETQKPY	1	21	GGLEALLREGEEDDEETQKPY	1	21	EKG00955.1	dispersed gene family protein 1 (DGF-1), putative	Trypanosoma cruzi	95238	100	6.92E-09	113	48.1	294	100	21	1	0	0	1	21	221	241
82	1	SMIFMGSVVGALMPITFAVVAC	SMIFMGSVVGALMPITFAVVAC	1	22	SMIFMGSVVGALMPITFAVVAC	1	22	SMIFMGSVVGALMPITFAVVAC	1	22	PWU90271.1	hypothetical protein C4B63_52g80	Trypanosoma cruzi	95455	95.45	1.94E-06	95	41.2	187	100	22	1	0	0	1	22	157	178
83	1	PSAGPLFRPSVLFFFPRHNRGA	PSAGPLFRPSVLFFFPRHNRGA	1	22	PSAGPLFRPSVLFFFPRHNRGA	1	22	PSAGPLFRPSVLFFFPRHNRGA	1	22	EKG07252.1	hypothetical protein TCSYLVIO_001618, partial	Trypanosoma cruzi	95455	95.45	9.05E-08	105	45.1	234	100	22	1	0	0	1	22	93	114
84	1	ESNTAPKVPPSATDPDECDGPH	ESNTAPKVPPSATDPDECDGPH	1	22	ESNTAPKVPPSATDPDECDGPH	1	22	ESNTAPKVPPSATDPDECDGPH	1	22	PWU83066.1	hypothetical protein C4B63_402g16	Trypanosoma cruzi	100	100	3.75E-09	115	48.9	347	100	22	0	0	0	1	22	125	146
85	1	GTSSALDGTQRTEREQPMGSSG	GTSSALDGTQRTEREQPMGSSG	1	22	GTSSALDGTQRTEREQPMGSSG	1	22	GTSSALDGTQRTEREQPMGSSG	1	22	PWV03191.1	putative trans-sialidase, Group V	Trypanosoma cruzi	90909	95.45	7.70E-07	98	42.4	884	100	22	2	0	0	1	22	747	768
86	1	EDFDNRLVSHFTDEFKRKNKGK	EDFDNRLVSHFTDEFKRKNKGK	1	22	EDFDNRLVSHFTDEFKRKNKGK	1	22	EDFDNRLVSHFTDEFKRKNKGK	1	22	PWV00843.1	putative heat shock protein 70 (hsp70)	Trypanosoma cruzi	100	100	9.92E-10	119	50.4	348	100	22	0	0	0	1	22	233	254
87	1	ATQPPPGDATQGQHSHDTDTED	ATQPPPGDATQGQHSHDTDTED	1	22	ATQPPPGDATQGQHSHDTDTED	1	22	ATQPPPGDATQGQHSHDTDTED	1	22	EKG06665.1	mucin-associated surface protein (MASP), putative, partial	Trypanosoma cruzi	100	100	9.76E-09	112	47.8	257	100	22	0	0	0	1	22	171	192
88	1	AGRVLLLGFLCVLWCSAADGAV	AGRVLLLGFLCVLWCSAADGAV	1	22	AGRVLLLGFLCVLWCSAADGAV	1	22	AGRVLLLGFLCVLWCSAADGAV	1	22	PWU95456.1	Mucin-associated surface protein (MASP)	Trypanosoma cruzi	81818	86.36	1.31E-06	96	41.6	377	100	22	4	0	0	1	22	5	26
89	1	FANDLDAQLPGCAHKKQSTGIK	FANDLDAQLPGCAHKKQSTGIK	1	22	FANDLDAQLPGCAHKKQSTGIK	1	22	FANDLDAQLPGCAHKKQSTGIK	1	22	EKF33455.1	hypothetical protein MOQ_002678, partial	Trypanosoma cruzi marinkellei	81818	81.82	5.16E-06	92	40	532	100	22	4	0	0	1	22	371	392
90	1	MVEDADENGSSRCGATSPVVGD	MVEDADENGSSRCGATSPVVGD	1	22	MVEDADENGSSRCGATSPVVGD	1	22	MVEDADENGSSRCGATSPVVGD	1	22	PWU90858.1	putative PrimPol-like protein 2	Trypanosoma cruzi	100	100	6.60E-10	121	51.2	599	100	22	0	0	0	1	22	458	479
91	1	RELRRVIMELGQHGGANGLPTA	RELRRVIMELGQHGGANGLPTA	1	22	RELRRVIMELGQHGGANGLPTA	1	22	RELRRVIMELGQHGGANGLPTA	1	22	XP_804850.1	lysyl-tRNA synthetase	Trypanosoma cruzi strain CL Brener	100	100	6.23E-09	113	48.1	652	100	22	0	0	0	1	22	606	627
92	1	TPRDETPAFEGSEGAPITKLAC	TPRDETPAFEGSEGAPITKLAC	1	22	TPRDETPAFEGSEGAPITKLAC	1	22	TPRDETPAFEGSEGAPITKLAC	1	22	PWU83695.1	putative metallo-peptidase, clan MH, family M18	Trypanosoma cruzi	90909	95.45	4.11E-08	106	45.4	163	100	22	2	0	0	1	22	132	153
93	1	YVMGGGVLRGAGAAGSDESGPV	YVMGGGVLRGAGAAGSDESGPV	1	22	YVMGGGVLRGAGAAGSDESGPV	1	22	YVMGGGVLRGAGAAGSDESGPV	1	22	PWV02036.1	dispersed gene family protein 1 (DGF-1)	Trypanosoma cruzi	95455	95.45	2.99E-07	101	43.5	3447	100	22	1	0	0	1	22	2494	2515
94	1	KNGTIVAACNTVNGEGEANYAI	KNGTIVAACNTVNGEGEANYAI	1	22	KNGTIVAACNTVNGEGEANYAI	1	22	KNGTIVAACNTVNGEGEANYAI	1	22	PWU85347.1	dispersed gene family protein 1 (DGF-1)	Trypanosoma cruzi	95455	95.45	3.24E-07	101	43.5	3482	100	22	1	0	0	1	22	1985	2006
95	1	SLGDEAASGKTGGGATATGPGS	SLGDEAASGKTGGGATATGPGS	1	22	SLGDEAASGKTGGGATATGPGS	1	22	SLGDEAASGKTGGGATATGPGS	1	22	EKG01195.1	hypothetical protein TCSYLVIO_007820	Trypanosoma cruzi	86364	86.36	4.16E-05	85	37.4	219	100	22	3	0	0	1	22	63	84
96	1	SIRGVVSPPPPPDANAPRAYEQ	SIRGVVSPPPPPDANAPRAYEQ	1	22	SIRGVVSPPPPPDANAPRAYEQ	1	22	SIRGVVSPPPPPDANAPRAYEQ	1	22	PWU84310.1	hypothetical protein C4B63_236g23	Trypanosoma cruzi	100	100	9.53E-09	110	47	175	100	22	0	0	0	1	22	126	147
97	1	ALEATETEPPQDGSNVRVPVPP	ALEATETEPPQDGSNVRVPVPP	1	22	ALEATETEPPQDGSNVRVPVPP	1	22	ALEATETEPPQDGSNVRVPVPP	1	22	PWV00663.1	hypothetical protein C4B63_6g147	Trypanosoma cruzi	90909	90.91	8.60E-07	98	42.4	260	100	22	2	0	0	1	22	139	160
98	1	GPYDAGRWTGGPFSIAEHASGS	GPYDAGRWTGGPFSIAEHASGS	1	22	GPYDAGRWTGGPFSIAEHASGS	1	22	GPYDAGRWTGGPFSIAEHASGS	1	22	EKF99771.1	hypothetical protein TCSYLVIO_009304	Trypanosoma cruzi	81818	86.36	1.29E-06	96	41.6	373	100	22	4	0	0	1	22	317	338
99	1	RKPRPASKVHSLDMGVDGEGAR	RKPRPASKVHSLDMGVDGEGAR	1	22	RKPRPASKVHSLDMGVDGEGAR	1	22	RKPRPASKVHSLDMGVDGEGAR	1	22	PWU95493.1	hypothetical protein C4B63_22g180	Trypanosoma cruzi	100	100	1.07E-08	112	47.8	703	100	22	0	0	0	1	22	430	451
100	1	TETKQEERNVCSAPQALVAPPH	TETKQEERNVCSAPQALVAPPH	1	22	TETKQEERNVCSAPQALVAPPH	1	22	TETKQEERNVCSAPQALVAPPH	1	22	XP_815171.1	hypothetical protein	Trypanosoma cruzi strain CL Brener	85714	95.24	2.03E-06	95	41.2	331	95	21	3	0	0	2	22	226	246
101	1	HDSTVQDGKTGHIATDSPQAINE	HDSTVQDGKTGHIATDSPQAINE	1	23	HDSTVQDGKTGHIATDSPQAINE	1	23	HDSTVQDGKTGHIATDSPQAINE	1	23	EKG02398.1	hypothetical protein TCSYLVIO_006577, partial	Trypanosoma cruzi	95652	100	2.63E-09	116	49.3	260	100	23	1	0	0	1	23	186	208
102	1	GGSPTHSPRTSPRDRDADCEQDD	GGSPTHSPRTSPRDRDADCEQDD	1	23	GGSPTHSPRTSPRDRDADCEQDD	1	23	GGSPTHSPRTSPRDRDADCEQDD	1	23	PWU95958.1	hypothetical protein C4B63_20g145	Trypanosoma cruzi	95652	95.65	2.27E-09	117	49.7	847	100	23	1	0	0	1	23	58	80
103	1	LLPELNNSTGKPRVLGVEDRQKT	LLPELNNSTGKPRVLGVEDRQKT	1	23	LLPELNNSTGKPRVLGVEDRQKT	1	23	LLPELNNSTGKPRVLGVEDRQKT	1	23	EKG00700.1	hypothetical protein TCSYLVIO_008340, partial	Trypanosoma cruzi	86957	91.3	9.99E-07	97	42	388	100	23	3	0	0	1	23	332	354
104	1	DIIAVIPDVGDGAVEQQTLSSWL	DIIAVIPDVGDGAVEQQTLSSWL	1	23	DIIAVIPDVGDGAVEQQTLSSWL	1	23	DIIAVIPDVGDGAVEQQTLSSWL	1	23	PWU89895.1	putative DNA-directed rna polymerase I largest subunit	Trypanosoma cruzi	91304	95.65	1.51E-08	111	47.4	1800	100	23	2	0	0	1	23	1597	1619
105	1	EQKAAGNERLAEELEQKAAENER	EQKAAGNERLAEELEQKAAENER	1	23	EQKAAGNERLAEELEQKAAENER	1	23	EQKAAGNERLAEELEQKAAENER	1	23	XP_817503.1	hypothetical protein	Trypanosoma cruzi strain CL Brener	95652	95.65	6.36E-06	91	39.7	1587	100	23	1	0	0	1	23	1357	1379
106	1	ELLAALRKTPYGKAPGPDEVYSG	ELLAALRKTPYGKAPGPDEVYSG	1	23	ELLAALRKTPYGKAPGPDEVYSG	1	23	ELLAALRKTPYGKAPGPDEVYSG	1	23	PWU94869.1	hypothetical protein C4B63_24g329	Trypanosoma cruzi	95455	95.45	6.45E-09	113	48.1	887	96	22	1	0	0	1	22	607	628
107	1	PRPPGQSRRPCENAAGVAGCTPI	PRPPGQSRRPCENAAGVAGCTPI	1	23	PRPPGQSRRPCENAAGVAGCTPI	1	23	PRPPGQSRRPCENAAGVAGCTPI	1	23	EKG07918.1	hypothetical protein TCSYLVIO_000948	Trypanosoma cruzi	95652	95.65	2.68E-08	109	46.6	289	100	23	1	0	0	1	23	193	215
108	1	SYEPLRRLAYLPYSKENEEEFFS	SYEPLRRLAYLPYSKENEEEFFS	1	23	SYEPLRRLAYLPYSKENEEEFFS	1	23	SYEPLRRLAYLPYSKENEEEFFS	1	23	EKG00805.1	UDP-Gal or UDP-GlcNAc-dependent glycosyltransferase, putative, partial	Trypanosoma cruzi	100	100	5.25E-10	121	51.2	350	100	23	0	0	0	1	23	269	291
109	1	IIMSENKNAEEQRHSAEDSASTL	IIMSENKNAEEQRHSAEDSASTL	1	23	IIMSENKNAEEQRHSAEDSASTL	1	23	IIMSENKNAEEQRHSAEDSASTL	1	23	PWU87417.1	phosphatidylinositol-4-phosphate 5-kinase-like protein	Trypanosoma cruzi	100	100	8.79E-09	112	47.8	1048	100	23	0	0	0	1	23	634	656
110	1	VTVDDVGATQLPSSSSAETDAAK	VTVDDVGATQLPSSSSAETDAAK	1	23	VTVDDVGATQLPSSSSAETDAAK	1	23	VTVDDVGATQLPSSSSAETDAAK	1	23	XP_813198.1	hypothetical protein	Trypanosoma cruzi strain CL Brener	100	100	1.43E-07	104	44.7	592	96	22	0	0	0	2	23	365	386
111	1	TPGDEAIPSTKGAQRHPANEIFN	TPGDEAIPSTKGAQRHPANEIFN	1	23	TPGDEAIPSTKGAQRHPANEIFN	1	23	TPGDEAIPSTKGAQRHPANEIFN	1	23	PWU92687.1	putative trans-sialidase, Group VIII	Trypanosoma cruzi	82609	86.96	2.42E-06	94	40.8	1154	100	23	4	0	0	1	23	1092	1114
112	1	AAHRAADAPPDLSNCPPKSSGRA	AAHRAADAPPDLSNCPPKSSGRA	1	23	AAHRAADAPPDLSNCPPKSSGRA	1	23	AAHRAADAPPDLSNCPPKSSGRA	1	23	EKG06268.1	hypothetical protein TCSYLVIO_002634, partial	Trypanosoma cruzi	91304	95.65	3.75E-08	108	46.2	238	100	23	2	0	0	1	23	60	82
113	1	TATGGSVDLLDSPTAGKATLFMK	TATGGSVDLLDSPTAGKATLFMK	1	23	TATGGSVDLLDSPTAGKATLFMK	1	23	TATGGSVDLLDSPTAGKATLFMK	1	23	EKG07168.1	protein kinase, putative,serine/threonine protein kinase, putative	Trypanosoma cruzi	95652	95.65	3.33E-08	108	46.2	639	100	23	1	0	0	1	23	609	631
114	1	ACHRSCQACQQAKHAGSTNAGTR	ACHRSCQACQQAKHAGSTNAGTR	1	23	ACHRSCQACQQAKHAGSTNAGTR	1	23	ACHRSCQACQQAKHAGSTNAGTR	1	23	EKG07922.1	hypothetical protein TCSYLVIO_000944, partial	Trypanosoma cruzi	95238	100	1.35E-07	104	44.7	276	91	21	1	0	0	3	23	40	60
115	1	TVVEVSQERLSASRKSIESSLSR	TVVEVSQERLSASRKSIESSLSR	1	23	TVVEVSQERLSASRKSIESSLSR	1	23	TVVEVSQERLSASRKSIESSLSR	1	23	XP_815569.1	short chain 3-hydroxyacyl-coa dehydrogenase	Trypanosoma cruzi strain CL Brener	100	100	3.02E-07	101	43.5	320	100	23	0	0	0	1	23	59	81
116	1	VDPDHFRSTTQDAYRPVAPSAYK	VDPDHFRSTTQDAYRPVAPSAYK	1	23	VDPDHFRSTTQDAYRPVAPSAYK	1	23	VDPDHFRSTTQDAYRPVAPSAYK	1	23	PWU97874.1	putative microtubule-associated protein	Trypanosoma cruzi	95652	95.65	6.83E-09	113	48.1	2011	100	23	1	0	0	1	23	1166	1188
117	1	NGQLEEQAEEQAREQAEEQAREQ	NGQLEEQAEEQAREQAEEQAREQ	1	23	NGQLEEQAEEQAREQAEEQAREQ	1	23	NGQLEEQAEEQAREQAEEQAREQ	1	23	PWU94858.1	putative retrotransposon hot spot (RHS) protein	Trypanosoma cruzi	100	100	5.03E-07	100	43.1	537	100	23	0	0	0	1	23	190	212
118	1	ETPAADVPAKTALLTIERARDEG	ETPAADVPAKTALLTIERARDEG	1	23	ETPAADVPAKTALLTIERARDEG	1	23	ETPAADVPAKTALLTIERARDEG	1	23	PWU84263.1	hypothetical protein C4B63_241g18	Trypanosoma cruzi	95652	95.65	1.63E-07	103	44.3	707	100	23	1	0	0	1	23	44	66
119	1	GARQRNSRTAAGNSDDYRARGMK	GARQRNSRTAAGNSDDYRARGMK	1	23	GARQRNSRTAAGNSDDYRARGMK	1	23	GARQRNSRTAAGNSDDYRARGMK	1	23	XP_811206.1	hypothetical protein	Trypanosoma cruzi strain CL Brener	95652	95.65	1.94E-08	110	47	923	100	23	1	0	0	1	23	160	182
120	1	EELQSQLKEARRGQEKLESEEEP	EELQSQLKEARRGQEKLESEEEP	1	23	EELQSQLKEARRGQEKLESEEEP	1	23	EELQSQLKEARRGQEKLESEEEP	1	23	PWV00242.1	putative antigenic protein	Trypanosoma cruzi	100	100	3.06E-06	94	40.8	1140	96	22	0	0	0	1	22	1115	1136
121	1	VRPAGDGPGTAGQMWAVMAAESE	VRPAGDGPGTAGQMWAVMAAESE	1	23	VRPAGDGPGTAGQMWAVMAAESE	1	23	VRPAGDGPGTAGQMWAVMAAESE	1	23	PWV01893.1	putative mucin TcMUC	Trypanosoma cruzi	95652	95.65	1.87E-08	110	47	370	100	23	1	0	0	1	23	36	58
122	1	TKGIVARCSALLEGMKSSKEIPP	TKGIVARCSALLEGMKSSKEIPP	1	23	TKGIVARCSALLEGMKSSKEIPP	1	23	TKGIVARCSALLEGMKSSKEIPP	1	23	PWU91433.1	hypothetical protein C4B63_43g185	Trypanosoma cruzi	95652	95.65	2.76E-08	109	46.6	1143	100	23	1	0	0	1	23	455	477
123	1	PAGGLLGTAGNGTVEPTGASRPGP	PAGGLLGTAGNGTVEPTGASRPGP	1	24	PAGGLLGTAGNGTVEPTGASRPGP	1	24	PAGGLLGTAGNGTVEPTGASRPGP	1	24	EKG08043.1	mucin-associated surface protein (MASP), putative, partial	Trypanosoma cruzi	91667	91.67	4.00E-07	99	42.7	145	100	24	2	0	0	1	24	32	55
124	1	ALHPSPKEGDDKEAKVETPTVEEF	ALHPSPKEGDDKEAKVETPTVEEF	1	24	ALHPSPKEGDDKEAKVETPTVEEF	1	24	ALHPSPKEGDDKEAKVETPTVEEF	1	24	EKG07510.1	hypothetical protein TCSYLVIO_001360	Trypanosoma cruzi	100	100	1.03E-11	134	56.2	428	100	24	0	0	0	1	24	236	259
125	1	MSVEEGGKASLSDKGNGLSAQEEL	MSVEEGGKASLSDKGNGLSAQEEL	1	24	MSVEEGGKASLSDKGNGLSAQEEL	1	24	MSVEEGGKASLSDKGNGLSAQEEL	1	24	PWU88613.1	hypothetical protein C4B63_70g99	Trypanosoma cruzi	95833	95.83	1.61E-08	111	47.4	546	100	24	1	0	0	1	24	1	24
126	1	LFEFRALPNETVPKMMQQVRSYVE	LFEFRALPNETVPKMMQQVRSYVE	1	24	LFEFRALPNETVPKMMQQVRSYVE	1	24	LFEFRALPNETVPKMMQQVRSYVE	1	24	PWU83879.1	putative metallo-peptidase, clan MH, family M18	Trypanosoma cruzi	95833	95.83	1.71E-10	124	52.4	213	100	24	1	0	0	1	24	109	132
127	1	QRRQEDVAAVPHGQEPLSLLPSSH	QRRQEDVAAVPHGQEPLSLLPSSH	1	24	QRRQEDVAAVPHGQEPLSLLPSSH	1	24	QRRQEDVAAVPHGQEPLSLLPSSH	1	24	EKG02486.1	protein kinase, putative	Trypanosoma cruzi	95833	95.83	9.11E-09	112	47.8	785	100	24	1	0	0	1	24	22	45
128	1	DTPIAPAEPHPLAPAAADAARISA	DTPIAPAEPHPLAPAAADAARISA	1	24	DTPIAPAEPHPLAPAAADAARISA	1	24	DTPIAPAEPHPLAPAAADAARISA	1	24	EKF99347.1	6-phosphofructo-2-kinase/fructose-2,6-biphosphatase, putative	Trypanosoma cruzi	83333	87.5	3.41E-06	94	40.8	749	100	24	4	0	0	1	24	24	47
129	1	DEDEAAATKNEEGEEPKVEEVKDD	DEDEAAATKNEEGEEPKVEEVKDD	1	24	DEDEAAATKNEEGEEPKVEEVKDD	1	24	DEDEAAATKNEEGEEPKVEEVKDD	1	24	EKF99676.1	Heat shock protein 83, putative, partial	Trypanosoma cruzi	100	100	2.00E-08	110	47	317	100	24	0	0	0	1	24	271	294
130	1	VYLMLLLNRLLAVVGGCCFPRGHE	VYLMLLLNRLLAVVGGCCFPRGHE	1	24	VYLMLLLNRLLAVVGGCCFPRGHE	1	24	VYLMLLLNRLLAVVGGCCFPRGHE	1	24	EKG00733.1	trans-sialidase, putative, partial	Trypanosoma cruzi	80952	85.71	9.85E-07	98	42.4	350	88	21	4	0	0	4	24	32	52
131	1	AMVQHVKGDTGGVDQARLGRGLYR	AMVQHVKGDTGGVDQARLGRGLYR	1	24	AMVQHVKGDTGGVDQARLGRGLYR	1	24	AMVQHVKGDTGGVDQARLGRGLYR	1	24	PWV02509.1	hypothetical protein C4B63_2g699	Trypanosoma cruzi	83333	87.5	3.08E-07	101	43.5	592	100	24	4	0	0	1	24	78	101
132	1	SRGGSVTDGRVVLDEGNHGMPIEV	SRGGSVTDGRVVLDEGNHGMPIEV	1	24	SRGGSVTDGRVVLDEGNHGMPIEV	1	24	SRGGSVTDGRVVLDEGNHGMPIEV	1	24	PWU97312.1	putative dynein heavy chain	Trypanosoma cruzi	100	100	1.77E-11	132	55.5	4674	100	24	0	0	0	1	24	490	513
133	1	ELYKEHPATAVHQPYGRAILKTLE	ELYKEHPATAVHQPYGRAILKTLE	1	24	ELYKEHPATAVHQPYGRAILKTLE	1	24	ELYKEHPATAVHQPYGRAILKTLE	1	24	EKF26940.1	hypothetical protein MOQ_009354	Trypanosoma cruzi marinkellei	100	100	3.06E-11	131	55.1	1321	100	24	0	0	0	1	24	668	691
134	1	CLLLHPSCEGCRVFPPNCSTRTPT	CLLLHPSCEGCRVFPPNCSTRTPT	1	24	CLLLHPSCEGCRVFPPNCSTRTPT	1	24	CLLLHPSCEGCRVFPPNCSTRTPT	1	24	XP_815162.1	hypothetical protein	Trypanosoma cruzi strain CL Brener	95833	95.83	1.31E-10	121	51.2	123	100	24	1	0	0	1	24	72	95
135	1	IWRALSTWAKTDNALSGKCGSVAP	IWRALSTWAKTDNALSGKCGSVAP	1	24	IWRALSTWAKTDNALSGKCGSVAP	1	24	IWRALSTWAKTDNALSGKCGSVAP	1	24	EKF99840.1	trans-sialidase, putative, partial	Trypanosoma cruzi	87.5	91.67	3.36E-08	108	46.2	366	100	24	3	0	0	1	24	315	338
136	1	APLVSPVALHSPPCGDQLHTTERP	APLVSPVALHSPPCGDQLHTTERP	1	24	APLVSPVALHSPPCGDQLHTTERP	1	24	APLVSPVALHSPPCGDQLHTTERP	1	24	EKG00672.1	hypothetical protein TCSYLVIO_008368	Trypanosoma cruzi	87.5	87.5	2.33E-07	102	43.9	380	100	24	3	0	0	1	24	354	377
137	1	TVVGEVNERMHGGHTLCLVQRRER	TVVGEVNERMHGGHTLCLVQRRER	1	24	TVVGEVNERMHGGHTLCLVQRRER	1	24	TVVGEVNERMHGGHTLCLVQRRER	1	24	EKF99001.1	hypothetical protein TCSYLVIO_010090, partial	Trypanosoma cruzi	100	100	4.28E-12	136	57	263	100	24	0	0	0	1	24	223	246
138	1	DENVDCLRGSLTGGGPWCLDAELL	DENVDCLRGSLTGGGPWCLDAELL	1	24	DENVDCLRGSLTGGGPWCLDAELL	1	24	DENVDCLRGSLTGGGPWCLDAELL	1	24	EKG00434.1	surface protease GP63, putative	Trypanosoma cruzi	95833	95.83	1.44E-09	118	50.1	296	100	24	1	0	0	1	24	122	145
139	1	TENDQAADAGDWGLMLVKGNVSKE	TENDQAADAGDWGLMLVKGNVSKE	1	24	TENDQAADAGDWGLMLVKGNVSKE	1	24	TENDQAADAGDWGLMLVKGNVSKE	1	24	EKG00453.1	trans-sialidase, putative, partial	Trypanosoma cruzi	100	100	2.57E-10	122	51.6	194	100	24	0	0	0	1	24	102	125
140	1	RTHTGGHLDGEDPNEADSGGAVPD	RTHTGGHLDGEDPNEADSGGAVPD	1	24	RTHTGGHLDGEDPNEADSGGAVPD	1	24	RTHTGGHLDGEDPNEADSGGAVPD	1	24	EKF38528.1	hypothetical protein MOQ_001261	Trypanosoma cruzi marinkellei	87.5	87.5	3.68E-08	108	46.2	262	100	24	3	0	0	1	24	53	76
141	1	QSATGGHVTVTNVMLYNEELLNDK	QSATGGHVTVTNVMLYNEELLNDK	1	24	QSATGGHVTVTNVMLYNEELLNDK	1	24	QSATGGHVTVTNVMLYNEELLNDK	1	24	PWU90531.1	putative trans-sialidase, Group VIII	Trypanosoma cruzi	100	100	2.39E-10	124	52.4	1033	100	24	0	0	0	1	24	667	690
142	1	AVEGCPSRGNRSVEGQEKAPGWTE	AVEGCPSRGNRSVEGQEKAPGWTE	1	24	AVEGCPSRGNRSVEGQEKAPGWTE	1	24	AVEGCPSRGNRSVEGQEKAPGWTE	1	24	PWU98398.1	hypothetical protein C4B63_12g323	Trypanosoma cruzi	91667	91.67	1.14E-08	112	47.8	1179	100	24	2	0	0	1	24	249	272
143	1	NNQRGNPNGFLGRAVPELGTKERP	NNQRGNPNGFLGRAVPELGTKERP	1	24	NNQRGNPNGFLGRAVPELGTKERP	1	24	NNQRGNPNGFLGRAVPELGTKERP	1	24	EKF31527.1	mitochondrial ATP-dependent zinc metallopeptidase	Trypanosoma cruzi marinkellei	91667	91.67	2.59E-09	116	49.3	658	100	24	2	0	0	1	24	85	108
144	1	EWRSRPDAAMKCEGCLVGCWKNKV	EWRSRPDAAMKCEGCLVGCWKNKV	1	24	EWRSRPDAAMKCEGCLVGCWKNKV	1	24	EWRSRPDAAMKCEGCLVGCWKNKV	1	24	EKG00273.1	hypothetical protein TCSYLVIO_008795, partial	Trypanosoma cruzi	80952	80.95	1.49E-05	89	38.9	346	88	21	4	0	0	1	21	299	319
145	1	SAREEDVSPARRRTLTRRRKGKCP	SAREEDVSPARRRTLTRRRKGKCP	1	24	SAREEDVSPARRRTLTRRRKGKCP	1	24	SAREEDVSPARRRTLTRRRKGKCP	1	24	PWV03391.1	hypothetical protein C4B63_1g793	Trypanosoma cruzi	91667	91.67	1.15E-07	103	44.3	185	100	24	2	0	0	1	24	18	41
146	1	KPSRDSHRCQGRRRKHRRAMKEEN	KPSRDSHRCQGRRRKHRRAMKEEN	1	24	KPSRDSHRCQGRRRKHRRAMKEEN	1	24	KPSRDSHRCQGRRRKHRRAMKEEN	1	24	XP_816858.1	hypothetical protein	Trypanosoma cruzi strain CL Brener	100	100	2.40E-10	120	50.8	135	100	24	0	0	0	1	24	100	123
147	1	DEPSAGNHKRNGAVHHDGPTAGVP	DEPSAGNHKRNGAVHHDGPTAGVP	1	24	DEPSAGNHKRNGAVHHDGPTAGVP	1	24	DEPSAGNHKRNGAVHHDGPTAGVP	1	24	EKF31145.1	hypothetical protein MOQ_005022, partial	Trypanosoma cruzi marinkellei	75	83.33	2.16E-05	88	38.5	206	100	24	6	0	0	1	24	81	104
148	1	GTGRNCRGGGVSILVRGGPQAVAG	GTGRNCRGGGVSILVRGGPQAVAG	1	24	GTGRNCRGGGVSILVRGGPQAVAG	1	24	GTGRNCRGGGVSILVRGGPQAVAG	1	24	PWU84651.1	Tbingi protein	Trypanosoma cruzi	95833	95.83	1.15E-08	111	47.4	215	100	24	1	0	0	1	24	23	46
149	1	PQTASHAVVCFYTSGIAEGERRGL	PQTASHAVVCFYTSGIAEGERRGL	1	24	PQTASHAVVCFYTSGIAEGERRGL	1	24	PQTASHAVVCFYTSGIAEGERRGL	1	24	EKG00504.1	RNA editing complex protein MP90, putative,nuclease, putative, partial	Trypanosoma cruzi	95833	95.83	3.36E-10	122	51.6	229	100	24	1	0	0	1	24	193	216
150	1	RCSVHAARQDGSGACRAKESTNGPA	RCSVHAARQDGSGACRAKESTNGPA	1	25	RCSVHAARQDGSGACRAKESTNGPA	1	25	RCSVHAARQDGSGACRAKESTNGPA	1	25	EKG00248.1	protein kinase, putative	Trypanosoma cruzi	96	96	2.44E-10	123	52	226	100	25	1	0	0	1	25	114	138
151	1	ADAGRELSGPAEDAEKGAVPPLHST	ADAGRELSGPAEDAEKGAVPPLHST	1	25	ADAGRELSGPAEDAEKGAVPPLHST	1	25	ADAGRELSGPAEDAEKGAVPPLHST	1	25	PWU94941.1	putative microtubule-associated protein Gb4	Trypanosoma cruzi	88	88	5.10E-07	100	43.1	781	100	25	3	0	0	1	25	738	762
152	1	PLLGACAGQGGQFVVWLAGESCNAI	PLLGACAGQGGQFVVWLAGESCNAI	1	25	PLLGACAGQGGQFVVWLAGESCNAI	1	25	PLLGACAGQGGQFVVWLAGESCNAI	1	25	PWU82826.1	putative metallo-peptidase, clan MH, family M18	Trypanosoma cruzi	84	84	1.90E-07	103	44.3	241	100	25	4	0	0	1	25	29	53
153	1	PREVNIPPATAESAIGTLHARRGRV	PREVNIPPATAESAIGTLHARRGRV	1	25	PREVNIPPATAESAIGTLHARRGRV	1	25	PREVNIPPATAESAIGTLHARRGRV	1	25	EKG08178.1	hypothetical protein TCSYLVIO_000678, partial	Trypanosoma cruzi	87.5	91.67	3.30E-07	101	43.5	206	96	24	3	0	0	2	25	25	48
154	1	ETELVAALKAFEPAVVKPQQRIKAK	ETELVAALKAFEPAVVKPQQRIKAK	1	25	ETELVAALKAFEPAVVKPQQRIKAK	1	25	ETELVAALKAFEPAVVKPQQRIKAK	1	25	PWU90349.1	hypothetical protein C4B63_51g86	Trypanosoma cruzi	92	92	6.85E-08	106	45.4	515	100	25	2	0	0	1	25	444	468
155	1	EAAPLLEELERAGQGEVQQLEDECT	EAAPLLEELERAGQGEVQQLEDECT	1	25	EAAPLLEELERAGQGEVQQLEDECT	1	25	EAAPLLEELERAGQGEVQQLEDECT	1	25	PWU99522.1	hypothetical protein C4B63_9g224	Trypanosoma cruzi	96	96	2.89E-09	116	49.3	974	100	25	1	0	0	1	25	500	524
156	1	WGNNSGCALLPEKCVINGVTKYPEM	WGNNSGCALLPEKCVINGVTKYPEM	1	25	WGNNSGCALLPEKCVINGVTKYPEM	1	25	WGNNSGCALLPEKCVINGVTKYPEM	1	25	XP_813508.1	surface protease GP63	Trypanosoma cruzi strain CL Brener	96	96	8.26E-12	135	56.6	543	100	25	1	0	0	1	25	335	359
157	1	GDPICDPPTASQRHGGVWTGGPSGH	GDPICDPPTASQRHGGVWTGGPSGH	1	25	GDPICDPPTASQRHGGVWTGGPSGH	1	25	GDPICDPPTASQRHGGVWTGGPSGH	1	25	PWU85179.1	SLACS retrotransposable element	Trypanosoma cruzi	96	100	2.21E-11	132	55.5	582	100	25	1	0	0	1	25	481	505
158	1	GDGGTMRGGGMLPSLWLLLGMWGFA	GDGGTMRGGGMLPSLWLLLGMWGFA	1	25	GDGGTMRGGGMLPSLWLLLGMWGFA	1	25	GDGGTMRGGGMLPSLWLLLGMWGFA	1	25	XP_810361.1	surface protease GP63	Trypanosoma cruzi strain CL Brener	76	84	0.37	57	26.6	691	100	25	6	0	0	1	25	665	689
159	1	LSEEKKEVIPSLPPPAPSQEVFLGG	LSEEKKEVIPSLPPPAPSQEVFLGG	1	25	LSEEKKEVIPSLPPPAPSQEVFLGG	1	25	LSEEKKEVIPSLPPPAPSQEVFLGG	1	25	XP_810027.1	hypothetical protein	Trypanosoma cruzi strain CL Brener	92	96	9.59E-09	112	47.8	1356	100	25	2	0	0	1	25	938	962
160	1	FNNCARMRDSPWLTPLVRSRMPVAQ	FNNCARMRDSPWLTPLVRSRMPVAQ	1	25	FNNCARMRDSPWLTPLVRSRMPVAQ	1	25	FNNCARMRDSPWLTPLVRSRMPVAQ	1	25	PWV02379.1	hypothetical protein C4B63_2g99	Trypanosoma cruzi	88	88	2.63E-08	109	46.6	237	100	25	3	0	0	1	25	206	230
161	1	DAHTTSEWAGSTDRTARKHPHQIRK	DAHTTSEWAGSTDRTARKHPHQIRK	1	25	DAHTTSEWAGSTDRTARKHPHQIRK	1	25	DAHTTSEWAGSTDRTARKHPHQIRK	1	25	EKG00404.1	hypothetical protein TCSYLVIO_008653	Trypanosoma cruzi	92	96	1.43E-09	118	50.1	229	100	25	2	0	0	1	25	142	166
162	1	DVPPARAGYGGGAPGCVSGVTLTDS	DVPPARAGYGGGAPGCVSGVTLTDS	1	25	DVPPARAGYGGGAPGCVSGVTLTDS	1	25	DVPPARAGYGGGAPGCVSGVTLTDS	1	25	EKG06826.1	dispersed gene family protein 1 (DGF-1), putative, partial	Trypanosoma cruzi	92	96	2.25E-08	110	47	314	100	25	2	0	0	1	25	265	289
163	1	ESPGTLQTGREVYMDEVEEEVAVTF	ESPGTLQTGREVYMDEVEEEVAVTF	1	25	ESPGTLQTGREVYMDEVEEEVAVTF	1	25	ESPGTLQTGREVYMDEVEEEVAVTF	1	25	PWU90017.1	hypothetical protein C4B63_54g41	Trypanosoma cruzi	100	100	1.53E-10	126	53.1	587	100	25	0	0	0	1	25	495	519
164	1	DTKPSDGKQKIVSEVGWNSADVAPP	DTKPSDGKQKIVSEVGWNSADVAPP	1	25	DTKPSDGKQKIVSEVGWNSADVAPP	1	25	DTKPSDGKQKIVSEVGWNSADVAPP	1	25	XP_819028.1	proteasome regulatory non-ATPase subunit 2	Trypanosoma cruzi strain CL Brener	96	96	2.36E-11	132	55.5	961	100	25	1	0	0	1	25	930	954
165	1	RLAWITASRWSEIAALPPNHFTLNP	RLAWITASRWSEIAALPPNHFTLNP	1	25	RLAWITASRWSEIAALPPNHFTLNP	1	25	RLAWITASRWSEIAALPPNHFTLNP	1	25	EKG06887.1	hypothetical protein TCSYLVIO_001992	Trypanosoma cruzi	84	92	1.08E-08	112	47.8	266	100	25	4	0	0	1	25	82	106
166	1	TRTANDSGVTKYCGAIGEETGAPFD	TRTANDSGVTKYCGAIGEETGAPFD	1	25	TRTANDSGVTKYCGAIGEETGAPFD	1	25	TRTANDSGVTKYCGAIGEETGAPFD	1	25	PWU83369.1	hypothetical protein C4B63_331g13	Trypanosoma cruzi	91667	95.83	6.46E-09	114	48.5	579	96	24	2	0	0	2	25	35	58
167	1	EPWLRCDDVFGLDGEDHISVLRNGD	EPWLRCDDVFGLDGEDHISVLRNGD	1	25	EPWLRCDDVFGLDGEDHISVLRNGD	1	25	EPWLRCDDVFGLDGEDHISVLRNGD	1	25	PWU93996.1	hypothetical protein C4B63_28g66	Trypanosoma cruzi	100	100	4.66E-14	152	63.2	444	100	25	0	0	0	1	25	24	48
168	1	QGAVQAYTPASEDGDDGWAPVRIKV	QGAVQAYTPASEDGDDGWAPVRIKV	1	25	QGAVQAYTPASEDGDDGWAPVRIKV	1	25	QGAVQAYTPASEDGDDGWAPVRIKV	1	25	XP_804532.1	surface protease GP63, partial	Trypanosoma cruzi strain CL Brener	92	96	1.10E-10	127	53.5	435	100	25	2	0	0	1	25	63	87
169	1	VAACGGGTKDGDCFAPLTTAVSDCN	VAACGGGTKDGDCFAPLTTAVSDCN	1	25	VAACGGGTKDGDCFAPLTTAVSDCN	1	25	VAACGGGTKDGDCFAPLTTAVSDCN	1	25	PWU92603.1	dispersed gene family protein 1 (DGF-1)	Trypanosoma cruzi	92	92	1.07E-08	112	47.8	3476	100	25	2	0	0	1	25	1598	1622
170	1	SEEQSRAPTQRGGKTIRKGRHGEPS	SEEQSRAPTQRGGKTIRKGRHGEPS	1	25	SEEQSRAPTQRGGKTIRKGRHGEPS	1	25	SEEQSRAPTQRGGKTIRKGRHGEPS	1	25	EKG01114.1	hypothetical protein TCSYLVIO_007904	Trypanosoma cruzi	80769	84.62	3.46E-05	86	37.7	237	100	26	4	1	1	1	25	90	115
171	1	HSDDGEVDHRQAVAGLTLLGQRVPN	HSDDGEVDHRQAVAGLTLLGQRVPN	1	25	HSDDGEVDHRQAVAGLTLLGQRVPN	1	25	HSDDGEVDHRQAVAGLTLLGQRVPN	1	25	EKG01534.1	hypothetical protein TCSYLVIO_007459	Trypanosoma cruzi	100	100	2.48E-11	132	55.5	481	100	25	0	0	0	1	25	72	96
172	1	VRFSSTVDIVGMALFAKLSDAGSLD	VRFSSTVDIVGMALFAKLSDAGSLD	1	25	VRFSSTVDIVGMALFAKLSDAGSLD	1	25	VRFSSTVDIVGMALFAKLSDAGSLD	1	25	EKF38057.1	hypothetical protein MOQ_001738	Trypanosoma cruzi marinkellei	100	100	1.11E-09	119	50.4	1129	100	25	0	0	0	1	25	872	896
173	1	DAVAEMTLMEMQEEMPAAVTEAEEA	DAVAEMTLMEMQEEMPAAVTEAEEA	1	25	DAVAEMTLMEMQEEMPAAVTEAEEA	1	25	DAVAEMTLMEMQEEMPAAVTEAEEA	1	25	EKG07624.1	hypothetical protein TCSYLVIO_001243	Trypanosoma cruzi	100	100	6.21E-09	114	48.5	891	100	25	0	0	0	1	25	611	635
174	1	LGGAGRRFVVGCLTLNGQVLQPMDY	LGGAGRRFVVGCLTLNGQVLQPMDY	1	25	LGGAGRRFVVGCLTLNGQVLQPMDY	1	25	LGGAGRRFVVGCLTLNGQVLQPMDY	1	25	EKG08217.1	dispersed gene family protein 1 (DGF-1), putative, partial	Trypanosoma cruzi	96	96	1.45E-11	125	52.8	74	100	25	1	0	0	1	25	7	31
175	1	IRDIAGLVPGASNGEGLGNAFLSHIN	IRDIAGLVPGASNGEGLGNAFLSHIN	1	26	IRDIAGLVPGASNGEGLGNAFLSHIN	1	26	IRDIAGLVPGASNGEGLGNAFLSHIN	1	26	XP_813495.1	GTP-binding protein	Trypanosoma cruzi strain CL Brener	96154	96.15	4.17E-11	130	54.7	394	100	26	1	0	0	1	26	92	117
176	1	CVGERAAWSRNWSWVMSPIQRVGSGV	CVGERAAWSRNWSWVMSPIQRVGSGV	1	26	CVGERAAWSRNWSWVMSPIQRVGSGV	1	26	CVGERAAWSRNWSWVMSPIQRVGSGV	1	26	EKG01002.1	hypothetical protein TCSYLVIO_008025	Trypanosoma cruzi	76923	76.92	6.68E-07	99	42.7	316	100	26	6	0	0	1	26	278	303
177	1	AGVPPEDLVLTPPPQQPTDKEEATNE	AGVPPEDLVLTPPPQQPTDKEEATNE	1	26	AGVPPEDLVLTPPPQQPTDKEEATNE	1	26	AGVPPEDLVLTPPPQQPTDKEEATNE	1	26	PWU88608.1	hypothetical protein C4B63_70g104	Trypanosoma cruzi	100	100	3.79E-11	130	54.7	796	100	26	0	0	0	1	26	47	72
178	1	NFEMGEPMSWGTGAGCGLLTDKCVKD	NFEMGEPMSWGTGAGCGLLTDKCVKD	1	26	NFEMGEPMSWGTGAGCGLLTDKCVKD	1	26	NFEMGEPMSWGTGAGCGLLTDKCVKD	1	26	PWU93612.1	putative surface protease GP63	Trypanosoma cruzi	88462	92.31	5.12E-12	137	57.4	770	100	26	3	0	0	1	26	536	561
179	1	GEGTGMEEREGEPPQSWTYKKVGRTL	GEGTGMEEREGEPPQSWTYKKVGRTL	1	26	GEGTGMEEREGEPPQSWTYKKVGRTL	1	26	GEGTGMEEREGEPPQSWTYKKVGRTL	1	26	EKF98441.1	retrotransposon hot spot (RHS) protein, putative, partial	Trypanosoma cruzi	96154	96.15	1.50E-11	132	55.5	231	100	26	1	0	0	1	26	188	213
180	1	QQIALTSGQGQKAWWQNRGIWVFAIP	QQIALTSGQGQKAWWQNRGIWVFAIP	1	26	QQIALTSGQGQKAWWQNRGIWVFAIP	1	26	QQIALTSGQGQKAWWQNRGIWVFAIP	1	26	PWU91697.1	hypothetical protein C4B63_42g84	Trypanosoma cruzi	66667	79.17	2.77E-06	95	41.2	305	92	24	8	0	0	2	25	246	269
181	1	NRASGPDAFFAPSPGGGVSRAEGDPR	NRASGPDAFFAPSPGGGVSRAEGDPR	1	26	NRASGPDAFFAPSPGGGVSRAEGDPR	1	26	NRASGPDAFFAPSPGGGVSRAEGDPR	1	26	XP_813880.1	surface protease GP63	Trypanosoma cruzi strain CL Brener	84615	88.46	2.71E-08	109	46.6	686	100	26	4	0	0	1	26	594	619
182	1	TECRNEVQFFPLSCSRLATNSPPANG	TECRNEVQFFPLSCSRLATNSPPANG	1	26	TECRNEVQFFPLSCSRLATNSPPANG	1	26	TECRNEVQFFPLSCSRLATNSPPANG	1	26	EKG04221.1	hypothetical protein TCSYLVIO_004723	Trypanosoma cruzi	80769	84.62	3.76E-08	108	46.2	208	100	26	5	0	0	1	26	83	108
183	1	RYYDAYMLDAGKQVPEAKGQKSSAKN	RYYDAYMLDAGKQVPEAKGQKSSAKN	1	26	RYYDAYMLDAGKQVPEAKGQKSSAKN	1	26	RYYDAYMLDAGKQVPEAKGQKSSAKN	1	26	EKG07973.1	hypothetical protein TCSYLVIO_000895	Trypanosoma cruzi	100	100	9.56E-12	135	56.6	1412	100	26	0	0	0	1	26	873	898
184	1	WWRIPCFARCRTSWTAGRLPHQKSGT	WWRIPCFARCRTSWTAGRLPHQKSGT	1	26	WWRIPCFARCRTSWTAGRLPHQKSGT	1	26	WWRIPCFARCRTSWTAGRLPHQKSGT	1	26	PWU87865.1	hypothetical protein C4B63_83g93	Trypanosoma cruzi	73913	73.91	8.96E-07	98	42.4	318	88	23	6	0	0	1	23	22	44
185	1	ANDMSGPRTKALNANLQRLGVTNTGV	ANDMSGPRTKALNANLQRLGVTNTGV	1	26	ANDMSGPRTKALNANLQRLGVTNTGV	1	26	ANDMSGPRTKALNANLQRLGVTNTGV	1	26	PWU91221.1	putative nucleolar protein	Trypanosoma cruzi	92308	92.31	2.79E-09	117	49.7	538	100	26	2	0	0	1	26	298	323
186	1	VSSYLMNRSKSITGVQQAAYQALAMP	VSSYLMNRSKSITGVQQAAYQALAMP	1	26	VSSYLMNRSKSITGVQQAAYQALAMP	1	26	VSSYLMNRSKSITGVQQAAYQALAMP	1	26	XP_812396.1	chaperonin/T-complex protein 1 gamma subunit, partial	Trypanosoma cruzi strain CL Brener	96	100	1.16E-09	119	50.4	244	96	25	1	0	0	1	25	109	133
187	1	TAACTVCARVPPGGWNMNWPFTPCAP	TAACTVCARVPPGGWNMNWPFTPCAP	1	26	TAACTVCARVPPGGWNMNWPFTPCAP	1	26	TAACTVCARVPPGGWNMNWPFTPCAP	1	26	XP_818702.1	hypothetical protein	Trypanosoma cruzi strain CL Brener	92308	96.15	2.84E-11	131	55.1	344	100	26	2	0	0	1	26	199	224
188	1	INNFSEVILCSGGRKCSTRQPVTPHR	INNFSEVILCSGGRKCSTRQPVTPHR	1	26	INNFSEVILCSGGRKCSTRQPVTPHR	1	26	INNFSEVILCSGGRKCSTRQPVTPHR	1	26	EKF28845.1	hypothetical protein MOQ_007392, partial	Trypanosoma cruzi marinkellei	72	76	2.95E-06	94	40.8	352	96	25	7	0	0	2	26	327	351
189	1	ILATDGGVDVPNSAGVGILLSSPNSS	ILATDGGVDVPNSAGVGILLSSPNSS	1	26	ILATDGGVDVPNSAGVGILLSSPNSS	1	26	ILATDGGVDVPNSAGVGILLSSPNSS	1	26	PWV02004.1	hypothetical protein C4B63_3g457	Trypanosoma cruzi	96154	96.15	6.45E-10	121	51.2	527	100	26	1	0	0	1	26	477	502
190	1	HGVEQNATPNGFCLLFEHLGGAATRP	HGVEQNATPNGFCLLFEHLGGAATRP	1	26	HGVEQNATPNGFCLLFEHLGGAATRP	1	26	HGVEQNATPNGFCLLFEHLGGAATRP	1	26	XP_818815.1	hypothetical protein	Trypanosoma cruzi strain CL Brener	84615	84.62	9.61E-09	112	47.8	219	100	26	4	0	0	1	26	113	138
191	1	VVVDDNAGALTGGRLLGLRGLASFAS	VVVDDNAGALTGGRLLGLRGLASFAS	1	26	VVVDDNAGALTGGRLLGLRGLASFAS	1	26	VVVDDNAGALTGGRLLGLRGLASFAS	1	26	EKG08153.1	dispersed gene family protein 1 (DGF-1), putative, partial	Trypanosoma cruzi	88462	88.46	7.90E-07	96	41.6	121	100	26	3	0	0	1	26	74	99
192	1	FTTAVTPPPTVLKRWKEAQSGQEEEE	FTTAVTPPPTVLKRWKEAQSGQEEEE	1	26	FTTAVTPPPTVLKRWKEAQSGQEEEE	1	26	FTTAVTPPPTVLKRWKEAQSGQEEEE	1	26	EKG06401.1	hypothetical protein TCSYLVIO_002491	Trypanosoma cruzi	100	100	2.01E-11	132	55.5	493	100	26	0	0	0	1	26	215	240
193	1	TQTHTSGKGIRFSSGPTEESQNTHAT	TQTHTSGKGIRFSSGPTEESQNTHAT	1	26	TQTHTSGKGIRFSSGPTEESQNTHAT	1	26	TQTHTSGKGIRFSSGPTEESQNTHAT	1	26	EKG00934.1	hypothetical protein TCSYLVIO_008100, partial	Trypanosoma cruzi	84615	88.46	1.71E-06	96	41.6	427	100	26	4	0	0	1	26	27	52
194	1	HFYTVPQEPIREEGRAQPNQWSNQEH	HFYTVPQEPIREEGRAQPNQWSNQEH	1	26	HFYTVPQEPIREEGRAQPNQWSNQEH	1	26	HFYTVPQEPIREEGRAQPNQWSNQEH	1	26	EKG05780.1	hypothetical protein TCSYLVIO_003145	Trypanosoma cruzi	92308	92.31	4.23E-11	130	54.7	1093	100	26	2	0	0	1	26	929	954
195	1	PALGDFLRGAQVAAALPSHPHIARSH	PALGDFLRGAQVAAALPSHPHIARSH	1	26	PALGDFLRGAQVAAALPSHPHIARSH	1	26	PALGDFLRGAQVAAALPSHPHIARSH	1	26	PWU94961.1	putative serine/threonine protein kinase	Trypanosoma cruzi	96154	96.15	2.19E-10	125	52.8	935	100	26	1	0	0	1	26	171	196
196	1	ETGTDKGEGKAKREKCVGETGPYSLR	ETGTDKGEGKAKREKCVGETGPYSLR	1	26	ETGTDKGEGKAKREKCVGETGPYSLR	1	26	ETGTDKGEGKAKREKCVGETGPYSLR	1	26	PWU87739.1	hypothetical protein C4B63_85g72	Trypanosoma cruzi	96154	100	5.24E-12	137	57.4	1045	100	26	1	0	0	1	26	701	726
197	1	VKGVCAQASWGEGTGGVKPLGSSVFQ	VKGVCAQASWGEGTGGVKPLGSSVFQ	1	26	VKGVCAQASWGEGTGGVKPLGSSVFQ	1	26	VKGVCAQASWGEGTGGVKPLGSSVFQ	1	26	PWV01845.1	putative surface protease GP63	Trypanosoma cruzi	80769	80.77	2.54E-06	95	41.2	560	100	26	5	0	0	1	26	479	504
198	1	TSCGTPNYASPEVVSGKLYGGPETDV	TSCGTPNYASPEVVSGKLYGGPETDV	1	26	TSCGTPNYASPEVVSGKLYGGPETDV	1	26	TSCGTPNYASPEVVSGKLYGGPETDV	1	26	EKF27735.1	protein kinase, putative	Trypanosoma cruzi marinkellei	100	100	6.40E-13	143	59.7	742	100	26	0	0	0	1	26	166	191
199	1	SMAAASNQETFVVARPPLRHSDGIVN	SMAAASNQETFVVARPPLRHSDGIVN	1	26	SMAAASNQETFVVARPPLRHSDGIVN	1	26	SMAAASNQETFVVARPPLRHSDGIVN	1	26	PWU83274.1	putative RNase H	Trypanosoma cruzi	68	80	3.63E-05	86	37.7	235	96	25	8	0	0	1	25	211	235
200	1	IFSHPSLHGVAATDRCPSVQHRCSVQV	IFSHPSLHGVAATDRCPSVQHRCSVQV	1	27	IFSHPSLHGVAATDRCPSVQHRCSVQV	1	27	IFSHPSLHGVAATDRCPSVQHRCSVQV	1	27	EKF30735.1	hypothetical protein MOQ_005447, partial	Trypanosoma cruzi marinkellei	85185	85.19	1.84E-09	118	50.1	321	100	27	4	0	0	1	27	74	100
201	1	VPPSSGDEDVSPVRERTVTRRRKEKCP	VPPSSGDEDVSPVRERTVTRRRKEKCP	1	27	VPPSSGDEDVSPVRERTVTRRRKEKCP	1	27	VPPSSGDEDVSPVRERTVTRRRKEKCP	1	27	PWU86218.1	hypothetical protein C4B63_129g34	Trypanosoma cruzi	81481	92.59	2.14E-08	110	47	210	100	27	5	0	0	1	27	123	149
202	1	GAHVRVACNDAGGRFLSTAEEYAAAGF	GAHVRVACNDAGGRFLSTAEEYAAAGF	1	27	GAHVRVACNDAGGRFLSTAEEYAAAGF	1	27	GAHVRVACNDAGGRFLSTAEEYAAAGF	1	27	XP_808788.1	dispersed gene family protein 1 (DGF-1)	Trypanosoma cruzi strain CL Brener	100	100	3.72E-12	138	57.8	3456	100	27	0	0	0	1	27	2354	2380
203	1	SRARKEELQRKQAEERRKKKEELQAET	SRARKEELQRKQAEERRKKKEELQAET	1	27	SRARKEELQRKQAEERRKKKEELQAET	1	27	SRARKEELQRKQAEERRKKKEELQAET	1	27	EKF38380.1	Trichohyalin, putative, partial	Trypanosoma cruzi marinkellei	100	100	1.45E-08	111	47.4	259	100	27	0	0	0	1	27	155	181
204	1	ERLFRSSIPPCFPASETGVPSALNFRN	ERLFRSSIPPCFPASETGVPSALNFRN	1	27	ERLFRSSIPPCFPASETGVPSALNFRN	1	27	ERLFRSSIPPCFPASETGVPSALNFRN	1	27	PWU86219.1	hypothetical protein C4B63_129g33	Trypanosoma cruzi	74074	74.07	2.93E-05	87	38.1	211	96	27	6	1	1	1	26	185	211
205	1	PPPKPQAPAQPKPKAEGQSSTEQGTEG	PPPKPQAPAQPKPKAEGQSSTEQGTEG	1	27	PPPKPQAPAQPKPKAEGQSSTEQGTEG	1	27	PPPKPQAPAQPKPKAEGQSSTEQGTEG	1	27	PWU90121.1	Mucin-associated surface protein (MASP)	Trypanosoma cruzi	84615	88.46	1.92E-06	96	41.6	525	96	26	4	0	0	2	27	279	304
206	1	AEDASDGVRRTAFYSTHSSLGDCDFEL	AEDASDGVRRTAFYSTHSSLGDCDFEL	1	27	AEDASDGVRRTAFYSTHSSLGDCDFEL	1	27	AEDASDGVRRTAFYSTHSSLGDCDFEL	1	27	EKG00479.1	hypothetical protein TCSYLVIO_008571, partial	Trypanosoma cruzi	96296	96.3	1.10E-12	141	58.9	272	100	27	1	0	0	1	27	115	141
207	1	AAHHARHTLQSTATRPYPHRPAATPTH	AAHHARHTLQSTATRPYPHRPAATPTH	1	27	AAHHARHTLQSTATRPYPHRPAATPTH	1	27	AAHHARHTLQSTATRPYPHRPAATPTH	1	27	EKF99806.1	mucin-associated surface protein (MASP), putative, partial	Trypanosoma cruzi	80769	84.62	2.39E-05	88	38.5	220	96	26	5	0	0	1	26	143	168
208	1	ETMPFFAVSDGEIYAMAHGRSNTAHIK	ETMPFFAVSDGEIYAMAHGRSNTAHIK	1	27	ETMPFFAVSDGEIYAMAHGRSNTAHIK	1	27	ETMPFFAVSDGEIYAMAHGRSNTAHIK	1	27	XP_808350.1	hypothetical protein	Trypanosoma cruzi strain CL Brener	96296	100	1.13E-12	142	59.3	1403	100	27	1	0	0	1	27	1298	1324
209	1	ERDASADIAPDQVDSPAEIAPDQVDSP	ERDASADIAPDQVDSPAEIAPDQVDSP	1	27	ERDASADIAPDQVDSPAEIAPDQVDSP	1	27	ERDASADIAPDQVDSPAEIAPDQVDSP	1	27	EKF99876.1	hypothetical protein TCSYLVIO_009198	Trypanosoma cruzi	100	100	4.02E-11	130	54.7	738	100	27	0	0	0	1	27	670	696
210	1	GIPPAPRGVPQIGVTFDLDANGILNVS	GIPPAPRGVPQIGVTFDLDANGILNVS	1	27	GIPPAPRGVPQIGVTFDLDANGILNVS	1	27	GIPPAPRGVPQIGVTFDLDANGILNVS	1	27	PWV00844.1	putative heat shock protein 70 (hsp70)	Trypanosoma cruzi	96296	96.3	4.30E-13	142	59.3	215	100	27	1	0	0	1	27	15	41
211	1	GNEAERLSYEGTGRQGRCGPQPGCLAE	GNEAERLSYEGTGRQGRCGPQPGCLAE	1	27	GNEAERLSYEGTGRQGRCGPQPGCLAE	1	27	GNEAERLSYEGTGRQGRCGPQPGCLAE	1	27	PWU83169.1	putative retrotransposon hot spot protein (RHS,)	Trypanosoma cruzi	77778	77.78	8.89E-08	104	44.7	158	100	27	6	0	0	1	27	125	151
212	1	DRLPRNVGEVTGGEEPASPVTVSVGSD	DRLPRNVGEVTGGEEPASPVTVSVGSD	1	27	DRLPRNVGEVTGGEEPASPVTVSVGSD	1	27	DRLPRNVGEVTGGEEPASPVTVSVGSD	1	27	XP_811375.1	surface protease GP63, partial	Trypanosoma cruzi strain CL Brener	100	100	1.63E-12	134	56.2	126	100	27	0	0	0	1	27	33	59
213	1	FNNVQAPWLCPNGWALKRTLASESSLN	FNNVQAPWLCPNGWALKRTLASESSLN	1	27	FNNVQAPWLCPNGWALKRTLASESSLN	1	27	FNNVQAPWLCPNGWALKRTLASESSLN	1	27	PWU89195.1	putative RNase H	Trypanosoma cruzi	66667	77.78	1.50E-06	97	42	254	100	27	9	0	0	1	27	209	235
214	1	AANSSQQPQLLPRTTDGEALRYVPRDV	AANSSQQPQLLPRTTDGEALRYVPRDV	1	27	AANSSQQPQLLPRTTDGEALRYVPRDV	1	27	AANSSQQPQLLPRTTDGEALRYVPRDV	1	27	XP_802357.1	UDP-Gal or UDP-GlcNAc-dependent glycosyltransferase, partial	Trypanosoma cruzi strain CL Brener	100	100	2.41E-13	146	60.8	341	100	27	0	0	0	1	27	39	65
215	1	GQYEFARREGEKFLQAEVPRNGTKGWR	GQYEFARREGEKFLQAEVPRNGTKGWR	1	27	GQYEFARREGEKFLQAEVPRNGTKGWR	1	27	GQYEFARREGEKFLQAEVPRNGTKGWR	1	27	XP_810442.1	hypothetical protein	Trypanosoma cruzi strain CL Brener	80769	80.77	9.33E-09	113	48.1	1442	96	26	5	0	0	1	26	21	46
216	1	LPPALPETGSKKDSARPPLPHVERPLG	LPPALPETGSKKDSARPPLPHVERPLG	1	27	LPPALPETGSKKDSARPPLPHVERPLG	1	27	LPPALPETGSKKDSARPPLPHVERPLG	1	27	EKG01792.1	hypothetical protein TCSYLVIO_007198	Trypanosoma cruzi	84615	92.31	7.67E-10	121	51.2	348	96	26	4	0	0	1	26	297	322
217	1	STPAVSSFTTSPAVKESRNQSASGTSP	STPAVSSFTTSPAVKESRNQSASGTSP	1	27	STPAVSSFTTSPAVKESRNQSASGTSP	1	27	STPAVSSFTTSPAVKESRNQSASGTSP	1	27	PWU94402.1	putative trans-sialidase, Group VI	Trypanosoma cruzi	92593	92.59	1.62E-08	111	47.4	947	100	27	2	0	0	1	27	787	813
218	1	GSDEAAALSASTLPTRQLQASSSRPGK	GSDEAAALSASTLPTRQLQASSSRPGK	1	27	GSDEAAALSASTLPTRQLQASSSRPGK	1	27	GSDEAAALSASTLPTRQLQASSSRPGK	1	27	PWU94990.1	hypothetical protein C4B63_24g174	Trypanosoma cruzi	92593	100	9.33E-10	120	50.8	353	100	27	2	0	0	1	27	3	29
219	1	KGSGAWAEWPVGDMGQTVPYYFANNKF	KGSGAWAEWPVGDMGQTVPYYFANNKF	1	27	KGSGAWAEWPVGDMGQTVPYYFANNKF	1	27	KGSGAWAEWPVGDMGQTVPYYFANNKF	1	27	PWU97371.1	putative trans-sialidase, Group VIII	Trypanosoma cruzi	100	100	7.07E-15	158	65.5	1040	100	27	0	0	0	1	27	537	563
220	1	TVGEGHNPTPGGALPVPTGQDQSSSDP	TVGEGHNPTPGGALPVPTGQDQSSSDP	1	27	TVGEGHNPTPGGALPVPTGQDQSSSDP	1	27	TVGEGHNPTPGGALPVPTGQDQSSSDP	1	27	XP_810907.1	hypothetical protein	Trypanosoma cruzi strain CL Brener	81481	81.48	7.21E-08	106	45.4	272	100	27	5	0	0	1	27	100	126
221	1	VRLACCTHEGGPGERRAEGAVTCGRAT	VRLACCTHEGGPGERRAEGAVTCGRAT	1	27	VRLACCTHEGGPGERRAEGAVTCGRAT	1	27	VRLACCTHEGGPGERRAEGAVTCGRAT	1	27	XP_821152.1	hypothetical protein	Trypanosoma cruzi strain CL Brener	85185	85.19	1.63E-07	102	43.9	140	100	27	4	0	0	1	27	46	72
222	1	EGRRRGSVDALGPFPLETPKELSRYCMN	EGRRRGSVDALGPFPLETPKELSRYCMN	1	28	EGRRRGSVDALGPFPLETPKELSRYCMN	1	28	EGRRRGSVDALGPFPLETPKELSRYCMN	1	28	EKG02591.1	hypothetical protein TCSYLVIO_006376	Trypanosoma cruzi	83333	88.89	4.35E-05	86	37.7	503	64	18	3	0	0	11	28	202	219
223	1	QREEDVCSGMDRPDASVEAANDPAAAGG	QREEDVCSGMDRPDASVEAANDPAAAGG	1	28	QREEDVCSGMDRPDASVEAANDPAAAGG	1	28	QREEDVCSGMDRPDASVEAANDPAAAGG	1	28	PWU94110.1	putative protein associated with differentiation 4	Trypanosoma cruzi	92857	96.43	2.07E-13	145	60.5	218	100	28	2	0	0	1	28	14	41
224	1	WTGAPGTLSGVWGKKKGNEKAVGSGFIT	WTGAPGTLSGVWGKKKGNEKAVGSGFIT	1	28	WTGAPGTLSGVWGKKKGNEKAVGSGFIT	1	28	WTGAPGTLSGVWGKKKGNEKAVGSGFIT	1	28	PWU88420.1	putative trans-sialidase, Group V	Trypanosoma cruzi	82143	85.71	1.18E-08	112	47.8	888	100	28	5	0	0	1	28	338	365
225	1	CRWMCRVLRVTAPWLIGCLVWEWKKCSS	CRWMCRVLRVTAPWLIGCLVWEWKKCSS	1	28	CRWMCRVLRVTAPWLIGCLVWEWKKCSS	1	28	CRWMCRVLRVTAPWLIGCLVWEWKKCSS	1	28	XP_821073.1	hypothetical protein	Trypanosoma cruzi strain CL Brener	64516	74.19	5.61E-06	93	40.4	280	100	31	8	1	3	1	28	11	41
226	1	WPEQMICGRGCQLRRKGGKCGERPPPQD	WPEQMICGRGCQLRRKGGKCGERPPPQD	1	28	WPEQMICGRGCQLRRKGGKCGERPPPQD	1	28	WPEQMICGRGCQLRRKGGKCGERPPPQD	1	28	XP_810141.1	hypothetical protein Tc00.1047053506053.60, partial	Trypanosoma cruzi strain CL Brener	71429	75	2.80E-07	102	43.9	432	100	28	8	0	0	1	28	73	100
227	1	LEAKKRESSALQTGRETRIWEYEHTVEK	LEAKKRESSALQTGRETRIWEYEHTVEK	1	28	LEAKKRESSALQTGRETRIWEYEHTVEK	1	28	LEAKKRESSALQTGRETRIWEYEHTVEK	1	28	PWU88112.1	hypothetical protein C4B63_80g69	Trypanosoma cruzi	96429	96.43	4.78E-12	136	57	247	100	28	1	0	0	1	28	57	84
228	1	CTGDGHCSPVGEGGRRLPSKETDPHTPS	CTGDGHCSPVGEGGRRLPSKETDPHTPS	1	28	CTGDGHCSPVGEGGRRLPSKETDPHTPS	1	28	CTGDGHCSPVGEGGRRLPSKETDPHTPS	1	28	PWU83656.1	hypothetical protein C4B63_298g14	Trypanosoma cruzi	90	90	3.61E-06	94	40.8	761	71	20	2	0	0	9	28	735	754
229	1	YLGGNATVTNGKNGAATVATENPDGVRF	YLGGNATVTNGKNGAATVATENPDGVRF	1	28	YLGGNATVTNGKNGAATVATENPDGVRF	1	28	YLGGNATVTNGKNGAATVATENPDGVRF	1	28	PWV03270.1	putative trans-sialidase, Group V	Trypanosoma cruzi	92857	92.86	6.87E-11	129	54.3	832	100	28	2	0	0	1	28	513	540
230	1	GTSPDGHQNVDGGSTAGGYPTVDTGYGD	GTSPDGHQNVDGGSTAGGYPTVDTGYGD	1	28	GTSPDGHQNVDGGSTAGGYPTVDTGYGD	1	28	GTSPDGHQNVDGGSTAGGYPTVDTGYGD	1	28	EKF99685.1	mucin-associated surface protein (MASP), putative, partial	Trypanosoma cruzi	100	100	1.31E-12	141	58.9	615	100	28	0	0	0	1	28	475	502
231	1	HRHAHDAGPVPRAGAPMGRGRDERRAEG	HRHAHDAGPVPRAGAPMGRGRDERRAEG	1	28	HRHAHDAGPVPRAGAPMGRGRDERRAEG	1	28	HRHAHDAGPVPRAGAPMGRGRDERRAEG	1	28	XP_821152.1	hypothetical protein	Trypanosoma cruzi strain CL Brener	67857	67.86	4.85E-05	85	37.4	140	100	28	9	0	0	1	28	37	64
232	1	TTTDAQTKGTVTKVGKSDSSTRVSHTPS	TTTDAQTKGTVTKVGKSDSSTRVSHTPS	1	28	TTTDAQTKGTVTKVGKSDSSTRVSHTPS	1	28	TTTDAQTKGTVTKVGKSDSSTRVSHTPS	1	28	XP_807807.1	mucin-associated surface protein (MASP)	Trypanosoma cruzi strain CL Brener	84615	88.46	5.99E-07	100	43.1	302	93	26	4	0	0	1	26	258	283
233	1	SPSSPSGGNGEKGGRNGEGWRADGAPSG	SPSSPSGGNGEKGGRNGEGWRADGAPSG	1	28	SPSSPSGGNGEKGGRNGEGWRADGAPSG	1	28	SPSSPSGGNGEKGGRNGEGWRADGAPSG	1	28	XP_806105.1	cation transporter	Trypanosoma cruzi strain CL Brener	82143	85.71	2.42E-09	117	49.7	501	100	28	5	0	0	1	28	290	317
234	1	TTFAETFAKRILRWDPAGDATEEMLVLD	TTFAETFAKRILRWDPAGDATEEMLVLD	1	28	TTFAETFAKRILRWDPAGDATEEMLVLD	1	28	TTFAETFAKRILRWDPAGDATEEMLVLD	1	28	XP_817089.1	hypothetical protein	Trypanosoma cruzi strain CL Brener	96429	96.43	2.36E-13	147	61.2	833	100	28	1	0	0	1	28	387	414
235	1	TKTRDEKKTEGNPATNKEVPKASTSHAV	TKTRDEKKTEGNPATNKEVPKASTSHAV	1	28	TKTRDEKKTEGNPATNKEVPKASTSHAV	1	28	TKTRDEKKTEGNPATNKEVPKASTSHAV	1	28	EKG00956.1	trans-sialidase, putative, partial	Trypanosoma cruzi	82143	89.29	3.65E-09	115	48.9	207	100	28	5	0	0	1	28	170	197
236	1	MRHAGAQFFDHRGNGGCGVTLFVRACHS	MRHAGAQFFDHRGNGGCGVTLFVRACHS	1	28	MRHAGAQFFDHRGNGGCGVTLFVRACHS	1	28	MRHAGAQFFDHRGNGGCGVTLFVRACHS	1	28	EKG08372.1	profilin, putative	Trypanosoma cruzi	85185	92.59	1.49E-11	132	55.5	237	96	27	4	0	0	1	27	1	27
237	1	KDLRPDQRCVVGFPDGIRNYMTKFPEKN	KDLRPDQRCVVGFPDGIRNYMTKFPEKN	1	28	KDLRPDQRCVVGFPDGIRNYMTKFPEKN	1	28	KDLRPDQRCVVGFPDGIRNYMTKFPEKN	1	28	EKG07099.1	cystathionine beta-synthase,cysteine synthase,serine sulfhydrylase	Trypanosoma cruzi	92857	96.43	5.07E-14	151	62.8	314	100	28	2	0	0	1	28	234	261
238	1	VGHEEGGQLTGPVRRRPQTVVLLDGGEK	VGHEEGGQLTGPVRRRPQTVVLLDGGEK	1	28	VGHEEGGQLTGPVRRRPQTVVLLDGGEK	1	28	VGHEEGGQLTGPVRRRPQTVVLLDGGEK	1	28	XP_802639.1	ATP-dependent Clp protease subunit, heat shock protein 100, partial	Trypanosoma cruzi strain CL Brener	85714	85.71	2.50E-09	117	49.7	256	100	28	4	0	0	1	28	43	70
239	1	FARQSTIQLQLYWGGPPRPPGKSPRHRL	FARQSTIQLQLYWGGPPRPPGKSPRHRL	1	28	FARQSTIQLQLYWGGPPRPPGKSPRHRL	1	28	FARQSTIQLQLYWGGPPRPPGKSPRHRL	1	28	EKF39447.1	minichromosome maintenance (MCM) complex subunit, putative	Trypanosoma cruzi marinkellei	89474	89.47	8.60E-07	99	42.7	861	68	19	2	0	0	1	19	202	220
240	1	KEKHGGRVWLCLGPWGCCPPWPHKKTKK	KEKHGGRVWLCLGPWGCCPPWPHKKTKK	1	28	KEKHGGRVWLCLGPWGCCPPWPHKKTKK	1	28	KEKHGGRVWLCLGPWGCCPPWPHKKTKK	1	28	EKF98350.1	hypothetical protein TCSYLVIO_010752, partial	Trypanosoma cruzi	62069	72.41	4.62E-06	92	40	142	100	29	10	1	1	1	28	51	79
241	1	THVLFSLCVCIPLHGLSPSPHPTRHTHN	THVLFSLCVCIPLHGLSPSPHPTRHTHN	1	28	THVLFSLCVCIPLHGLSPSPHPTRHTHN	1	28	THVLFSLCVCIPLHGLSPSPHPTRHTHN	1	28	XP_809095.1	hypothetical protein	Trypanosoma cruzi strain CL Brener	85185	88.89	1.05E-10	123	52	145	96	27	4	0	0	1	27	119	145
242	1	APAAGSGDGEAGSPGSNPSNTTGDSQTG	APAAGSGDGEAGSPGSNPSNTTGDSQTG	1	28	APAAGSGDGEAGSPGSNPSNTTGDSQTG	1	28	APAAGSGDGEAGSPGSNPSNTTGDSQTG	1	28	PWU93819.1	Mucin-associated surface protein (MASP)	Trypanosoma cruzi	96429	96.43	2.53E-10	124	52.4	266	100	28	1	0	0	1	28	122	149
243	1	LNPGGSVKDRIARQMILAPEASGRLRPN	LNPGGSVKDRIARQMILAPEASGRLRPN	1	28	LNPGGSVKDRIARQMILAPEASGRLRPN	1	28	LNPGGSVKDRIARQMILAPEASGRLRPN	1	28	XP_813338.1	cystathionine beta-synthase, partial	Trypanosoma cruzi strain CL Brener	92857	92.86	5.94E-12	129	54.3	99	100	28	2	0	0	1	28	57	84
244	1	MSLIGDSTVHGCVSRGFCRFLWGCGALR	MSLIGDSTVHGCVSRGFCRFLWGCGALR	1	28	MSLIGDSTVHGCVSRGFCRFLWGCGALR	1	28	MSLIGDSTVHGCVSRGFCRFLWGCGALR	1	28	EKF26159.1	trans-sialidase, putative	Trypanosoma cruzi marinkellei	73913	82.61	5.18E-06	93	40.4	229	82	23	6	0	0	1	23	199	221
245	1	GNFLSLRIWTVTAWDCPSPHEGRFATEC	GNFLSLRIWTVTAWDCPSPHEGRFATEC	1	28	GNFLSLRIWTVTAWDCPSPHEGRFATEC	1	28	GNFLSLRIWTVTAWDCPSPHEGRFATEC	1	28	EKG02355.1	hypothetical protein TCSYLVIO_006620	Trypanosoma cruzi	71429	75	8.09E-08	106	45.4	270	100	28	8	0	0	1	28	238	265
246	1	GGQSPSGPKSLKEDEDAVGGRTSTSEPST	GGQSPSGPKSLKEDEDAVGGRTSTSEPST	1	29	GGQSPSGPKSLKEDEDAVGGRTSTSEPST	1	29	GGQSPSGPKSLKEDEDAVGGRTSTSEPST	1	29	EKG00228.1	trans-sialidase, putative	Trypanosoma cruzi	96552	96.55	8.59E-12	135	56.6	283	100	29	1	0	0	1	29	101	129
247	1	GIGRHHPGRMVPGWGALFIPDSGHVKIAG	GIGRHHPGRMVPGWGALFIPDSGHVKIAG	1	29	GIGRHHPGRMVPGWGALFIPDSGHVKIAG	1	29	GIGRHHPGRMVPGWGALFIPDSGHVKIAG	1	29	EKF28333.1	lanosterol 14-alpha-demethylase, putative, partial	Trypanosoma cruzi marinkellei	94118	100	4.59E-05	86	37.7	269	59	17	1	0	0	13	29	139	155
248	1	DWDYVLACRGGGRGGGFSNATAGAFGVDG	DWDYVLACRGGGRGGGFSNATAGAFGVDG	1	29	DWDYVLACRGGGRGGGFSNATAGAFGVDG	1	29	DWDYVLACRGGGRGGGFSNATAGAFGVDG	1	29	PWU94976.1	putative microtubule-associated protein	Trypanosoma cruzi	68966	68.97	6.85E-07	99	42.7	1137	100	29	9	0	0	1	29	118	146
249	1	DEVRAAVAPAALKMDKQLYQHRSIGMVHK	DEVRAAVAPAALKMDKQLYQHRSIGMVHK	1	29	DEVRAAVAPAALKMDKQLYQHRSIGMVHK	1	29	DEVRAAVAPAALKMDKQLYQHRSIGMVHK	1	29	PWU88693.1	hypothetical protein C4B63_69g24	Trypanosoma cruzi	100	100	1.59E-13	148	61.6	534	100	29	0	0	0	1	29	231	259
250	1	ATWFTLSTHPGSVLVRKGSGPWKWLDVKS	ATWFTLSTHPGSVLVRKGSGPWKWLDVKS	1	29	ATWFTLSTHPGSVLVRKGSGPWKWLDVKS	1	29	ATWFTLSTHPGSVLVRKGSGPWKWLDVKS	1	29	EKF26209.1	hypothetical protein MOQ_010108	Trypanosoma cruzi marinkellei	67857	75	6.73E-07	99	42.7	210	97	28	9	0	0	1	28	180	207
251	1	PLTRDDEVCAAYGILNGSTLLGNIVPMLP	PLTRDDEVCAAYGILNGSTLLGNIVPMLP	1	29	PLTRDDEVCAAYGILNGSTLLGNIVPMLP	1	29	PLTRDDEVCAAYGILNGSTLLGNIVPMLP	1	29	XP_812296.1	hypothetical protein	Trypanosoma cruzi strain CL Brener	95	100	3.86E-08	109	46.6	776	69	20	1	0	0	1	20	129	148
252	1	KVGGLGHEITHFYFGGDEGASDSSVTVTN	KVGGLGHEITHFYFGGDEGASDSSVTVTN	1	29	KVGGLGHEITHFYFGGDEGASDSSVTVTN	1	29	KVGGLGHEITHFYFGGDEGASDSSVTVTN	1	29	PWU84270.1	putative trans-sialidase, Group II	Trypanosoma cruzi	93103	93.1	3.49E-12	138	57.8	734	100	29	2	0	0	1	29	654	682
253	1	TGEPEGTGKQGASKALSTPAEGRGISGAT	TGEPEGTGKQGASKALSTPAEGRGISGAT	1	29	TGEPEGTGKQGASKALSTPAEGRGISGAT	1	29	TGEPEGTGKQGASKALSTPAEGRGISGAT	1	29	EKF38310.1	mucin-associated surface protein (MASP), putative, partial	Trypanosoma cruzi marinkellei	75862	79.31	2.15E-06	96	41.6	232	100	29	7	0	0	1	29	191	219
254	1	TDALELESGLTSKEEFVRRMHFQRLFPPP	TDALELESGLTSKEEFVRRMHFQRLFPPP	1	29	TDALELESGLTSKEEFVRRMHFQRLFPPP	1	29	TDALELESGLTSKEEFVRRMHFQRLFPPP	1	29	EKG01690.1	tubulin-tyrosine ligase, putative	Trypanosoma cruzi	86207	89.66	2.27E-10	125	52.8	702	100	29	4	0	0	1	29	633	661
255	1	AVLLFLFIWAPTVLSFRSDTAADEGAPGP	AVLLFLFIWAPTVLSFRSDTAADEGAPGP	1	29	AVLLFLFIWAPTVLSFRSDTAADEGAPGP	1	29	AVLLFLFIWAPTVLSFRSDTAADEGAPGP	1	29	PWU91882.1	putative UDP-Gal or UDP-GlcNAc-dependent glycosyltransferase	Trypanosoma cruzi	89655	93.1	1.30E-10	127	53.5	349	100	29	3	0	0	1	29	17	45
256	1	GGSKKDNDKLLAWPEPPSRLHRELGHYEE	GGSKKDNDKLLAWPEPPSRLHRELGHYEE	1	29	GGSKKDNDKLLAWPEPPSRLHRELGHYEE	1	29	GGSKKDNDKLLAWPEPPSRLHRELGHYEE	1	29	EKF98500.1	hypothetical protein TCSYLVIO_010601	Trypanosoma cruzi	96552	96.55	1.52E-14	156	64.7	1101	100	29	1	0	0	1	29	306	334
257	1	EPVRKPRKPSPKAAPKKPVAHSDSDDEPV	EPVRKPRKPSPKAAPKKPVAHSDSDDEPV	1	29	EPVRKPRKPSPKAAPKKPVAHSDSDDEPV	1	29	EPVRKPRKPSPKAAPKKPVAHSDSDDEPV	1	29	PWV02579.1	hypothetical protein C4B63_2g223	Trypanosoma cruzi	89655	93.1	9.28E-10	121	51.2	318	100	29	3	0	0	1	29	66	94
258	1	EEPSAGTNRGGGGLPPSRVTLRADPEEEA	EEPSAGTNRGGGGLPPSRVTLRADPEEEA	1	29	EEPSAGTNRGGGGLPPSRVTLRADPEEEA	1	29	EEPSAGTNRGGGGLPPSRVTLRADPEEEA	1	29	EKG01377.1	hypothetical protein TCSYLVIO_007626	Trypanosoma cruzi	96552	96.55	1.94E-12	140	58.5	274	100	29	1	0	0	1	29	190	218
259	1	LPHPEEDEAFDEADDDGLADAVENWESEM	LPHPEEDEAFDEADDDGLADAVENWESEM	1	29	LPHPEEDEAFDEADDDGLADAVENWESEM	1	29	LPHPEEDEAFDEADDDGLADAVENWESEM	1	29	PWU83244.1	hypothetical protein C4B63_351g6	Trypanosoma cruzi	96552	96.55	9.41E-12	135	56.6	307	100	29	1	0	0	1	29	235	263
260	1	WPQNGGASGKLHRPGFVISPCRGPCDGSD	WPQNGGASGKLHRPGFVISPCRGPCDGSD	1	29	WPQNGGASGKLHRPGFVISPCRGPCDGSD	1	29	WPQNGGASGKLHRPGFVISPCRGPCDGSD	1	29	EKF99659.1	retrotransposon hot spot (RHS) protein, putative	Trypanosoma cruzi	75862	82.76	6.12E-12	137	57.4	352	100	29	7	0	0	1	29	65	93
261	1	PVSQPCPVGKLYLGYADENNAVADELDAC	PVSQPCPVGKLYLGYADENNAVADELDAC	1	29	PVSQPCPVGKLYLGYADENNAVADELDAC	1	29	PVSQPCPVGKLYLGYADENNAVADELDAC	1	29	XP_815071.1	electron transfer protein	Trypanosoma cruzi strain CL Brener	93103	93.1	1.15E-11	134	56.2	297	100	29	2	0	0	1	29	260	288
262	1	IRGVYSDEKVDLRVRERLEPLESIRHPRE	IRGVYSDEKVDLRVRERLEPLESIRHPRE	1	29	IRGVYSDEKVDLRVRERLEPLESIRHPRE	1	29	IRGVYSDEKVDLRVRERLEPLESIRHPRE	1	29	PWU98709.1	hypothetical protein C4B63_11g81	Trypanosoma cruzi	93103	93.1	2.21E-10	125	52.8	377	100	29	2	0	0	1	29	39	67
263	1	MRVGAHPFLPLTVHVCDAPSDPKGTSLTT	MRVGAHPFLPLTVHVCDAPSDPKGTSLTT	1	29	MRVGAHPFLPLTVHVCDAPSDPKGTSLTT	1	29	MRVGAHPFLPLTVHVCDAPSDPKGTSLTT	1	29	XP_809009.1	hypothetical protein	Trypanosoma cruzi strain CL Brener	89655	93.1	1.64E-13	140	58.5	101	100	29	3	0	0	1	29	8	36
264	1	YGMKRPREDGGKEKVMNNRFLWGSRFKVDG	YGMKRPREDGGKEKVMNNRFLWGSRFKVDG	1	30	YGMKRPREDGGKEKVMNNRFLWGSRFKVDG	1	30	YGMKRPREDGGKEKVMNNRFLWGSRFKVDG	1	30	EKG05501.1	hypothetical protein TCSYLVIO_003422	Trypanosoma cruzi	88889	94.44	4.60E-06	94	40.8	1047	60	18	2	0	0	1	18	737	754
265	1	NSVQQQPHADTQIQRTATGAHHGNPPHKKK	NSVQQQPHADTQIQRTATGAHHGNPPHKKK	1	30	NSVQQQPHADTQIQRTATGAHHGNPPHKKK	1	30	NSVQQQPHADTQIQRTATGAHHGNPPHKKK	1	30	EKF31523.1	hypothetical protein MOQ_004640	Trypanosoma cruzi marinkellei	65517	72.41	6.68E-06	92	40	249	97	29	10	0	0	1	29	43	71
266	1	FIDGETGWLRRARRESPVPLFDASAIERVE	FIDGETGWLRRARRESPVPLFDASAIERVE	1	30	FIDGETGWLRRARRESPVPLFDASAIERVE	1	30	FIDGETGWLRRARRESPVPLFDASAIERVE	1	30	EKG03865.1	hypothetical protein TCSYLVIO_005079	Trypanosoma cruzi	90	93.33	2.96E-12	139	58.2	470	100	30	3	0	0	1	30	30	59
267	1	PDGTIHPSARSSDADQTGICQFPPPREGRD	PDGTIHPSARSSDADQTGICQFPPPREGRD	1	30	PDGTIHPSARSSDADQTGICQFPPPREGRD	1	30	PDGTIHPSARSSDADQTGICQFPPPREGRD	1	30	XP_807773.1	hypothetical protein	Trypanosoma cruzi strain CL Brener	90	93.33	6.11E-14	146	60.8	147	100	30	3	0	0	1	30	61	90
268	1	HDAYSDVEVEGDGERNFRPGVQGASRNVKA	HDAYSDVEVEGDGERNFRPGVQGASRNVKA	1	30	HDAYSDVEVEGDGERNFRPGVQGASRNVKA	1	30	HDAYSDVEVEGDGERNFRPGVQGASRNVKA	1	30	EKG01628.1	hypothetical protein TCSYLVIO_007368	Trypanosoma cruzi	70833	70.83	4.66E-06	93	40.4	6333	80	24	7	0	0	1	24	6158	6181
269	1	YDARVCVSTAALLAFYLCILAVAVASHFHA	YDARVCVSTAALLAFYLCILAVAVASHFHA	1	30	YDARVCVSTAALLAFYLCILAVAVASHFHA	1	30	YDARVCVSTAALLAFYLCILAVAVASHFHA	1	30	EKG02299.1	syntaxin binding protein, putative	Trypanosoma cruzi	83333	86.67	3.48E-09	117	49.7	332	100	30	5	0	0	1	30	278	307
270	1	RLCFNGTLRRSTDSFLGEIGSPGGAASRVA	RLCFNGTLRRSTDSFLGEIGSPGGAASRVA	1	30	RLCFNGTLRRSTDSFLGEIGSPGGAASRVA	1	30	RLCFNGTLRRSTDSFLGEIGSPGGAASRVA	1	30	XP_809184.1	hypothetical protein	Trypanosoma cruzi strain CL Brener	90476	90.48	4.01E-07	101	43.5	2859	70	21	2	0	0	1	21	1489	1509
271	1	VMDSDPDDPTALVRGLPALDNLTPPSASLK	VMDSDPDDPTALVRGLPALDNLTPPSASLK	1	30	VMDSDPDDPTALVRGLPALDNLTPPSASLK	1	30	VMDSDPDDPTALVRGLPALDNLTPPSASLK	1	30	PWU93979.1	hypothetical protein C4B63_28g47	Trypanosoma cruzi	83333	83.33	1.22E-09	120	50.8	792	100	30	5	0	0	1	30	50	79
272	1	EWEGSLLMIVDCEYGQRFKGPRARGKRGRR	EWEGSLLMIVDCEYGQRFKGPRARGKRGRR	1	30	EWEGSLLMIVDCEYGQRFKGPRARGKRGRR	1	30	EWEGSLLMIVDCEYGQRFKGPRARGKRGRR	1	30	XP_816750.1	trans-sialidase	Trypanosoma cruzi strain CL Brener	73077	76.92	2.12E-07	103	44.3	736	87	26	7	0	0	1	26	327	352
273	1	MPWIPRRERWPAAWGAGGRGCGRARRGVQE	MPWIPRRERWPAAWGAGGRGCGRARRGVQE	1	30	MPWIPRRERWPAAWGAGGRGCGRARRGVQE	1	30	MPWIPRRERWPAAWGAGGRGCGRARRGVQE	1	30	PWU88333.1	hypothetical protein C4B63_76g66	Trypanosoma cruzi	80	80	1.16E-08	113	48.1	2122	100	30	6	0	0	1	30	1629	1658
274	1	VKDVVVGGPEAGNIGSTCEGVSCTINGGKC	VKDVVVGGPEAGNIGSTCEGVSCTINGGKC	1	30	VKDVVVGGPEAGNIGSTCEGVSCTINGGKC	1	30	VKDVVVGGPEAGNIGSTCEGVSCTINGGKC	1	30	XP_820616.1	hypothetical protein	Trypanosoma cruzi strain CL Brener	90	90	2.89E-13	147	61.2	822	100	30	3	0	0	1	30	68	97
275	1	TFLSLLFFFFLRPGWQTPRTAPPKPHPAAV	TFLSLLFFFFLRPGWQTPRTAPPKPHPAAV	1	30	TFLSLLFFFFLRPGWQTPRTAPPKPHPAAV	1	30	TFLSLLFFFFLRPGWQTPRTAPPKPHPAAV	1	30	XP_813727.1	hypothetical protein	Trypanosoma cruzi strain CL Brener	63333	70	1.16E-05	91	39.7	316	100	30	11	0	0	1	30	127	156
276	1	RSPYSRNGPRTPAAPSEANGVPHSSTDQED	RSPYSRNGPRTPAAPSEANGVPHSSTDQED	1	30	RSPYSRNGPRTPAAPSEANGVPHSSTDQED	1	30	RSPYSRNGPRTPAAPSEANGVPHSSTDQED	1	30	PWU85461.1	putative amino acid transporter	Trypanosoma cruzi	90	90	3.53E-06	94	40.8	500	67	20	2	0	0	11	30	5	24
277	1	PLLLPSPTDNCSTLTVRHSAHHPLPQSAPS	PLLLPSPTDNCSTLTVRHSAHHPLPQSAPS	1	30	PLLLPSPTDNCSTLTVRHSAHHPLPQSAPS	1	30	PLLLPSPTDNCSTLTVRHSAHHPLPQSAPS	1	30	EKF99920.1	hypothetical protein TCSYLVIO_009154, partial	Trypanosoma cruzi	76	76	4.71E-05	86	37.7	245	83	25	6	0	0	1	25	191	215
278	1	NSTGRAAVHGVQPPTHMHWAGHLGLPFAAN	NSTGRAAVHGVQPPTHMHWAGHLGLPFAAN	1	30	NSTGRAAVHGVQPPTHMHWAGHLGLPFAAN	1	30	NSTGRAAVHGVQPPTHMHWAGHLGLPFAAN	1	30	PWU83482.1	putative amino acid transporter	Trypanosoma cruzi	81818	81.82	1.10E-05	91	39.7	214	73	22	4	0	0	1	22	88	109
279	1	NRRGVRAGGKGREAPTLTAGALGSWYPKGV	NRRGVRAGGKGREAPTLTAGALGSWYPKGV	1	30	NRRGVRAGGKGREAPTLTAGALGSWYPKGV	1	30	NRRGVRAGGKGREAPTLTAGALGSWYPKGV	1	30	PWU88625.1	putative serine/threonine protein kinase	Trypanosoma cruzi	76667	76.67	4.57E-08	108	46.2	639	100	30	7	0	0	1	30	10	39
280	1	RAAVRQDPKAVIEPATTKKQGETKGKNLAE	RAAVRQDPKAVIEPATTKKQGETKGKNLAE	1	30	RAAVRQDPKAVIEPATTKKQGETKGKNLAE	1	30	RAAVRQDPKAVIEPATTKKQGETKGKNLAE	1	30	EKG02618.1	hypothetical protein TCSYLVIO_006350, partial	Trypanosoma cruzi	90	93.33	4.46E-11	130	54.7	257	100	30	3	0	0	1	30	116	145
281	1	KLFDVTPTSEVRQDDVGQFPPGEDGTSEER	KLFDVTPTSEVRQDDVGQFPPGEDGTSEER	1	30	KLFDVTPTSEVRQDDVGQFPPGEDGTSEER	1	30	KLFDVTPTSEVRQDDVGQFPPGEDGTSEER	1	30	PWU91299.1	hypothetical protein C4B63_44g149	Trypanosoma cruzi	93333	93.33	1.77E-12	141	58.9	4723	100	30	2	0	0	1	30	3420	3449
282	1	FAAPFLPGLRPPHTGSPSPWNFRNTTQYLT	FAAPFLPGLRPPHTGSPSPWNFRNTTQYLT	1	30	FAAPFLPGLRPPHTGSPSPWNFRNTTQYLT	1	30	FAAPFLPGLRPPHTGSPSPWNFRNTTQYLT	1	30	PWU97513.1	hypothetical protein C4B63_15g372	Trypanosoma cruzi	95652	95.65	1.18E-09	120	50.8	445	77	23	1	0	0	1	23	423	445
283	1	GAKKGDNGGQFTGGRAGAQWPVGKQGENQV	GAKKGDNGGQFTGGRAGAQWPVGKQGENQV	1	30	GAKKGDNGGQFTGGRAGAQWPVGKQGENQV	1	30	GAKKGDNGGQFTGGRAGAQWPVGKQGENQV	1	30	PWU86910.1	putative trans-sialidase, Group VI	Trypanosoma cruzi	80	83.33	8.97E-10	121	51.2	941	100	30	6	0	0	1	30	557	586
284	1	SAVPLCELQLHSCGDGVHPRCAEKWQRPFD	SAVPLCELQLHSCGDGVHPRCAEKWQRPFD	1	30	SAVPLCELQLHSCGDGVHPRCAEKWQRPFD	1	30	SAVPLCELQLHSCGDGVHPRCAEKWQRPFD	1	30	EKF28890.1	trans-sialidase, putative, partial	Trypanosoma cruzi marinkellei	77419	83.87	9.91E-12	134	56.2	236	100	31	6	1	1	1	30	201	231
285	1	DAESDGGNDEEGNRRNGNSDDVKGSGDDDD	DAESDGGNDEEGNRRNGNSDDVKGSGDDDD	1	30	DAESDGGNDEEGNRRNGNSDDVKGSGDDDD	1	30	DAESDGGNDEEGNRRNGNSDDVKGSGDDDD	1	30	PWU99789.1	hypothetical protein C4B63_8g62	Trypanosoma cruzi	96667	96.67	2.37E-11	132	55.5	677	100	30	1	0	0	1	30	558	587
286	1	REGVIWETSMPGPKGCLCRALAPYGSGTNG	REGVIWETSMPGPKGCLCRALAPYGSGTNG	1	30	REGVIWETSMPGPKGCLCRALAPYGSGTNG	1	30	REGVIWETSMPGPKGCLCRALAPYGSGTNG	1	30	PWU86009.1	putative syntaxin binding protein	Trypanosoma cruzi	82143	82.14	7.85E-09	114	48.5	333	93	28	5	0	0	1	28	306	333
287	1	LCGLFFTLCFAWGWATAQGEGQYDAAVFKA	LCGLFFTLCFAWGWATAQGEGQYDAAVFKA	1	30	LCGLFFTLCFAWGWATAQGEGQYDAAVFKA	1	30	LCGLFFTLCFAWGWATAQGEGQYDAAVFKA	1	30	PWU83156.1	putative mucin TcSMUGL	Trypanosoma cruzi	76667	76.67	3.42E-08	107	45.8	145	100	30	7	0	0	1	30	49	78
288	1	PLLQVMLEAGKTFRPPPPELFSKANKNFEG	PLLQVMLEAGKTFRPPPPELFSKANKNFEG	1	30	PLLQVMLEAGKTFRPPPPELFSKANKNFEG	1	30	PLLQVMLEAGKTFRPPPPELFSKANKNFEG	1	30	PWU97696.1	hypothetical protein C4B63_14g33	Trypanosoma cruzi	60	70	1.62E-05	90	39.3	872	100	30	12	0	0	1	30	841	870
289	1	DYGITQSSPREDGFFRGPFPPGFRPPHTGS	DYGITQSSPREDGFFRGPFPPGFRPPHTGS	1	30	DYGITQSSPREDGFFRGPFPPGFRPPHTGS	1	30	DYGITQSSPREDGFFRGPFPPGFRPPHTGS	1	30	PWU86195.1	hypothetical protein C4B63_130g25	Trypanosoma cruzi	80	83.33	2.31E-11	131	55.1	215	100	30	6	0	0	1	30	179	208
290	1	IDPTAAHQDAAVHVGNESTPAGNGDSGVTK	IDPTAAHQDAAVHVGNESTPAGNGDSGVTK	1	30	IDPTAAHQDAAVHVGNESTPAGNGDSGVTK	1	30	IDPTAAHQDAAVHVGNESTPAGNGDSGVTK	1	30	EKG08302.1	hypothetical protein TCSYLVIO_000553	Trypanosoma cruzi	83333	90	4.20E-11	129	54.3	204	100	30	5	0	0	1	30	6	35
291	1	MRLNTPRVSADFPDTGWDPSGEQGVFSHGVW	MRLNTPRVSADFPDTGWDPSGEQGVFSHGVW	1	31	MRLNTPRVSADFPDTGWDPSGEQGVFSHGVW	1	31	MRLNTPRVSADFPDTGWDPSGEQGVFSHGVW	1	31	EKG06149.1	hypothetical protein TCSYLVIO_002767	Trypanosoma cruzi	69231	73.08	4.08E-05	87	38.1	948	84	26	8	0	0	1	26	267	292
292	1	LSWLPRPLALEGRSTGRTMGWHGDLIGELNN	LSWLPRPLALEGRSTGRTMGWHGDLIGELNN	1	31	LSWLPRPLALEGRSTGRTMGWHGDLIGELNN	1	31	LSWLPRPLALEGRSTGRTMGWHGDLIGELNN	1	31	EKF38173.1	thiolase protein-like protein, putative	Trypanosoma cruzi marinkellei	96774	96.77	2.74E-16	169	69.7	489	100	31	1	0	0	1	31	209	239
293	1	ILHHEPSNNPTPKMRSAIKLTFGGPGQIRRF	ILHHEPSNNPTPKMRSAIKLTFGGPGQIRRF	1	31	ILHHEPSNNPTPKMRSAIKLTFGGPGQIRRF	1	31	ILHHEPSNNPTPKMRSAIKLTFGGPGQIRRF	1	31	XP_811632.1	enoyl-CoA hydratase/Enoyl-CoA isomerase/3-hydroxyacyl-CoA dehydrogenase	Trypanosoma cruzi strain CL Brener	77273	86.36	5.05E-06	93	40.4	792	71	22	5	0	0	1	22	29	50
294	1	MYQGMGAGGGMPGGMPGGCPGVVPVECPVEC	MYQGMGAGGGMPGGMPGGCPGVVPVECPVEC	1	31	MYQGMGAGGGMPGGMPGGCPGVVPVECPVEC	1	31	MYQGMGAGGGMPGGMPGGCPGVVPVECPVEC	1	31	PWU86082.1	putative heat shock protein 70 (hsp70)	Trypanosoma cruzi	71429	71.43	1.02E-07	106	45.4	672	90	28	8	0	0	1	28	613	640
295	1	TISPSSFPQPQGKAKNPRPPKPQRSKRILIH	TISPSSFPQPQGKAKNPRPPKPQRSKRILIH	1	31	TISPSSFPQPQGKAKNPRPPKPQRSKRILIH	1	31	TISPSSFPQPQGKAKNPRPPKPQRSKRILIH	1	31	EKG02223.1	hypothetical protein TCSYLVIO_006758	Trypanosoma cruzi	62.5	71.88	2.43E-05	88	38.5	245	100	32	11	1	1	1	31	60	91
296	1	VDVKTIGWGKNARVCGLMARLPPLLAFLPPA	VDVKTIGWGKNARVCGLMARLPPLLAFLPPA	1	31	VDVKTIGWGKNARVCGLMARLPPLLAFLPPA	1	31	VDVKTIGWGKNARVCGLMARLPPLLAFLPPA	1	31	EKG05921.1	amino acid permease, putative	Trypanosoma cruzi	61.29	67.74	2.55E-06	96	41.6	368	100	31	12	0	0	1	31	269	299
297	1	VGASGGTGAQASAPKTVGTAETGSQKPGGTT	VGASGGTGAQASAPKTVGTAETGSQKPGGTT	1	31	VGASGGTGAQASAPKTVGTAETGSQKPGGTT	1	31	VGASGGTGAQASAPKTVGTAETGSQKPGGTT	1	31	EKG07017.1	lipin, putative	Trypanosoma cruzi	74194	74.19	3.44E-06	95	41.2	863	100	31	8	0	0	1	31	812	842
298	1	GRYGISFDAAWGTAPGGAETAPHGVKGRPRN	GRYGISFDAAWGTAPGGAETAPHGVKGRPRN	1	31	GRYGISFDAAWGTAPGGAETAPHGVKGRPRN	1	31	GRYGISFDAAWGTAPGGAETAPHGVKGRPRN	1	31	PWU97075.1	TcC31.12	Trypanosoma cruzi	64516	77.42	4.39E-07	100	43.1	178	100	31	11	0	0	1	31	116	146
299	1	PGPGEESALQLGGTPKQHGVTGPVPFRPPQP	PGPGEESALQLGGTPKQHGVTGPVPFRPPQP	1	31	PGPGEESALQLGGTPKQHGVTGPVPFRPPQP	1	31	PGPGEESALQLGGTPKQHGVTGPVPFRPPQP	1	31	XP_809922.1	hypothetical protein	Trypanosoma cruzi strain CL Brener	100	100	1.20E-15	164	67.8	670	100	31	0	0	0	1	31	587	617
300	1	EEIEQAGPNGAAAAIAAPLGAPKLRRRFECG	EEIEQAGPNGAAAAIAAPLGAPKLRRRFECG	1	31	EEIEQAGPNGAAAAIAAPLGAPKLRRRFECG	1	31	EEIEQAGPNGAAAAIAAPLGAPKLRRRFECG	1	31	PWU87672.1	putative sigma-adaptin 3	Trypanosoma cruzi	75	83.33	3.11E-05	87	38.1	167	77	24	6	0	0	1	24	143	166
301	1	EGASGSKVGEKAGVKSTARLTQLGRKERVGA	EGASGSKVGEKAGVKSTARLTQLGRKERVGA	1	31	EGASGSKVGEKAGVKSTARLTQLGRKERVGA	1	31	EGASGSKVGEKAGVKSTARLTQLGRKERVGA	1	31	PWV01394.1	hypothetical protein C4B63_4g459	Trypanosoma cruzi	75	78.57	1.05E-06	98	42.4	190	90	28	7	0	0	1	28	31	58
302	1	AAVLMSIAIGLWGLGVHGGMRSLQAFLNGFQ	AAVLMSIAIGLWGLGVHGGMRSLQAFLNGFQ	1	31	AAVLMSIAIGLWGLGVHGGMRSLQAFLNGFQ	1	31	AAVLMSIAIGLWGLGVHGGMRSLQAFLNGFQ	1	31	EKG01827.1	hypothetical protein TCSYLVIO_007161	Trypanosoma cruzi	90323	90.32	3.07E-12	136	57	194	100	31	3	0	0	1	31	144	174
303	1	EKDVWSPGGGGFRTKTGGKKKRGGTLGPNSKC	EKDVWSPGGGGFRTKTGGKKKRGGTLGPNSKC	1	32	EKDVWSPGGGGFRTKTGGKKKRGGTLGPNSKC	1	32	EKDVWSPGGGGFRTKTGGKKKRGGTLGPNSKC	1	32	EKF98674.1	trans-sialidase, putative, partial	Trypanosoma cruzi	65625	75	3.16E-06	95	41.2	244	100	32	11	0	0	1	32	146	177
304	1	ATKDSLGDIGEGVATASRNGGRQSTPSVPALG	ATKDSLGDIGEGVATASRNGGRQSTPSVPALG	1	32	ATKDSLGDIGEGVATASRNGGRQSTPSVPALG	1	32	ATKDSLGDIGEGVATASRNGGRQSTPSVPALG	1	32	PWU89312.1	hypothetical protein C4B63_61g72	Trypanosoma cruzi	87097	90.32	2.58E-10	125	52.8	541	97	31	4	0	0	1	31	228	258
305	1	NPAGHDDSGVSKNCGRIGDEAGASLDKGRDES	NPAGHDDSGVSKNCGRIGDEAGASLDKGRDES	1	32	NPAGHDDSGVSKNCGRIGDEAGASLDKGRDES	1	32	NPAGHDDSGVSKNCGRIGDEAGASLDKGRDES	1	32	PWU97503.1	hypothetical protein C4B63_15g392	Trypanosoma cruzi	90625	93.75	1.27E-13	149	62	945	100	32	3	0	0	1	32	179	210
306	1	AWDSIYSGTSVWRWPGVSRANGIIDWTGIGGF	AWDSIYSGTSVWRWPGVSRANGIIDWTGIGGF	1	32	AWDSIYSGTSVWRWPGVSRANGIIDWTGIGGF	1	32	AWDSIYSGTSVWRWPGVSRANGIIDWTGIGGF	1	32	PWU97865.1	hypothetical protein C4B63_14g227	Trypanosoma cruzi	92857	100	1.27E-05	91	39.7	2965	44	14	1	0	0	2	15	115	128
307	1	TGSPSHRRAVERSHLYKTSTFTPPIPPGPIRK	TGSPSHRRAVERSHLYKTSTFTPPIPPGPIRK	1	32	TGSPSHRRAVERSHLYKTSTFTPPIPPGPIRK	1	32	TGSPSHRRAVERSHLYKTSTFTPPIPPGPIRK	1	32	XP_810328.1	hypothetical protein	Trypanosoma cruzi strain CL Brener	75	79.17	1.43E-05	90	39.3	815	75	24	6	0	0	1	24	512	535
308	1	WVTDSNRSFYFGPLPGRGLGRGDFPAPCCTRM	WVTDSNRSFYFGPLPGRGLGRGDFPAPCCTRM	1	32	WVTDSNRSFYFGPLPGRGLGRGDFPAPCCTRM	1	32	WVTDSNRSFYFGPLPGRGLGRGDFPAPCCTRM	1	32	EKG00605.1	trans-sialidase, putative, partial	Trypanosoma cruzi	60	68.57	1.22E-05	91	39.7	238	100	35	9	3	5	1	32	21	53
309	1	EDSIIMSRSALGRGFFRSAFWRSYKATEERKK	EDSIIMSRSALGRGFFRSAFWRSYKATEERKK	1	32	EDSIIMSRSALGRGFFRSAFWRSYKATEERKK	1	32	EDSIIMSRSALGRGFFRSAFWRSYKATEERKK	1	32	EKF29761.1	DNA-directed RNA polymerase III subunit, putative, partial	Trypanosoma cruzi marinkellei	93.75	96.88	4.57E-15	160	66.2	1194	100	32	2	0	0	1	32	812	843
310	1	DVLFKGKVRVNEMGPNAFLTGELAGSGVVATN	DVLFKGKVRVNEMGPNAFLTGELAGSGVVATN	1	32	DVLFKGKVRVNEMGPNAFLTGELAGSGVVATN	1	32	DVLFKGKVRVNEMGPNAFLTGELAGSGVVATN	1	32	EKG08127.1	retrotransposon hot spot (RHS) protein, putative, partial	Trypanosoma cruzi	75	81.25	4.37E-10	122	51.6	203	100	32	8	0	0	1	32	40	71
311	1	DNSEYEPRIFGVKFSGFKGFGFLLDSGGHREG	DNSEYEPRIFGVKFSGFKGFGFLLDSGGHREG	1	32	DNSEYEPRIFGVKFSGFKGFGFLLDSGGHREG	1	32	DNSEYEPRIFGVKFSGFKGFGFLLDSGGHREG	1	32	EKG06893.1	hypothetical protein TCSYLVIO_001985	Trypanosoma cruzi	87.5	90.62	1.11E-13	150	62.4	585	100	32	4	0	0	1	32	263	294
312	1	NWMLSNGTSPGKCEAPRCTEWKGSLLRFVVCG	NWMLSNGTSPGKCEAPRCTEWKGSLLRFVVCG	1	32	NWMLSNGTSPGKCEAPRCTEWKGSLLRFVVCG	1	32	NWMLSNGTSPGKCEAPRCTEWKGSLLRFVVCG	1	32	EKF99174.1	trans-sialidase, putative, partial	Trypanosoma cruzi	80645	80.65	4.45E-13	140	58.5	142	97	31	6	0	0	1	31	56	86
313	1	SCRGGNWCSFHATSKAGAKLFRAPPPVHLDADH	SCRGGNWCSFHATSKAGAKLFRAPPPVHLDADH	1	33	SCRGGNWCSFHATSKAGAKLFRAPPPVHLDADH	1	33	SCRGGNWCSFHATSKAGAKLFRAPPPVHLDADH	1	33	XP_811810.1	elongation factor G2-like protein	Trypanosoma cruzi strain CL Brener	64	76	1.36E-05	91	39.7	816	76	25	9	0	0	9	33	452	476
314	1	MSDGGNLGETPSTSGLLVPPSLAAVLPPHQIAA	MSDGGNLGETPSTSGLLVPPSLAAVLPPHQIAA	1	33	MSDGGNLGETPSTSGLLVPPSLAAVLPPHQIAA	1	33	MSDGGNLGETPSTSGLLVPPSLAAVLPPHQIAA	1	33	EKF98393.1	hypothetical protein TCSYLVIO_010713	Trypanosoma cruzi	90909	90.91	5.93E-14	152	63.2	1530	100	33	3	0	0	1	33	94	126
315	1	CVVCLALIVYGYMRGYGKGGPVLPPRTVPLRIR	CVVCLALIVYGYMRGYGKGGPVLPPRTVPLRIR	1	33	CVVCLALIVYGYMRGYGKGGPVLPPRTVPLRIR	1	33	CVVCLALIVYGYMRGYGKGGPVLPPRTVPLRIR	1	33	XP_806274.1	hypothetical protein	Trypanosoma cruzi strain CL Brener	61.29	70.97	2.19E-06	96	41.6	222	94	31	12	0	0	1	31	162	192
316	1	VFRFLRQLDGLGEDWFAGGGRLPEIGLPLGLVR	VFRFLRQLDGLGEDWFAGGGRLPEIGLPLGLVR	1	33	VFRFLRQLDGLGEDWFAGGGRLPEIGLPLGLVR	1	33	VFRFLRQLDGLGEDWFAGGGRLPEIGLPLGLVR	1	33	EKG01563.1	phosphatidylinositol-4-phosphate 5-kinase, putative	Trypanosoma cruzi	70968	70.97	1.14E-06	99	42.7	362	94	31	9	0	0	1	31	13	43
317	1	GKRFSYNGRLSCVRVKGVCPCVVPPAGRRNRLR	GKRFSYNGRLSCVRVKGVCPCVVPPAGRRNRLR	1	33	GKRFSYNGRLSCVRVKGVCPCVVPPAGRRNRLR	1	33	GKRFSYNGRLSCVRVKGVCPCVVPPAGRRNRLR	1	33	XP_807315.1	N-acetylglucosamine-6-phosphate deacetylase-like protein, partial	Trypanosoma cruzi strain CL Brener	84211	89.47	4.31E-05	87	38.1	276	58	19	3	0	0	1	19	157	175
318	1	LRGSARPGPKENQNKGGKMVLRPHGPRRTPTRH	LRGSARPGPKENQNKGGKMVLRPHGPRRTPTRH	1	33	LRGSARPGPKENQNKGGKMVLRPHGPRRTPTRH	1	33	LRGSARPGPKENQNKGGKMVLRPHGPRRTPTRH	1	33	EKG08518.1	hypothetical protein TCSYLVIO_000334, partial	Trypanosoma cruzi	75758	81.82	2.00E-09	118	50.1	237	100	33	8	0	0	1	33	173	205
319	1	EIKWDGEALEVAGKGAVPNPSENNKRMDDGCEE	EIKWDGEALEVAGKGAVPNPSENNKRMDDGCEE	1	33	EIKWDGEALEVAGKGAVPNPSENNKRMDDGCEE	1	33	EIKWDGEALEVAGKGAVPNPSENNKRMDDGCEE	1	33	PWU96770.1	hypothetical protein C4B63_18g172	Trypanosoma cruzi	84848	87.88	1.96E-11	134	56.2	413	100	33	5	0	0	1	33	225	257
320	1	LHHLLLECPGTLACAQRWAFYRTLASESSPNGG	LHHLLLECPGTLACAQRWAFYRTLASESSPNGG	1	33	LHHLLLECPGTLACAQRWAFYRTLASESSPNGG	1	33	LHHLLLECPGTLACAQRWAFYRTLASESSPNGG	1	33	EKF29977.1	adenylate kinase, putative, partial	Trypanosoma cruzi marinkellei	66667	70.83	3.12E-05	82	36.2	38	73	24	8	0	0	1	24	9	32
321	1	DGAPVVKREAPPAPPTPSMEGVIVMMVRGTGRA	DGAPVVKREAPPAPPTPSMEGVIVMMVRGTGRA	1	33	DGAPVVKREAPPAPPTPSMEGVIVMMVRGTGRA	1	33	DGAPVVKREAPPAPPTPSMEGVIVMMVRGTGRA	1	33	EKG03813.1	mucin-associated surface protein (MASP), putative	Trypanosoma cruzi	100	100	1.36E-05	91	39.7	356	55	18	0	0	0	1	18	62	79
322	1	ETALEEEGRQRDRKKAHVPMVAGMPIIIIYPCS	ETALEEEGRQRDRKKAHVPMVAGMPIIIIYPCS	1	33	ETALEEEGRQRDRKKAHVPMVAGMPIIIIYPCS	1	33	ETALEEEGRQRDRKKAHVPMVAGMPIIIIYPCS	1	33	XP_814756.1	hypothetical protein	Trypanosoma cruzi strain CL Brener	75758	84.85	1.04E-11	133	55.8	207	100	33	8	0	0	1	33	171	203
323	1	VWVLLYGGNESVFALVAPRFGFWFCFSFCFCGC	VWVLLYGGNESVFALVAPRFGFWFCFSFCFCGC	1	33	VWVLLYGGNESVFALVAPRFGFWFCFSFCFCGC	1	33	VWVLLYGGNESVFALVAPRFGFWFCFSFCFCGC	1	33	XP_802172.1	surface protease GP63, partial	Trypanosoma cruzi strain CL Brener	78571	78.57	7.58E-08	99	42.7	46	85	28	6	0	0	1	28	19	46
324	1	EGIHAQHGEVNATGLSSSLGNFPKGKNPDAGTV	EGIHAQHGEVNATGLSSSLGNFPKGKNPDAGTV	1	33	EGIHAQHGEVNATGLSSSLGNFPKGKNPDAGTV	1	33	EGIHAQHGEVNATGLSSSLGNFPKGKNPDAGTV	1	33	EKG03689.1	trans-sialidase, putative	Trypanosoma cruzi	72727	78.79	7.32E-11	120	50.8	58	100	33	9	0	0	1	33	5	37
325	1	PVCMLAKQRPPNGGAKNRNQERGKKKRGVEHPQ	PVCMLAKQRPPNGGAKNRNQERGKKKRGVEHPQ	1	33	PVCMLAKQRPPNGGAKNRNQERGKKKRGVEHPQ	1	33	PVCMLAKQRPPNGGAKNRNQERGKKKRGVEHPQ	1	33	EKF98224.1	hypothetical protein TCSYLVIO_010878	Trypanosoma cruzi	73529	82.35	9.51E-07	99	42.7	266	100	34	7	2	2	1	33	7	39
326	1	DVTSSDGTVATSDEASPAPATAGGAENPPKRKG	DVTSSDGTVATSDEASPAPATAGGAENPPKRKG	1	33	DVTSSDGTVATSDEASPAPATAGGAENPPKRKG	1	33	DVTSSDGTVATSDEASPAPATAGGAENPPKRKG	1	33	PWU97292.1	putative cytosolic leucyl aminopeptidase	Trypanosoma cruzi	90909	90.91	2.03E-12	140	58.5	290	100	33	3	0	0	1	33	233	265
327	1	NRPMQSFLRGGAGKANRDWEQLWKAWDLSNHRS	NRPMQSFLRGGAGKANRDWEQLWKAWDLSNHRS	1	33	NRPMQSFLRGGAGKANRDWEQLWKAWDLSNHRS	1	33	NRPMQSFLRGGAGKANRDWEQLWKAWDLSNHRS	1	33	EKG00170.1	hypothetical protein TCSYLVIO_008905	Trypanosoma cruzi	61.29	64.52	1.07E-06	99	42.7	876	94	31	12	0	0	3	33	465	495
328	1	WPEMALDSRILEAIKRANGISPPPCRAHASRWP	WPEMALDSRILEAIKRANGISPPPCRAHASRWP	1	33	WPEMALDSRILEAIKRANGISPPPCRAHASRWP	1	33	WPEMALDSRILEAIKRANGISPPPCRAHASRWP	1	33	EKF39383.1	ATP-dependent RNA helicase, putative, partial	Trypanosoma cruzi marinkellei	70.37	74.07	5.96E-07	101	43.5	599	82	27	8	0	0	1	27	20	46
329	1	PPCECHAQRHWVSGRKRPRCPLGPAAPVGPSWG	PPCECHAQRHWVSGRKRPRCPLGPAAPVGPSWG	1	33	PPCECHAQRHWVSGRKRPRCPLGPAAPVGPSWG	1	33	PPCECHAQRHWVSGRKRPRCPLGPAAPVGPSWG	1	33	PWU83776.1	putative retrotransposon hot spot (RHS) protein	Trypanosoma cruzi	57576	63.64	1.03E-09	121	51.2	984	100	33	14	0	0	1	33	37	69
330	1	DDAGGPVVHRLQRLPVEGRAPHANPRPAPPSAT	DDAGGPVVHRLQRLPVEGRAPHANPRPAPPSAT	1	33	DDAGGPVVHRLQRLPVEGRAPHANPRPAPPSAT	1	33	DDAGGPVVHRLQRLPVEGRAPHANPRPAPPSAT	1	33	EKF31145.1	hypothetical protein MOQ_005022, partial	Trypanosoma cruzi marinkellei	66667	70	1.60E-05	90	39.3	206	91	30	10	0	0	1	30	59	88
331	1	PDAATLCGEHHIPPAPFLRVEQGPAEKPQRSTIT	PDAATLCGEHHIPPAPFLRVEQGPAEKPQRSTIT	1	34	PDAATLCGEHHIPPAPFLRVEQGPAEKPQRSTIT	1	34	PDAATLCGEHHIPPAPFLRVEQGPAEKPQRSTIT	1	34	XP_809828.1	hypothetical protein	Trypanosoma cruzi strain CL Brener	79412	85.29	5.98E-12	137	57.4	962	100	34	7	0	0	1	34	897	930
332	1	EVPMPLDVVWTRLLAPGAFFLFLTLFLATSGGAV	EVPMPLDVVWTRLLAPGAFFLFLTLFLATSGGAV	1	34	EVPMPLDVVWTRLLAPGAFFLFLTLFLATSGGAV	1	34	EVPMPLDVVWTRLLAPGAFFLFLTLFLATSGGAV	1	34	PWU93635.1	hypothetical protein C4B63_30g222	Trypanosoma cruzi	96774	96.77	3.54E-05	88	38.5	607	91	31	1	0	0	4	34	1	31
333	1	DGTIHPPARRGEAARPGTGPFPHPVKGGTTQNLV	DGTIHPPARRGEAARPGTGPFPHPVKGGTTQNLV	1	34	DGTIHPPARRGEAARPGTGPFPHPVKGGTTQNLV	1	34	DGTIHPPARRGEAARPGTGPFPHPVKGGTTQNLV	1	34	XP_819648.1	hypothetical protein	Trypanosoma cruzi strain CL Brener	64706	70.59	1.55E-07	104	44.7	182	100	34	12	0	0	1	34	143	176
334	1	PFQGGGGKEENHPDLGGGGGRFPPQPPRALCFFF	PFQGGGGKEENHPDLGGGGGRFPPQPPRALCFFF	1	34	PFQGGGGKEENHPDLGGGGGRFPPQPPRALCFFF	1	34	PFQGGGGKEENHPDLGGGGGRFPPQPPRALCFFF	1	34	EKG00624.1	syntaxin binding protein, putative	Trypanosoma cruzi	64706	70.59	3.50E-11	132	55.5	325	100	34	12	0	0	1	34	271	304
335	1	ISDVPDAAALLSGEQYERIAPNTGLSEDAGVADG	ISDVPDAAALLSGEQYERIAPNTGLSEDAGVADG	1	34	ISDVPDAAALLSGEQYERIAPNTGLSEDAGVADG	1	34	ISDVPDAAALLSGEQYERIAPNTGLSEDAGVADG	1	34	EKG02974.1	hypothetical protein TCSYLVIO_005995	Trypanosoma cruzi	93939	93.94	2.89E-14	154	63.9	3435	97	33	2	0	0	1	33	2659	2691
336	1	YPMRNFYRGAILAWGARVFAKNSEKLAGSEFDGY	YPMRNFYRGAILAWGARVFAKNSEKLAGSEFDGY	1	34	YPMRNFYRGAILAWGARVFAKNSEKLAGSEFDGY	1	34	YPMRNFYRGAILAWGARVFAKNSEKLAGSEFDGY	1	34	EKG03885.1	hypothetical protein TCSYLVIO_005058	Trypanosoma cruzi	82353	82.35	1.55E-12	142	59.3	521	100	34	6	0	0	1	34	164	197
337	1	GKGGREKRDARKGPLPVKDSHSPQSEGELEEKDN	GKGGREKRDARKGPLPVKDSHSPQSEGELEEKDN	1	34	GKGGREKRDARKGPLPVKDSHSPQSEGELEEKDN	1	34	GKGGREKRDARKGPLPVKDSHSPQSEGELEEKDN	1	34	PWU90434.1	Mucin-associated surface protein (MASP)	Trypanosoma cruzi	76667	83.33	7.44E-07	100	43.1	361	85	30	6	1	1	6	34	116	145
338	1	VTNGKRRVPNGWTFKGPGPGRGGPLGTWGRLCRT	VTNGKRRVPNGWTFKGPGPGRGGPLGTWGRLCRT	1	34	VTNGKRRVPNGWTFKGPGPGRGGPLGTWGRLCRT	1	34	VTNGKRRVPNGWTFKGPGPGRGGPLGTWGRLCRT	1	34	EKG01139.1	trans-sialidase, putative	Trypanosoma cruzi	73333	80	4.94E-10	123	52	673	88	30	8	0	0	1	30	153	182
339	1	RKRGLRRGEGKQELKNETPGQVCHLSSHADLPPA	RKRGLRRGEGKQELKNETPGQVCHLSSHADLPPA	1	34	RKRGLRRGEGKQELKNETPGQVCHLSSHADLPPA	1	34	RKRGLRRGEGKQELKNETPGQVCHLSSHADLPPA	1	34	XP_818611.1	hypothetical protein	Trypanosoma cruzi strain CL Brener	82353	82.35	1.18E-12	143	59.7	1142	100	34	6	0	0	1	34	920	953
340	1	VEPEPKGKSGSLTAFLGGGGSGAILPDGTIVFPM	VEPEPKGKSGSLTAFLGGGGSGAILPDGTIVFPM	1	34	VEPEPKGKSGSLTAFLGGGGSGAILPDGTIVFPM	1	34	VEPEPKGKSGSLTAFLGGGGSGAILPDGTIVFPM	1	34	EKG07639.1	complement regulatory protein, putative, partial	Trypanosoma cruzi	94118	94.12	6.62E-15	159	65.9	535	100	34	2	0	0	1	34	233	266
341	1	CNAGVAASGCPAHAKNSACPPPFHMACVNKGEKNR	CNAGVAASGCPAHAKNSACPPPFHMACVNKGEKNR	1	35	CNAGVAASGCPAHAKNSACPPPFHMACVNKGEKNR	1	35	CNAGVAASGCPAHAKNSACPPPFHMACVNKGEKNR	1	35	EKG01570.1	hypothetical protein TCSYLVIO_007434	Trypanosoma cruzi	71429	78.57	1.36E-07	106	45.4	385	80	28	8	0	0	8	35	275	302
342	1	SDPPCVPTPFIFYGVICVLLAPSALSRAGDCRRKA	SDPPCVPTPFIFYGVICVLLAPSALSRAGDCRRKA	1	35	SDPPCVPTPFIFYGVICVLLAPSALSRAGDCRRKA	1	35	SDPPCVPTPFIFYGVICVLLAPSALSRAGDCRRKA	1	35	XP_804188.1	hypothetical protein	Trypanosoma cruzi strain CL Brener	70968	80.65	1.01E-07	106	45.4	235	89	31	9	0	0	1	31	46	76
343	1	WGDEYLGVNAIVHGPGEKRIGVPNGVTFKGSRAGA	WGDEYLGVNAIVHGPGEKRIGVPNGVTFKGSRAGA	1	35	WGDEYLGVNAIVHGPGEKRIGVPNGVTFKGSRAGA	1	35	WGDEYLGVNAIVHGPGEKRIGVPNGVTFKGSRAGA	1	35	EKG08587.1	trans-sialidase, putative, partial	Trypanosoma cruzi	94286	94.29	2.95E-17	172	70.9	218	100	35	2	0	0	1	35	89	123
344	1	LGPFPKDDVMGRGDLGREGKEIPFPCRYPCRQGKG	LGPFPKDDVMGRGDLGREGKEIPFPCRYPCRQGKG	1	35	LGPFPKDDVMGRGDLGREGKEIPFPCRYPCRQGKG	1	35	LGPFPKDDVMGRGDLGREGKEIPFPCRYPCRQGKG	1	35	EKF37902.1	hypothetical protein MOQ_001897	Trypanosoma cruzi marinkellei	72414	72.41	1.21E-07	106	45.4	988	83	29	8	0	0	1	29	275	303
345	1	SAPGKNDGDAWKPARHFATGKGQTAPPARTMDLAF	SAPGKNDGDAWKPARHFATGKGQTAPPARTMDLAF	1	35	SAPGKNDGDAWKPARHFATGKGQTAPPARTMDLAF	1	35	SAPGKNDGDAWKPARHFATGKGQTAPPARTMDLAF	1	35	EKG02761.1	hypothetical protein TCSYLVIO_006210	Trypanosoma cruzi	85714	85.71	3.08E-05	88	38.5	935	60	21	3	0	0	15	35	731	751
346	1	GEKRVPNGLTFKGSGAGGFGLFATWGRLYRTTLGT	GEKRVPNGLTFKGSGAGGFGLFATWGRLYRTTLGT	1	35	GEKRVPNGLTFKGSGAGGFGLFATWGRLYRTTLGT	1	35	GEKRVPNGLTFKGSGAGGFGLFATWGRLYRTTLGT	1	35	PWU93954.1	putative trans-sialidase, Group VIII	Trypanosoma cruzi	94444	94.44	2.29E-05	89	38.9	1055	51	18	1	0	0	1	18	532	549
347	1	TLRSKRKPPTIPPSKTALELGWCRLPWTQTVILLN	TLRSKRKPPTIPPSKTALELGWCRLPWTQTVILLN	1	35	TLRSKRKPPTIPPSKTALELGWCRLPWTQTVILLN	1	35	TLRSKRKPPTIPPSKTALELGWCRLPWTQTVILLN	1	35	PWU84501.1	putative Endonuclease-reverse transcriptase	Trypanosoma cruzi	64706	70.59	3.39E-05	87	38.1	154	97	34	12	0	0	1	34	121	154
348	1	GIPGGVDAAGGQQGLSCRGLCDLGGPGDATNTRDA	GIPGGVDAAGGQQGLSCRGLCDLGGPGDATNTRDA	1	35	GIPGGVDAAGGQQGLSCRGLCDLGGPGDATNTRDA	1	35	GIPGGVDAAGGQQGLSCRGLCDLGGPGDATNTRDA	1	35	XP_815119.1	trans-sialidase	Trypanosoma cruzi strain CL Brener	64516	70.97	4.14E-06	95	41.2	380	89	31	11	0	0	2	32	350	380
349	1	RVTGSSGRGGEGREGEPQGPTCPRGGLLPRCCFPF	RVTGSSGRGGEGREGEPQGPTCPRGGLLPRCCFPF	1	35	RVTGSSGRGGEGREGEPQGPTCPRGGLLPRCCFPF	1	35	RVTGSSGRGGEGREGEPQGPTCPRGGLLPRCCFPF	1	35	XP_819719.1	trans-sialidase	Trypanosoma cruzi strain CL Brener	75	75	5.50E-06	94	40.8	1053	69	24	6	0	0	1	24	18	41
350	1	RWVARCRFPPCPPPLPLFFFSFGFGWPGFLFPRGS	RWVARCRFPPCPPPLPLFFFSFGFGWPGFLFPRGS	1	35	RWVARCRFPPCPPPLPLFFFSFGFGWPGFLFPRGS	1	35	RWVARCRFPPCPPPLPLFFFSFGFGWPGFLFPRGS	1	35	XP_803003.1	serine carboxypeptidase (CBP1)	Trypanosoma cruzi strain CL Brener	67742	67.74	5.04E-07	101	43.5	530	89	31	9	1	1	1	31	4	33
351	1	QEGGGGEGSQGRGKGGAKRAGNGKRGDDKKNGKGE	QEGGGGEGSQGRGKGGAKRAGNGKRGDDKKNGKGE	1	35	QEGGGGEGSQGRGKGGAKRAGNGKRGDDKKNGKGE	1	35	QEGGGGEGSQGRGKGGAKRAGNGKRGDDKKNGKGE	1	35	XP_820524.1	protein kinase	Trypanosoma cruzi strain CL Brener	82609	82.61	1.61E-05	90	39.3	834	66	23	4	0	0	13	35	4	26
352	1	TARCRFPLGGAVVKVGGFLKAGGGKGPLMGMPGKD	TARCRFPLGGAVVKVGGFLKAGGGKGPLMGMPGKD	1	35	TARCRFPLGGAVVKVGGFLKAGGGKGPLMGMPGKD	1	35	TARCRFPLGGAVVKVGGFLKAGGGKGPLMGMPGKD	1	35	XP_822073.1	hypothetical protein	Trypanosoma cruzi strain CL Brener	66667	76.67	1.89E-07	105	45.1	677	86	30	10	0	0	6	35	19	48
353	1	VGGCASGAVGRETHGTPNRKGAERKISKKRKKKKH	VGGCASGAVGRETHGTPNRKGAERKISKKRKKKKH	1	35	VGGCASGAVGRETHGTPNRKGAERKISKKRKKKKH	1	35	VGGCASGAVGRETHGTPNRKGAERKISKKRKKKKH	1	35	XP_805782.1	hypothetical protein	Trypanosoma cruzi strain CL Brener	73529	82.35	1.90E-09	116	49.3	139	97	34	9	0	0	1	34	102	135
354	1	GGGGTVERCGCAAKKRGPRATKKKIGPYGFFGAEA	GGGGTVERCGCAAKKRGPRATKKKIGPYGFFGAEA	1	35	GGGGTVERCGCAAKKRGPRATKKKIGPYGFFGAEA	1	35	GGGGTVERCGCAAKKRGPRATKKKIGPYGFFGAEA	1	35	PWU87425.1	putative UDP-Gal or UDP-GlcNAc-dependent glycosyltransferase	Trypanosoma cruzi	60	71.43	2.48E-06	96	41.6	280	100	35	14	0	0	1	35	141	175
355	1	GDRFIGKAATTNGGCPSVYGEKFPLLDLMNERNETC	GDRFIGKAATTNGGCPSVYGEKFPLLDLMNERNETC	1	36	GDRFIGKAATTNGGCPSVYGEKFPLLDLMNERNETC	1	36	GDRFIGKAATTNGGCPSVYGEKFPLLDLMNERNETC	1	36	EKG03842.1	hypothetical protein TCSYLVIO_005096	Trypanosoma cruzi	72727	77.27	4.33E-05	87	38.1	2239	61	22	6	0	0	15	36	679	700
356	1	ATEWSLSGKAQQGPFFVLRGMAFIMGKFNGEKAKRS	ATEWSLSGKAQQGPFFVLRGMAFIMGKFNGEKAKRS	1	36	ATEWSLSGKAQQGPFFVLRGMAFIMGKFNGEKAKRS	1	36	ATEWSLSGKAQQGPFFVLRGMAFIMGKFNGEKAKRS	1	36	PWU96389.1	putative elongation factor 2	Trypanosoma cruzi	64706	73.53	9.03E-08	107	45.8	645	94	34	12	0	0	1	34	530	563
357	1	KAKSKRAERRALERGGGGGKGTSVRRGEGDPQSETN	KAKSKRAERRALERGGGGGKGTSVRRGEGDPQSETN	1	36	KAKSKRAERRALERGGGGGKGTSVRRGEGDPQSETN	1	36	KAKSKRAERRALERGGGGGKGTSVRRGEGDPQSETN	1	36	XP_809409.1	hypothetical protein, partial	Trypanosoma cruzi strain CL Brener	90323	90.32	2.96E-11	133	55.8	456	86	31	3	0	0	6	36	62	92
358	1	DAQANAGTTNPLTPAPVGKSPGPAPSGYPGSGSGGD	DAQANAGTTNPLTPAPVGKSPGPAPSGYPGSGSGGD	1	36	DAQANAGTTNPLTPAPVGKSPGPAPSGYPGSGSGGD	1	36	DAQANAGTTNPLTPAPVGKSPGPAPSGYPGSGSGGD	1	36	PWV03148.1	putative mucin TcMUCII	Trypanosoma cruzi	95455	95.45	8.89E-07	100	43.1	286	61	22	1	0	0	1	22	135	156
359	1	LFSLIYLHRTTVNAHKSPGLSPAPNARTTPFNPPGC	LFSLIYLHRTTVNAHKSPGLSPAPNARTTPFNPPGC	1	36	LFSLIYLHRTTVNAHKSPGLSPAPNARTTPFNPPGC	1	36	LFSLIYLHRTTVNAHKSPGLSPAPNARTTPFNPPGC	1	36	EKG02325.1	hypothetical protein TCSYLVIO_006653	Trypanosoma cruzi	60606	75.76	6.17E-07	101	43.5	267	92	33	13	0	0	1	33	8	40
360	1	IFVEVHHTADPGVAAGGKIGRGKTGKGRNPGGGGGS	IFVEVHHTADPGVAAGGKIGRGKTGKGRNPGGGGGS	1	36	IFVEVHHTADPGVAAGGKIGRGKTGKGRNPGGGGGS	1	36	IFVEVHHTADPGVAAGGKIGRGKTGKGRNPGGGGGS	1	36	PWU83188.1	hypothetical protein C4B63_362g6	Trypanosoma cruzi	63333	76.67	1.18E-07	106	45.4	292	83	30	11	0	0	1	30	73	102
361	1	TSGTSPRENKSWDGTPAPDPNQPVPQGTSPMEVKPR	TSGTSPRENKSWDGTPAPDPNQPVPQGTSPMEVKPR	1	36	TSGTSPRENKSWDGTPAPDPNQPVPQGTSPMEVKPR	1	36	TSGTSPRENKSWDGTPAPDPNQPVPQGTSPMEVKPR	1	36	PWU97457.1	putative trans-sialidase, Group V	Trypanosoma cruzi	66667	76.67	3.14E-05	88	38.5	917	83	30	10	0	0	1	30	805	834
362	1	ASFPSFPPLPGGPPAGYLGPGLRPRGLGGAGWSSQG	ASFPSFPPLPGGPPAGYLGPGLRPRGLGGAGWSSQG	1	36	ASFPSFPPLPGGPPAGYLGPGLRPRGLGGAGWSSQG	1	36	ASFPSFPPLPGGPPAGYLGPGLRPRGLGGAGWSSQG	1	36	PWU84475.1	hypothetical protein C4B63_224g35	Trypanosoma cruzi	61111	66.67	1.35E-06	98	42.4	313	100	36	14	0	0	1	36	217	252
363	1	LWTCFLFYSSLFNCLLLHFPVRGSRVSPPTAPPPHP	LWTCFLFYSSLFNCLLLHFPVRGSRVSPPTAPPPHP	1	36	LWTCFLFYSSLFNCLLLHFPVRGSRVSPPTAPPPHP	1	36	LWTCFLFYSSLFNCLLLHFPVRGSRVSPPTAPPPHP	1	36	XP_815162.1	hypothetical protein	Trypanosoma cruzi strain CL Brener	62.5	62.5	6.37E-06	91	39.7	123	89	32	12	0	0	5	36	63	94
364	1	RGGGFSASDRALAKTGQVPKPNPTTAREQLFVGVKK	RGGGFSASDRALAKTGQVPKPNPTTAREQLFVGVKK	1	36	RGGGFSASDRALAKTGQVPKPNPTTAREQLFVGVKK	1	36	RGGGFSASDRALAKTGQVPKPNPTTAREQLFVGVKK	1	36	EKG07967.1	hypothetical protein TCSYLVIO_000901	Trypanosoma cruzi	78261	82.61	4.85E-06	94	40.8	722	64	23	5	0	0	1	23	453	475
365	1	ARAVRRVGTPRGGWHTQTEVQRNPEHKSKVKKKKKR	ARAVRRVGTPRGGWHTQTEVQRNPEHKSKVKKKKKR	1	36	ARAVRRVGTPRGGWHTQTEVQRNPEHKSKVKKKKKR	1	36	ARAVRRVGTPRGGWHTQTEVQRNPEHKSKVKKKKKR	1	36	EKG04891.1	hypothetical protein TCSYLVIO_004043	Trypanosoma cruzi	75	81.25	6.63E-07	101	43.5	290	86	32	7	1	1	1	31	172	203
366	1	GARHLHRLLPWEGWEGRRSGNPKFPGTPRNFHVPVGQ	GARHLHRLLPWEGWEGRRSGNPKFPGTPRNFHVPVGQ	1	37	GARHLHRLLPWEGWEGRRSGNPKFPGTPRNFHVPVGQ	1	37	GARHLHRLLPWEGWEGRRSGNPKFPGTPRNFHVPVGQ	1	37	XP_820928.1	0Bib_T3		61538	73.08	4.26E-05	88	38.5	491	70	26	10	0	0	12	37	183	208
367	1	PKRVCHALVWLFRTRFAFSPPAGVLSPGLPVVSTLVP	PKRVCHALVWLFRTRFAFSPPAGVLSPGLPVVSTLVP	1	37	PKRVCHALVWLFRTRFAFSPPAGVLSPGLPVVSTLVP	1	37	PKRVCHALVWLFRTRFAFSPPAGVLSPGLPVVSTLVP	1	37	XP_817421.1	hypothetical protein	Trypanosoma cruzi strain CL Brener	81818	81.82	4.90E-07	102	43.9	2185	59	22	4	0	0	1	22	1199	1220
368	1	GVWEDVHGDAFQKAPGQGGGGAAPLKDFYAIMGVQRT	GVWEDVHGDAFQKAPGQGGGGAAPLKDFYAIMGVQRT	1	37	GVWEDVHGDAFQKAPGQGGGGAAPLKDFYAIMGVQRT	1	37	GVWEDVHGDAFQKAPGQGGGGAAPLKDFYAIMGVQRT	1	37	EKF38070.1	hypothetical protein MOQ_001725	Trypanosoma cruzi marinkellei	72727	81.82	2.66E-05	89	38.9	478	59	22	6	0	0	16	37	188	209
369	1	GGVCPPGPQNTQKQKGRKFCPAPQGPVARPHVRAPPA	GGVCPPGPQNTQKQKGRKFCPAPQGPVARPHVRAPPA	1	37	GGVCPPGPQNTQKQKGRKFCPAPQGPVARPHVRAPPA	1	37	GGVCPPGPQNTQKQKGRKFCPAPQGPVARPHVRAPPA	1	37	EKG02270.1	hypothetical protein TCSYLVIO_006709	Trypanosoma cruzi	56757	62.16	3.03E-07	103	44.3	272	100	37	16	0	0	1	37	175	211
370	1	VCFSLLHLCVGVGGGVGLVVSLCRGLGCVLGVVWGVR	VCFSLLHLCVGVGGGVGLVVSLCRGLGCVLGVVWGVR	1	37	VCFSLLHLCVGVGGGVGLVVSLCRGLGCVLGVVWGVR	1	37	VCFSLLHLCVGVGGGVGLVVSLCRGLGCVLGVVWGVR	1	37	EKF98676.1	mucin TcMUCII, putative, partial	Trypanosoma cruzi	67568	72.97	2.45E-06	97	42	238	100	37	11	1	1	1	37	138	173
371	1	GGNAHPGNDCAAFFGFPRLGAWGKMLGFSQKWGFRGL	GGNAHPGNDCAAFFGFPRLGAWGKMLGFSQKWGFRGL	1	37	GGNAHPGNDCAAFFGFPRLGAWGKMLGFSQKWGFRGL	1	37	GGNAHPGNDCAAFFGFPRLGAWGKMLGFSQKWGFRGL	1	37	EKF32131.1	hypothetical protein MOQ_004023	Trypanosoma cruzi marinkellei	60606	72.73	8.01E-09	115	48.9	650	89	33	13	0	0	1	33	559	591
372	1	AGYYPNPEDFPALPAGNPSRPWDCPKRNEPRDRRGGT	AGYYPNPEDFPALPAGNPSRPWDCPKRNEPRDRRGGT	1	37	AGYYPNPEDFPALPAGNPSRPWDCPKRNEPRDRRGGT	1	37	AGYYPNPEDFPALPAGNPSRPWDCPKRNEPRDRRGGT	1	37	PWU91713.1	hypothetical protein C4B63_42g99	Trypanosoma cruzi	75676	75.68	1.67E-13	149	62	693	100	37	9	0	0	1	37	634	670
373	1	TARRVGGAAHGLPTSAALGNHSRRPTPYIDDDFPPVP	TARRVGGAAHGLPTSAALGNHSRRPTPYIDDDFPPVP	1	37	TARRVGGAAHGLPTSAALGNHSRRPTPYIDDDFPPVP	1	37	TARRVGGAAHGLPTSAALGNHSRRPTPYIDDDFPPVP	1	37	XP_819398.1	hypothetical protein	Trypanosoma cruzi strain CL Brener	66667	69.44	1.02E-06	98	42.4	176	95	36	11	1	1	2	36	68	103
374	1	GHSLDSGTLTGNAAGLFSKSATEKSRKGVAFLEIGVH	GHSLDSGTLTGNAAGLFSKSATEKSRKGVAFLEIGVH	1	37	GHSLDSGTLTGNAAGLFSKSATEKSRKGVAFLEIGVH	1	37	GHSLDSGTLTGNAAGLFSKSATEKSRKGVAFLEIGVH	1	37	EKG06276.1	hypothetical protein TCSYLVIO_002626	Trypanosoma cruzi	83784	86.49	3.86E-13	146	60.8	272	100	37	6	0	0	1	37	75	111
375	1	KGAGKDVTEGEEGNGSPPKNFGHHISSPKKRGRQLCR	KGAGKDVTEGEEGNGSPPKNFGHHISSPKKRGRQLCR	1	37	KGAGKDVTEGEEGNGSPPKNFGHHISSPKKRGRQLCR	1	37	KGAGKDVTEGEEGNGSPPKNFGHHISSPKKRGRQLCR	1	37	PWU91644.1	putative cytochrome b-domain protein	Trypanosoma cruzi	79167	79.17	2.59E-05	89	38.9	424	65	24	5	0	0	1	24	334	357
376	1	YFAFVLLCALHPPFCVCEPPGGGAERRAPLAVCACGG	YFAFVLLCALHPPFCVCEPPGGGAERRAPLAVCACGG	1	37	YFAFVLLCALHPPFCVCEPPGGGAERRAPLAVCACGG	1	37	YFAFVLLCALHPPFCVCEPPGGGAERRAPLAVCACGG	1	37	EKG01014.1	hypothetical protein TCSYLVIO_008012	Trypanosoma cruzi	61765	64.71	8.69E-06	93	40.4	289	92	34	13	0	0	4	37	175	208
377	1	KAQNGAAVCEGFLYAQRCPYGGSCTKVNVPKEPTWTY	KAQNGAAVCEGFLYAQRCPYGGSCTKVNVPKEPTWTY	1	37	KAQNGAAVCEGFLYAQRCPYGGSCTKVNVPKEPTWTY	1	37	KAQNGAAVCEGFLYAQRCPYGGSCTKVNVPKEPTWTY	1	37	PWU98110.1	hypothetical protein C4B63_13g208	Trypanosoma cruzi	81081	89.19	6.56E-16	167	68.9	417	100	37	7	0	0	1	37	89	125
378	1	VYVGDVTGGGFKPPVFFQLKARDPFSTTPRRSISLTV	VYVGDVTGGGFKPPVFFQLKARDPFSTTPRRSISLTV	1	37	VYVGDVTGGGFKPPVFFQLKARDPFSTTPRRSISLTV	1	37	VYVGDVTGGGFKPPVFFQLKARDPFSTTPRRSISLTV	1	37	PWU95403.1	hypothetical protein C4B63_22g53	Trypanosoma cruzi	68	72	1.77E-05	90	39.3	773	68	25	8	0	0	1	25	488	512
379	1	WRRMLLGSSRVHTLRWCAGPGPMPSGPGADARRKACSV	WRRMLLGSSRVHTLRWCAGPGPMPSGPGADARRKACSV	1	38	WRRMLLGSSRVHTLRWCAGPGPMPSGPGADARRKACSV	1	38	WRRMLLGSSRVHTLRWCAGPGPMPSGPGADARRKACSV	1	38	EKF98080.1	hypothetical protein TCSYLVIO_011030, partial	Trypanosoma cruzi	86364	86.36	4.83E-07	102	43.9	324	58	22	3	0	0	1	22	145	166
380	1	HQHHAHWVHVPGGGRAGIFGGGGVAGSPGVLTRVSQTV	HQHHAHWVHVPGGGRAGIFGGGGVAGSPGVLTRVSQTV	1	38	HQHHAHWVHVPGGGRAGIFGGGGVAGSPGVLTRVSQTV	1	38	HQHHAHWVHVPGGGRAGIFGGGGVAGSPGVLTRVSQTV	1	38	EKF28842.1	dispersed gene family protein 1 (DGF-1), putative, partial	Trypanosoma cruzi marinkellei	68421	73.68	2.15E-11	134	56.2	348	100	38	12	0	0	1	38	19	56
381	1	ISRAPAHNGAAVGGSFSRAGRPHAWVQIFVSNYEWRES	ISRAPAHNGAAVGGSFSRAGRPHAWVQIFVSNYEWRES	1	38	ISRAPAHNGAAVGGSFSRAGRPHAWVQIFVSNYEWRES	1	38	ISRAPAHNGAAVGGSFSRAGRPHAWVQIFVSNYEWRES	1	38	EKG01004.1	trans-sialidase, putative	Trypanosoma cruzi	100	100	2.10E-05	90	39.3	273	45	17	0	0	0	1	17	241	257
382	1	YLLCGTRPSDLRGKALITRKFLTVRNWFTPQGQGAGNV	YLLCGTRPSDLRGKALITRKFLTVRNWFTPQGQGAGNV	1	38	YLLCGTRPSDLRGKALITRKFLTVRNWFTPQGQGAGNV	1	38	YLLCGTRPSDLRGKALITRKFLTVRNWFTPQGQGAGNV	1	38	PWU93198.1	hypothetical protein C4B63_32g371	Trypanosoma cruzi	78947	86.84	1.26E-15	164	67.8	327	100	38	8	0	0	1	38	281	318
383	1	LFLGTADPNREFGRLTRGGTQSFCFPQGVNPMIGTMLV	LFLGTADPNREFGRLTRGGTQSFCFPQGVNPMIGTMLV	1	38	LFLGTADPNREFGRLTRGGTQSFCFPQGVNPMIGTMLV	1	38	LFLGTADPNREFGRLTRGGTQSFCFPQGVNPMIGTMLV	1	38	XP_816499.1	alanyl-tRNA synthetase	Trypanosoma cruzi strain CL Brener	64286	64.29	6.08E-07	101	43.5	959	74	28	10	0	0	1	28	51	78
384	1	DGCLHPLQRGGNGECRNSSLSRRRGKLRGSGPSSVLGR	DGCLHPLQRGGNGECRNSSLSRRRGKLRGSGPSSVLGR	1	38	DGCLHPLQRGGNGECRNSSLSRRRGKLRGSGPSSVLGR	1	38	DGCLHPLQRGGNGECRNSSLSRRRGKLRGSGPSSVLGR	1	38	EKF99634.1	trans-sialidase, putative	Trypanosoma cruzi	68966	72.41	9.64E-07	100	43.1	236	76	29	9	0	0	1	29	10	38
385	1	VAGGGCATNERGPGVPKEKAGVWGPIGTGAEIGLGQKT	VAGGGCATNERGPGVPKEKAGVWGPIGTGAEIGLGQKT	1	38	VAGGGCATNERGPGVPKEKAGVWGPIGTGAEIGLGQKT	1	38	VAGGGCATNERGPGVPKEKAGVWGPIGTGAEIGLGQKT	1	38	PWU83371.1	putative UDP-Gal or UDP-GlcNAc-dependent glycosyltransferase	Trypanosoma cruzi	61.29	70.97	7.19E-06	93	40.4	377	82	31	12	0	0	8	38	153	183
386	1	YRPPPDNVAGPHFPPPPPCPPGLPPRTPNYPWKGPAVS	YRPPPDNVAGPHFPPPPPCPPGLPPRTPNYPWKGPAVS	1	38	YRPPPDNVAGPHFPPPPPCPPGLPPRTPNYPWKGPAVS	1	38	YRPPPDNVAGPHFPPPPPCPPGLPPRTPNYPWKGPAVS	1	38	EKG02165.1	hypothetical protein TCSYLVIO_006816	Trypanosoma cruzi	65789	65.79	6.08E-09	116	49.3	283	100	38	13	0	0	1	38	184	221
387	1	NFGFPCGGPRPPPIRQFRGVPFEYPARVLSLGILSLES	NFGFPCGGPRPPPIRQFRGVPFEYPARVLSLGILSLES	1	38	NFGFPCGGPRPPPIRQFRGVPFEYPARVLSLGILSLES	1	38	NFGFPCGGPRPPPIRQFRGVPFEYPARVLSLGILSLES	1	38	XP_810886.1	ABC transporter	Trypanosoma cruzi strain CL Brener	70.37	74.07	4.77E-10	124	52.4	594	71	27	8	0	0	1	27	357	383
388	1	TGDPNSTGEFSLLGELDPFSVVDRMFFQTFPGQPTSLI	TGDPNSTGEFSLLGELDPFSVVDRMFFQTFPGQPTSLI	1	38	TGDPNSTGEFSLLGELDPFSVVDRMFFQTFPGQPTSLI	1	38	TGDPNSTGEFSLLGELDPFSVVDRMFFQTFPGQPTSLI	1	38	XP_815365.1	hypothetical protein	Trypanosoma cruzi strain CL Brener	90	90	1.30E-05	92	40	281	53	20	2	0	0	1	20	243	262
389	1	EGVGQDGKKGIFETKFPRGARPCAGAGEFGTTHSQDFL	EGVGQDGKKGIFETKFPRGARPCAGAGEFGTTHSQDFL	1	38	EGVGQDGKKGIFETKFPRGARPCAGAGEFGTTHSQDFL	1	38	EGVGQDGKKGIFETKFPRGARPCAGAGEFGTTHSQDFL	1	38	XP_804002.1	surface protease GP63, partial	Trypanosoma cruzi strain CL Brener	82609	82.61	2.87E-07	104	44.7	322	61	23	4	0	0	1	23	285	307
390	1	SRRGAQGRRHERVGGGPRGALGGEPPRPPTGRVQQRNN	SRRGAQGRRHERVGGGPRGALGGEPPRPPTGRVQQRNN	1	38	SRRGAQGRRHERVGGGPRGALGGEPPRPPTGRVQQRNN	1	38	SRRGAQGRRHERVGGGPRGALGGEPPRPPTGRVQQRNN	1	38	EKG03547.1	hypothetical protein TCSYLVIO_005406	Trypanosoma cruzi	63158	68.42	1.07E-05	92	40	216	100	38	13	1	1	1	38	85	121
391	1	ARQNDPQQRRRRTQTRLQSTEAPEGPGGNPAPPQDPTN	ARQNDPQQRRRRTQTRLQSTEAPEGPGGNPAPPQDPTN	1	38	ARQNDPQQRRRRTQTRLQSTEAPEGPGGNPAPPQDPTN	1	38	ARQNDPQQRRRRTQTRLQSTEAPEGPGGNPAPPQDPTN	1	38	PWV03280.1	Mucin-associated surface protein (MASP)	Trypanosoma cruzi	80	80	1.73E-05	91	39.7	369	66	25	5	0	0	14	38	216	240
392	1	VHLNALARPPHGLDWGVEGTGVSLVSSDPYPPQTNEQG	VHLNALARPPHGLDWGVEGTGVSLVSSDPYPPQTNEQG	1	38	VHLNALARPPHGLDWGVEGTGVSLVSSDPYPPQTNEQG	1	38	VHLNALARPPHGLDWGVEGTGVSLVSSDPYPPQTNEQG	1	38	PWU90796.1	hypothetical protein C4B63_48g94	Trypanosoma cruzi	80952	90.48	9.21E-06	93	40.4	322	55	21	4	0	0	17	37	302	322
393	1	TRARSVRQTGGGAGSGRALKPGVCRLGRAPAVLLRTLW	TRARSVRQTGGGAGSGRALKPGVCRLGRAPAVLLRTLW	1	38	TRARSVRQTGGGAGSGRALKPGVCRLGRAPAVLLRTLW	1	38	TRARSVRQTGGGAGSGRALKPGVCRLGRAPAVLLRTLW	1	38	EKF99746.1	hypothetical protein TCSYLVIO_009330	Trypanosoma cruzi	65517	72.41	1.16E-05	92	40	228	76	29	10	0	0	10	38	197	225
394	1	VGSRKIVFTGNTFRDAVPTREGVFPPAEISRWAGTASL	VGSRKIVFTGNTFRDAVPTREGVFPPAEISRWAGTASL	1	38	VGSRKIVFTGNTFRDAVPTREGVFPPAEISRWAGTASL	1	38	VGSRKIVFTGNTFRDAVPTREGVFPPAEISRWAGTASL	1	38	EKF27225.1	dispersed gene family protein 1 (DGF-1), putative, partial	Trypanosoma cruzi marinkellei	63889	72.22	6.60E-07	101	43.5	236	95	36	13	0	0	1	36	201	236
395	1	AAVASLPHPVQYTETKQIGEAAIKGAGGRNENDGVQLLK	AAVASLPHPVQYTETKQIGEAAIKGAGGRNENDGVQLLK	1	39	AAVASLPHPVQYTETKQIGEAAIKGAGGRNENDGVQLLK	1	39	AAVASLPHPVQYTETKQIGEAAIKGAGGRNENDGVQLLK	1	39	EKG01898.1	hypothetical protein TCSYLVIO_007091	Trypanosoma cruzi	89744	94.87	5.42E-18	183	75.1	1568	100	39	4	0	0	1	39	926	964
396	1	LSCCMKTRYSPRASQSPGLLPQPSNPLERVEPVIIKVTA	LSCCMKTRYSPRASQSPGLLPQPSNPLERVEPVIIKVTA	1	39	LSCCMKTRYSPRASQSPGLLPQPSNPLERVEPVIIKVTA	1	39	LSCCMKTRYSPRASQSPGLLPQPSNPLERVEPVIIKVTA	1	39	XP_821715.1	hypothetical protein	Trypanosoma cruzi strain CL Brener	76	76	7.68E-06	93	40.4	469	64	25	6	0	0	1	25	339	363
397	1	ESWTEALGTLSRGGGNNQNEQGRALGTGSPPRPWRVLKM	ESWTEALGTLSRGGGNNQNEQGRALGTGSPPRPWRVLKM	1	39	ESWTEALGTLSRGGGNNQNEQGRALGTGSPPRPWRVLKM	1	39	ESWTEALGTLSRGGGNNQNEQGRALGTGSPPRPWRVLKM	1	39	EKF30885.1	trans-sialidase, putative, partial	Trypanosoma cruzi marinkellei	63636	69.7	3.40E-06	96	41.6	416	85	33	12	0	0	1	33	44	76
398	1	RQCGSVAPGAALVRGNVLVPFPLLGFGAIWKIILVWESG	RQCGSVAPGAALVRGNVLVPFPLLGFGAIWKIILVWESG	1	39	RQCGSVAPGAALVRGNVLVPFPLLGFGAIWKIILVWESG	1	39	RQCGSVAPGAALVRGNVLVPFPLLGFGAIWKIILVWESG	1	39	EKF99840.1	trans-sialidase, putative, partial	Trypanosoma cruzi	73077	73.08	1.92E-06	98	42.4	366	67	26	7	0	0	1	26	331	356
399	1	PSKGENHAENMFMSPFSGAKTEKSGPPPFSPIFLRSLFW	PSKGENHAENMFMSPFSGAKTEKSGPPPFSPIFLRSLFW	1	39	PSKGENHAENMFMSPFSGAKTEKSGPPPFSPIFLRSLFW	1	39	PSKGENHAENMFMSPFSGAKTEKSGPPPFSPIFLRSLFW	1	39	PWU91866.1	hypothetical protein C4B63_41g197	Trypanosoma cruzi	79.31	79.31	4.73E-08	110	47	1711	74	29	6	0	0	1	29	480	508
400	1	IFDAVCGGILLYLAFVLMLGHFPRDWGSNRVWVRRIGAG	IFDAVCGGILLYLAFVLMLGHFPRDWGSNRVWVRRIGAG	1	39	IFDAVCGGILLYLAFVLMLGHFPRDWGSNRVWVRRIGAG	1	39	IFDAVCGGILLYLAFVLMLGHFPRDWGSNRVWVRRIGAG	1	39	PWV00785.1	putative cation transporter	Trypanosoma cruzi	88	88	1.70E-08	113	48.1	370	64	25	3	0	0	1	25	309	333
401	1	SPVACGCEQHRRVEGGQGGEGLPSGGMAFGPHLSANLGH	SPVACGCEQHRRVEGGQGGEGLPSGGMAFGPHLSANLGH	1	39	SPVACGCEQHRRVEGGQGGEGLPSGGMAFGPHLSANLGH	1	39	SPVACGCEQHRRVEGGQGGEGLPSGGMAFGPHLSANLGH	1	39	PWV03153.1	putative syntaxin binding protein	Trypanosoma cruzi	69565	73.91	3.18E-05	88	38.5	160	59	23	7	0	0	1	23	124	146
402	1	CSCSCKDGWHGASGLPFGGPAIFFPPCRGGPSTATRAAW	CSCSCKDGWHGASGLPFGGPAIFFPPCRGGPSTATRAAW	1	39	CSCSCKDGWHGASGLPFGGPAIFFPPCRGGPSTATRAAW	1	39	CSCSCKDGWHGASGLPFGGPAIFFPPCRGGPSTATRAAW	1	39	EKF28780.1	dispersed gene family protein 1 (DGF-1), putative	Trypanosoma cruzi marinkellei	66667	66.67	1.50E-10	128	53.9	651	100	39	13	0	0	1	39	613	651
403	1	TLSRVWGNRHTGPGKGVGGGFTTRIFFVLVVLREMGCPL	TLSRVWGNRHTGPGKGVGGGFTTRIFFVLVVLREMGCPL	1	39	TLSRVWGNRHTGPGKGVGGGFTTRIFFVLVVLREMGCPL	1	39	TLSRVWGNRHTGPGKGVGGGFTTRIFFVLVVLREMGCPL	1	39	EKF99773.1	trans-sialidase, putative, partial	Trypanosoma cruzi	86957	91.3	4.11E-09	117	49.7	307	59	23	3	0	0	1	23	68	90
404	1	HGGAGGSFFQRSGRGGTGGEGELLLNAMVKNATKVKDGF	HGGAGGSFFQRSGRGGTGGEGELLLNAMVKNATKVKDGF	1	39	HGGAGGSFFQRSGRGGTGGEGELLLNAMVKNATKVKDGF	1	39	HGGAGGSFFQRSGRGGTGGEGELLLNAMVKNATKVKDGF	1	39	EKG00916.1	trans-sialidase, putative	Trypanosoma cruzi	67857	71.43	1.37E-05	91	39.7	417	72	28	9	0	0	12	39	112	139
405	1	MPSTHREPNANPARGKWGPNQGPPRGCPGTRPACGLKAA	MPSTHREPNANPARGKWGPNQGPPRGCPGTRPACGLKAA	1	39	MPSTHREPNANPARGKWGPNQGPPRGCPGTRPACGLKAA	1	39	MPSTHREPNANPARGKWGPNQGPPRGCPGTRPACGLKAA	1	39	EKG00699.1	hypothetical protein TCSYLVIO_008341	Trypanosoma cruzi	61538	64.1	1.38E-08	113	48.1	333	100	39	15	0	0	1	39	165	203
406	1	GREGRGRGYPEEKEDSRGGRSGRGGRERGPPEEKEDSRR	GREGRGRGYPEEKEDSRGGRSGRGGRERGPPEEKEDSRR	1	39	GREGRGRGYPEEKEDSRGGRSGRGGRERGPPEEKEDSRR	1	39	GREGRGRGYPEEKEDSRGGRSGRGGRERGPPEEKEDSRR	1	39	XP_810227.1	hypothetical protein	Trypanosoma cruzi strain CL Brener	69444	75	1.22E-06	99	42.7	1166	92	36	11	0	0	1	36	869	904
407	1	QEEMESELEKLRGEIKRVNGRGVTWEWEPGSCEGPQKMV	QEEMESELEKLRGEIKRVNGRGVTWEWEPGSCEGPQKMV	1	39	QEEMESELEKLRGEIKRVNGRGVTWEWEPGSCEGPQKMV	1	39	QEEMESELEKLRGEIKRVNGRGVTWEWEPGSCEGPQKMV	1	39	XP_809022.1	hypothetical protein	Trypanosoma cruzi strain CL Brener	73333	76.67	1.81E-07	105	45.1	1390	77	30	8	0	0	1	30	960	989
408	1	LDTRQGGGRSNGVGGARRRHYLWGFREDEKLESFFLFES	LDTRQGGGRSNGVGGARRRHYLWGFREDEKLESFFLFES	1	39	LDTRQGGGRSNGVGGARRRHYLWGFREDEKLESFFLFES	1	39	LDTRQGGGRSNGVGGARRRHYLWGFREDEKLESFFLFES	1	39	PWU89550.1	hypothetical protein C4B63_58g43	Trypanosoma cruzi	60	68.57	4.61E-06	94	40.8	151	90	35	14	0	0	5	39	2	36
409	1	SSRGCGLRHAGVTPTGGFPPPTYGALEANGLFFRQEKVGE	SSRGCGLRHAGVTPTGGFPPPTYGALEANGLFFRQEKVGE	1	40	SSRGCGLRHAGVTPTGGFPPPTYGALEANGLFFRQEKVGE	1	40	SSRGCGLRHAGVTPTGGFPPPTYGALEANGLFFRQEKVGE	1	40	XP_814575.1	protein kinase	Trypanosoma cruzi strain CL Brener	62963	66.67	1.38E-05	92	40	330	68	27	10	0	0	14	40	17	43
410	1	RRPRGRSSSQSRPLSKPLGGKRPGPKKDPKRNGDSIRGCE	RRPRGRSSSQSRPLSKPLGGKRPGPKKDPKRNGDSIRGCE	1	40	RRPRGRSSSQSRPLSKPLGGKRPGPKKDPKRNGDSIRGCE	1	40	RRPRGRSSSQSRPLSKPLGGKRPGPKKDPKRNGDSIRGCE	1	40	EKG01625.1	calpain-like cysteine peptidase, putative,cysteine peptidase, Clan CA, family C2, putative, partial	Trypanosoma cruzi	67857	71.43	4.03E-05	88	38.5	2101	70	28	9	0	0	13	40	2047	2074
411	1	DGMSLPRPDWEDVKHERGTGRVPGSGKGNGRGERGKKRRD	DGMSLPRPDWEDVKHERGTGRVPGSGKGNGRGERGKKRRD	1	40	DGMSLPRPDWEDVKHERGTGRVPGSGKGNGRGERGKKRRD	1	40	DGMSLPRPDWEDVKHERGTGRVPGSGKGNGRGERGKKRRD	1	40	PWV02417.1	hypothetical protein C4B63_2g801	Trypanosoma cruzi	94118	94.12	2.47E-05	90	39.3	1039	43	17	1	0	0	1	17	487	503
412	1	RKTKKGDKQKGKTHRRRMGEMFLAQKKRMGVREVQGKVVK	RKTKKGDKQKGKTHRRRMGEMFLAQKKRMGVREVQGKVVK	1	40	RKTKKGDKQKGKTHRRRMGEMFLAQKKRMGVREVQGKVVK	1	40	RKTKKGDKQKGKTHRRRMGEMFLAQKKRMGVREVQGKVVK	1	40	EKG07228.1	ATPase, putative	Trypanosoma cruzi	91667	91.67	2.47E-08	112	47.8	1236	60	24	2	0	0	1	24	238	261
413	1	GLDTQQFHTEAGRGLNFVLAGGAGAGRGDTHRALGFGKIR	GLDTQQFHTEAGRGLNFVLAGGAGAGRGDTHRALGFGKIR	1	40	GLDTQQFHTEAGRGLNFVLAGGAGAGRGDTHRALGFGKIR	1	40	GLDTQQFHTEAGRGLNFVLAGGAGAGRGDTHRALGFGKIR	1	40	EKG00835.1	hypothetical protein TCSYLVIO_008202	Trypanosoma cruzi	52.5	62.5	5.00E-07	102	43.9	439	100	40	19	0	0	1	40	299	338
414	1	PVEATAMKNTPAPKIGPSDDSPAVSPPPSPLWLFVVACAA	PVEATAMKNTPAPKIGPSDDSPAVSPPPSPLWLFVVACAA	1	40	PVEATAMKNTPAPKIGPSDDSPAVSPPPSPLWLFVVACAA	1	40	PVEATAMKNTPAPKIGPSDDSPAVSPPPSPLWLFVVACAA	1	40	EKF27532.1	mucin-associated surface protein (MASP), putative	Trypanosoma cruzi marinkellei	65	65	4.97E-08	109	46.6	235	100	40	13	1	1	1	40	192	230
415	1	GNDNNPEGKNNKTIGVGGVGQTGQRELTNPPQHWAKTYRE	GNDNNPEGKNNKTIGVGGVGQTGQRELTNPPQHWAKTYRE	1	40	GNDNNPEGKNNKTIGVGGVGQTGQRELTNPPQHWAKTYRE	1	40	GNDNNPEGKNNKTIGVGGVGQTGQRELTNPPQHWAKTYRE	1	40	PWU90104.1	Mucin-associated surface protein (MASP)	Trypanosoma cruzi	70	80	9.76E-07	100	43.1	256	75	30	9	0	0	1	30	40	69
416	1	LLCSLETFQRAPVPPEGGGLGKWDPAPKRCRNGGQQNKSS	LLCSLETFQRAPVPPEGGGLGKWDPAPKRCRNGGQQNKSS	1	40	LLCSLETFQRAPVPPEGGGLGKWDPAPKRCRNGGQQNKSS	1	40	LLCSLETFQRAPVPPEGGGLGKWDPAPKRCRNGGQQNKSS	1	40	EKF98224.1	hypothetical protein TCSYLVIO_010878	Trypanosoma cruzi	62.5	70	1.74E-07	105	45.1	266	100	40	15	0	0	1	40	163	202
417	1	IDEGRVTTNKTVGGPGFWGRGSGVERAQKNSFCLTFSCAC	IDEGRVTTNKTVGGPGFWGRGSGVERAQKNSFCLTFSCAC	1	40	IDEGRVTTNKTVGGPGFWGRGSGVERAQKNSFCLTFSCAC	1	40	IDEGRVTTNKTVGGPGFWGRGSGVERAQKNSFCLTFSCAC	1	40	PWU91246.1	putative UDP-Gal or UDP-GlcNAc-dependent glycosyltransferase	Trypanosoma cruzi	63889	75	8.13E-11	130	54.7	372	90	36	13	0	0	1	36	156	191
418	1	TGGGRNFNFGLVRGAEAAEGGPPPALQPVKIRGQGAFDTI	TGGGRNFNFGLVRGAEAAEGGPPPALQPVKIRGQGAFDTI	1	40	TGGGRNFNFGLVRGAEAAEGGPPPALQPVKIRGQGAFDTI	1	40	TGGGRNFNFGLVRGAEAAEGGPPPALQPVKIRGQGAFDTI	1	40	PWU84114.1	hypothetical protein C4B63_255g20	Trypanosoma cruzi	84615	84.62	9.95E-09	115	48.9	945	65	26	4	0	0	1	26	247	272
419	1	SDEEILHKFKSLYALQTGGGGVSGPFGGKGPMGLALWGLL	SDEEILHKFKSLYALQTGGGGVSGPFGGKGPMGLALWGLL	1	40	SDEEILHKFKSLYALQTGGGGVSGPFGGKGPMGLALWGLL	1	40	SDEEILHKFKSLYALQTGGGGVSGPFGGKGPMGLALWGLL	1	40	XP_813280.1	helicase	Trypanosoma cruzi strain CL Brener	85714	85.71	2.19E-05	90	39.3	1256	53	21	3	0	0	1	21	319	339
420	1	FRPPDRAPLLASLAGTGSRVYPLFPGGCSLPCWVFFPLPD	FRPPDRAPLLASLAGTGSRVYPLFPGGCSLPCWVFFPLPD	1	40	FRPPDRAPLLASLAGTGSRVYPLFPGGCSLPCWVFFPLPD	1	40	FRPPDRAPLLASLAGTGSRVYPLFPGGCSLPCWVFFPLPD	1	40	EKF33016.1	hypothetical protein MOQ_003121	Trypanosoma cruzi marinkellei	73077	80.77	4.04E-06	96	41.6	616	65	26	7	0	0	1	26	310	335
421	1	TLRQLEGSFSNASFPGVLNGGQWRKQRAVLGRWGRRPPER	TLRQLEGSFSNASFPGVLNGGQWRKQRAVLGRWGRRPPER	1	40	TLRQLEGSFSNASFPGVLNGGQWRKQRAVLGRWGRRPPER	1	40	TLRQLEGSFSNASFPGVLNGGQWRKQRAVLGRWGRRPPER	1	40	PWU82958.1	SLACS reverse transcriptase	Trypanosoma cruzi	60	62.5	5.77E-08	109	46.6	248	100	40	16	0	0	1	40	162	201
422	1	SGTSPTPSRAQIGFLGNGFPHRGRHAKQRNRCAQNPDTNR	SGTSPTPSRAQIGFLGNGFPHRGRHAKQRNRCAQNPDTNR	1	40	SGTSPTPSRAQIGFLGNGFPHRGRHAKQRNRCAQNPDTNR	1	40	SGTSPTPSRAQIGFLGNGFPHRGRHAKQRNRCAQNPDTNR	1	40	PWU83930.1	putative trans-sialidase	Trypanosoma cruzi	66667	70.37	1.89E-05	91	39.7	1596	68	27	9	0	0	14	40	1485	1511
423	1	SKGNPRVNSLQPTHRKGLGGGLADPDDQALPRSKPHKKEE	SKGNPRVNSLQPTHRKGLGGGLADPDDQALPRSKPHKKEE	1	40	SKGNPRVNSLQPTHRKGLGGGLADPDDQALPRSKPHKKEE	1	40	SKGNPRVNSLQPTHRKGLGGGLADPDDQALPRSKPHKKEE	1	40	EKF33518.1	hypothetical protein MOQ_002616	Trypanosoma cruzi marinkellei	58974	66.67	7.40E-08	108	46.2	263	98	39	16	0	0	2	40	222	260
424	1	VDGGTRDTLAGVGKKTRGNVKRVGKGFITANIKDRAVVLVT	VDGGTRDTLAGVGKKTRGNVKRVGKGFITANIKDRAVVLVT	1	41	VDGGTRDTLAGVGKKTRGNVKRVGKGFITANIKDRAVVLVT	1	41	VDGGTRDTLAGVGKKTRGNVKRVGKGFITANIKDRAVVLVT	1	41	EKG02361.1	trans-sialidase, putative	Trypanosoma cruzi	75862	79.31	1.60E-06	99	42.7	549	71	29	7	0	0	13	41	165	193
[truncated: 306 more rows]
